# Supplementary material for: 2-(3,4-Di­chloro­phen­yl)-N-methyl-N-[2-(pyrrolidin-1-yl)cyclo­hex­yl]acetamide hydro­chloride: (±)-U50,488H
Source: IUCrdata. 2026 Jun 30;11(Pt 6):x260666. doi: 10.1107/S2414314626006668 (PMC13330905; doi:10.1107/S2414314626006668)
Supplement: Supplementary file 1 [file x-11-x260666-sup1.cif]

##############################################################################
#                                                                            #
# This CIF contains the data for a data article accepted for                 #
# publication in IUCrData. It conforms to the requirements of                #
# Notes for Authors for IUCrData, and has been                               #
# peer reviewed under the auspices of IUCrData.                              #
#                                                                            #
# Full details of the Crystallographic Information File format               #
# are given in the paper "The Crystallographic Information File (CIF):       #
# a New Standard Archive File for Crystallography" by S. R. Hall, F. H.      #
# Allen and I. D. Brown [Acta Cryst. (1991), A47, 655-685].                  #
#                                                                            #
# The current version of the core CIF dictionary is obtainable from          #
# ftp://ftp.iucr.org/pub/cif_core.dic.                                       #
#                                                                            #
# Software is freely available for graphical display of the structure(s)     #
# in this CIF. For information consult the CIF software page                 #
# http://www.iucr.org/resources/cif/software.                                #
#                                                                            #
# This file may be used for bona fide research purposes within the           #
# scientific community so long as proper attribution is given to the data    # 
# article from which it was obtained.                                        #
#                                                                            #
##############################################################################
data_I
_audit_creation_method
;
Olex2 1.5
(compiled 2026.05.24 svn.rec792b02 for OlexSys, GUI svn.r7575)
;
_journal_date_recd_electronic     2026-06-03
_journal_date_accepted     2026-06-23
_journal_name_full     'IUCrData'
_journal_year     2026
_journal_volume     11
_journal_issue      1
_journal_page_first     0
_journal_page_last     0
_journal_paper_category     HO
_journal_paper_doi     10.1107/S2414314626006668
_journal_coeditor_code     ZL4100
_publ_contact_author_name     'Yoshimi Ichimaru'
_publ_contact_author_address
;
Faculty of Pharmaceutical Sciences, Shonan University of Medical Sciences, 16-10 Kamishinano, Totsuka-ku, Yokohama, Kanagawa, 244-0806, Japan
;
_publ_contact_author_email
                         'yoshimi.ichimaru@sums.ac.jp, y-ichimaru@kinjo-u.ac.jp'
_publ_contact_author_fax     ?
_publ_contact_author_phone     '+81-45-821-2300'
_publ_section_title
;\
2-(3,4-Dichlorophenyl)-<i>N</i>-methyl-<i>N</i>-[2-(pyrrolidin-1-yl)cyclohexyl]\
acetamide hydrochloride: (+-)-U50,488H
;
loop_
    _publ_author_name
    _publ_author_footnote
    _publ_author_address
    'Ichimaru, Yoshimi' .
;
Faculty of Pharmaceutical Sciences, Shonan University of Medical Sciences,
16-10 Kamishinano, Totsuka-ku, Yokohama, Kanagawa, 244-0806,
Japan
;
    'Kurihara, Masaaki' .
;
Faculty of Pharmaceutical Sciences, Shonan University of Medical Sciences,
16-10 Kamishinano, Totsuka-ku, Yokohama, Kanagawa, 244-0806,
Japan
;
_publ_section_synopsis
;
The crystal structure of the methanol-solvated hydrochloride salt of the
selective \k-opioid receptor agonist (+-)-U50,488 is reported. The compound
crystallized as a racemate of the (<i>S</i>,<i>S</i>) and (<i>R</i>,<i>R</i>)
enantiomers, consistent with the <i>anti</i>-selective nucleophilic
substitution used in its synthesis. This study provides the first structural
characterization of the hydrochloride salt form of this widely used
pharmacological compound.
;
_chemical_name_systematic
;\
1-{2-[2-(3,4-Dichlorophenyl)-<i>N</i>-methylacetamido]cyclohexyl}\
pyrrolidin-1-ium chloride methanol monosolvate
;
_chemical_name_common
;\
2-(3,4-Dichlorophenyl)-<i>N</i>-methyl-<i>N</i>-[2-(pyrrolidin-1-yl)\
cyclohexyl]acetamide hydrochloride methanol monosolvate
;
_chemical_formula_moiety     'C19 H27 Cl2 N2 O +, Cl -, C H4 O'
_chemical_formula_sum     'C20 H31 Cl3 N2 O2'
_chemical_formula_iupac     'C19 H27 Cl2 N2 O +, Cl -, C H4 O'
_chemical_formula_weight     437.82
_chemical_melting_point     ?
_space_group_crystal_system     monoclinic
_space_group_name_H-M_alt     'P 1 21/n 1'
_space_group_name_Hall     '-P 2yn'
loop_
    _space_group_symop_operation_xyz
    'x, y, z'
    '-x+1/2, y+1/2, -z+1/2'
    '-x, -y, -z'
    'x-1/2, -y-1/2, z-1/2'
_cell_length_a     8.7729(2)
_cell_length_b     18.5639(3)
_cell_length_c     13.6318(3)
_cell_angle_alpha     90
_cell_angle_beta     105.022(2)
_cell_angle_gamma     90
_cell_volume     2144.20(8)
_cell_formula_units_Z     4
_cell_measurement_reflns_used     12899
_cell_measurement_theta_min     4.0540
_cell_measurement_theta_max     68.2280
_cell_measurement_temperature     100
_exptl_crystal_description     block
_exptl_crystal_colour     colourless
_exptl_crystal_size_max     0.41
_exptl_crystal_size_mid     0.28
_exptl_crystal_size_min     0.12
_exptl_crystal_density_diffrn     1.356
_exptl_crystal_density_meas     ?
_exptl_crystal_density_method     ?
_exptl_crystal_F_000     928
loop_
    _exptl_crystal_face_index_h
    _exptl_crystal_face_index_k
    _exptl_crystal_face_index_l
    _exptl_crystal_face_perp_dist
    -6 2 3 0.2277
    -1 10 5 0.1420
    -1 -10 -4 0.1018
    -3 8 6 0.2085
    0 7 -7 0.0452
    3 -8 -6 0.1704
    1 -9 6 0.0762
    -1 -10 5 0.0663
    -2 -8 6 0.0731
    2 8 -6 0.0861
    -1 -5 8 0.0722
    0 4 8 0.1246
    4 -7 3 0.1338
    -4 7 -2 0.1790
    5 -3 -2 0.1639
    1 9 5 0.1757
    -2 -10 -3 0.1270
    -4 -4 7 0.1763
    -1 -7 7 0.0523
_exptl_absorpt_coefficient_mu     4.009
_exptl_absorpt_correction_type     multi-scan
_exptl_absorpt_process_details
;
(CrysAlisPro; Rigaku OD 2025)
;
_exptl_absorpt_correction_T_min     0.26632
_exptl_absorpt_correction_T_max     1.00000
_diffrn_ambient_temperature     100.00
_diffrn_source     ?
_diffrn_radiation_type     CuK\a
_diffrn_radiation_wavelength     1.54184
_diffrn_measurement_device_type
                      'XtaLAB Synergy, Single source at home/near, HyPix-Bantam'
_diffrn_measurement_device     'four-circle diffractometer'
_diffrn_measurement_method     '\w scans'
_diffrn_detector_area_resol_mean     10.0000
_diffrn_reflns_number     23023
_diffrn_reflns_av_R_equivalents     0.1607
_diffrn_reflns_av_unetI/netI     0.0737
_diffrn_reflns_theta_min     4.117
_diffrn_reflns_theta_max     68.503
_diffrn_reflns_theta_full     67.684
_diffrn_measured_fraction_theta_max     0.992
_diffrn_measured_fraction_theta_full     1.000
_diffrn_reflns_limit_h_min     -10
_diffrn_reflns_limit_h_max     10
_diffrn_reflns_limit_k_min     -22
_diffrn_reflns_limit_k_max     22
_diffrn_reflns_limit_l_min     -16
_diffrn_reflns_limit_l_max     16
_refine_special_details
;
H atoms were positioned geometrically and constrained to ride on
their parent atoms, with carbon hydrogen bond distances of 0.95 \%A for
aromatic C---H, 1.00, 0.99 and 0.98 \%A for aliphatic C---H, CH~2~ and CH~3~,
1.00 \%A for N---H and 0.84 \%A for OH moieties, respectively. Methyl and
hydroxyl H atoms were allowed to rotate but not to tip to best fit the
experimental electron density. <i>U</i>~iso~(H) values were set to a multiple
of <i>U</i>~eq~(O/C/N) with 1.5 for CH~3~ and OH, and 1.2 for C---H, CH~2~ and
N---H units, respectively.
;
_reflns_number_total     3919
_reflns_number_gt     3518
_reflns_threshold_expression     'I > 2\s(I)'
_refine_ls_structure_factor_coef     Fsqd
_refine_ls_matrix_type     full
_refine_ls_R_factor_all     0.0734
_refine_ls_R_factor_gt     0.0705
_refine_ls_wR_factor_gt     0.1912
_refine_ls_wR_factor_ref     0.1965
_refine_ls_goodness_of_fit_ref     1.053
_refine_ls_restrained_S_all     1.053
_refine_ls_number_reflns     3919
_refine_ls_number_parameters     247
_refine_ls_number_restraints     0
_refine_ls_hydrogen_treatment     constr
_refine_ls_weighting_scheme     calc
_refine_ls_weighting_details
                      'w=1/[\s^2^(Fo^2^)+(0.1498P)^2^] where P=(Fo^2^+2Fc^2^)/3'
_atom_sites_solution_hydrogens     geom
_atom_sites_solution_primary     dual
_atom_sites_solution_secondary     difmap
_refine_ls_shift/su_max     0.001
_refine_ls_shift/su_mean     0.000
_refine_diff_density_max     0.711
_refine_diff_density_min     -0.928
_refine_ls_extinction_method     none
_refine_ls_extinction_coef     .
loop_
    _atom_type_symbol
    _atom_type_description
    _atom_type_scat_dispersion_real
    _atom_type_scat_dispersion_imag
    _atom_type_scat_source
    'C' 'C' 0.0181 0.0091
                         'International Tables Vol C Tables 4.2.6.8 and 6.1.1.4'
    'H' 'H' 0.0000 0.0000
                         'International Tables Vol C Tables 4.2.6.8 and 6.1.1.4'
    'Cl' 'Cl' 0.3639 0.7018
                         'International Tables Vol C Tables 4.2.6.8 and 6.1.1.4'
    'N' 'N' 0.0311 0.0180
                         'International Tables Vol C Tables 4.2.6.8 and 6.1.1.4'
    'O' 'O' 0.0492 0.0322
                         'International Tables Vol C Tables 4.2.6.8 and 6.1.1.4'
_computing_data_collection
                  'CrysAlisPro system (CCD 41.123a 64-bit (release 20-01-2022))'
_computing_cell_refinement
;
CrysAlisPro 1.171.44.129a (Rigaku OD, 2025)
;
_computing_data_reduction
;
CrysAlisPro 1.171.44.129a (Rigaku OD, 2025)
;
_computing_structure_solution
;
<i>SHELXT</i>  (Sheldrick, 2015a)
;
_computing_structure_refinement
;
<i>SHELXL2019/3</i> (Sheldrick, 2015b)
;
_computing_molecular_graphics
;
Olex2 1.5 (Dolomanov <i>et al.</i>,  2009)
;
_computing_publication_material
;
Olex2 1.5 (Dolomanov <i>et al.</i>,  2009)
;
loop_
    _atom_site_type_symbol
    _atom_site_label
    _atom_site_fract_x
    _atom_site_fract_y
    _atom_site_fract_z
    _atom_site_U_iso_or_equiv
    _atom_site_adp_type
    _atom_site_calc_flag
    _atom_site_occupancy
    _atom_site_disorder_assembly
    _atom_site_disorder_group
    Cl Cl1 0.25998(8) 0.51248(4) 0.18314(6) 0.0315(3) Uani d 1 . .
    Cl Cl2 0.34226(7) 0.37367(3) 0.07217(5) 0.0256(2) Uani d 1 . .
    Cl Cl3 0.71467(7) 0.72770(3) 0.37791(4) 0.0259(2) Uani d 1 . .
    O O1 0.8975(2) 0.53307(9) 0.37621(13) 0.0208(4) Uani d 1 . .
    N N1 1.0566(2) 0.62855(9) 0.36832(15) 0.0135(4) Uani d 1 . .
    N N2 0.9968(2) 0.68267(10) 0.55323(14) 0.0126(4) Uani d 1 . .
    H H2 0.931549 0.690415 0.482139 0.015 Uiso calc 1 . .
    C C1 0.9314(3) 0.58443(11) 0.32909(17) 0.0138(5) Uani d 1 . .
    C C2 0.8339(3) 0.60260(12) 0.22206(18) 0.0183(5) Uani d 1 . .
    H H2A 0.783263 0.650196 0.222737 0.022 Uiso calc 1 . .
    H H2B 0.904466 0.605784 0.176132 0.022 Uiso calc 1 . .
    C C3 0.7089(3) 0.54694(12) 0.18224(17) 0.0169(5) Uani d 1 . .
    C C4 0.5595(3) 0.55431(13) 0.19764(18) 0.0186(5) Uani d 1 . .
    H H4 0.535040 0.595382 0.232240 0.022 Uiso calc 1 . .
    C C5 0.4456(3) 0.50177(13) 0.16259(19) 0.0195(5) Uani d 1 . .
    C C6 0.4811(3) 0.44110(13) 0.11320(18) 0.0198(5) Uani d 1 . .
    C C7 0.6304(3) 0.43311(13) 0.0983(2) 0.0235(6) Uani d 1 . .
    H H7 0.655781 0.391391 0.065389 0.028 Uiso calc 1 . .
    C C8 0.7426(3) 0.48643(13) 0.13171(19) 0.0214(5) Uani d 1 . .
    H H8 0.844125 0.481478 0.119847 0.026 Uiso calc 1 . .
    C C9 1.0923(3) 0.69030(13) 0.31167(18) 0.0196(5) Uani d 1 . .
    H H9A 1.182676 0.716593 0.353736 0.029 Uiso calc 1 . .
    H H9B 1.000369 0.722303 0.293644 0.029 Uiso calc 1 . .
    H H9C 1.117651 0.673449 0.249634 0.029 Uiso calc 1 . .
    C C10 1.1646(3) 0.61037(12) 0.46710(18) 0.0139(5) Uani d 1 . .
    H H10 1.126337 0.564529 0.491028 0.017 Uiso calc 1 . .
    C C11 1.1637(2) 0.66856(11) 0.54710(17) 0.0120(5) Uani d 1 . .
    H H11 1.205183 0.714079 0.524470 0.014 Uiso calc 1 . .
    C C12 1.2738(3) 0.64729(12) 0.64974(18) 0.0159(5) Uani d 1 . .
    H H12A 1.273195 0.685300 0.700574 0.019 Uiso calc 1 . .
    H H12B 1.236782 0.601850 0.673823 0.019 Uiso calc 1 . .
    C C13 1.4414(3) 0.63738(13) 0.63785(19) 0.0179(5) Uani d 1 . .
    H H13A 1.478661 0.683180 0.614975 0.021 Uiso calc 1 . .
    H H13B 1.513394 0.624491 0.704281 0.021 Uiso calc 1 . .
    C C14 1.4445(3) 0.57836(14) 0.5609(2) 0.0219(6) Uani d 1 . .
    H H14A 1.412137 0.532024 0.585366 0.026 Uiso calc 1 . .
    H H14B 1.553129 0.572787 0.553452 0.026 Uiso calc 1 . .
    C C15 1.3325(3) 0.59729(12) 0.45804(19) 0.0179(5) Uani d 1 . .
    H H15A 1.371233 0.641097 0.430812 0.022 Uiso calc 1 . .
    H H15B 1.331622 0.557414 0.409668 0.022 Uiso calc 1 . .
    C C16 0.9187(3) 0.62200(12) 0.59818(19) 0.0180(5) Uani d 1 . .
    H H16A 0.814673 0.609496 0.552426 0.022 Uiso calc 1 . .
    H H16B 0.986002 0.578427 0.609943 0.022 Uiso calc 1 . .
    C C17 0.9002(3) 0.65241(14) 0.69791(19) 0.0221(5) Uani d 1 . .
    H H17A 0.998214 0.646247 0.752864 0.027 Uiso calc 1 . .
    H H17B 0.811734 0.628975 0.718283 0.027 Uiso calc 1 . .
    C C18 0.8657(3) 0.73197(14) 0.6734(2) 0.0224(6) Uani d 1 . .
    H H18A 0.755600 0.739218 0.632876 0.027 Uiso calc 1 . .
    H H18B 0.884580 0.761229 0.736169 0.027 Uiso calc 1 . .
    C C19 0.9823(3) 0.75050(12) 0.61262(18) 0.0157(5) Uani d 1 . .
    H H19A 1.085729 0.763921 0.658225 0.019 Uiso calc 1 . .
    H H19B 0.942900 0.791172 0.565949 0.019 Uiso calc 1 . .
    O O2 0.4718(2) 0.78838(11) 0.48632(19) 0.0388(6) Uani d 1 . .
    H H2C 0.528067 0.759651 0.463420 0.058 Uiso calc 1 . .
    C C20 0.5452(3) 0.85588(16) 0.5019(2) 0.0304(6) Uani d 1 . .
    H H20A 0.651834 0.850649 0.546605 0.046 Uiso calc 1 . .
    H H20B 0.483688 0.888338 0.533538 0.046 Uiso calc 1 . .
    H H20C 0.551417 0.875904 0.436562 0.046 Uiso calc 1 . .
loop_
    _atom_site_aniso_label
    _atom_site_aniso_U_11
    _atom_site_aniso_U_22
    _atom_site_aniso_U_33
    _atom_site_aniso_U_12
    _atom_site_aniso_U_13
    _atom_site_aniso_U_23
    Cl1 0.0203(4) 0.0328(4) 0.0450(5) -0.0020(2) 0.0147(3) -0.0022(3)
    Cl2 0.0257(4) 0.0235(4) 0.0255(4) -0.0107(2) 0.0027(3) -0.0020(2)
    Cl3 0.0208(4) 0.0355(4) 0.0181(4) 0.0118(2) -0.0009(3) 0.0001(2)
    O1 0.0188(9) 0.0194(8) 0.0212(9) -0.0057(6) -0.0002(7) 0.0054(7)
    N1 0.0119(10) 0.0142(9) 0.0156(10) -0.0010(7) 0.0055(8) 0.0012(7)
    N2 0.0084(9) 0.0168(9) 0.0140(10) 0.0003(7) 0.0051(8) -0.0007(7)
    C1 0.0128(11) 0.0129(9) 0.0161(11) 0.0003(8) 0.0045(9) -0.0005(8)
    C2 0.0185(12) 0.0207(11) 0.0146(11) -0.0040(9) 0.0024(10) 0.0013(9)
    C3 0.0175(12) 0.0200(11) 0.0115(11) -0.0015(9) 0.0008(9) 0.0027(9)
    C4 0.0210(13) 0.0181(11) 0.0174(11) -0.0008(9) 0.0060(10) -0.0001(9)
    C5 0.0185(13) 0.0220(11) 0.0184(12) 0.0003(10) 0.0053(10) 0.0032(9)
    C6 0.0198(13) 0.0202(11) 0.0173(12) -0.0071(9) 0.0011(10) -0.0011(9)
    C7 0.0250(14) 0.0225(11) 0.0230(13) -0.0016(10) 0.0065(11) -0.0064(10)
    C8 0.0193(13) 0.0254(12) 0.0203(12) -0.0013(10) 0.0063(10) -0.0034(10)
    C9 0.0197(12) 0.0218(11) 0.0175(12) -0.0088(9) 0.0054(10) 0.0027(9)
    C10 0.0095(11) 0.0162(10) 0.0161(11) 0.0017(8) 0.0033(9) 0.0015(8)
    C11 0.0052(10) 0.0160(10) 0.0160(11) -0.0005(8) 0.0051(9) 0.0006(8)
    C12 0.0089(11) 0.0220(11) 0.0164(11) -0.0004(9) 0.0029(9) 0.0004(9)
    C13 0.0075(11) 0.0239(11) 0.0216(12) -0.0005(9) 0.0026(9) 0.0018(9)
    C14 0.0082(11) 0.0284(12) 0.0290(14) 0.0036(9) 0.0048(10) 0.0002(11)
    C15 0.0118(12) 0.0229(11) 0.0210(12) 0.0046(9) 0.0076(10) -0.0025(9)
    C16 0.0099(11) 0.0220(11) 0.0239(13) -0.0038(9) 0.0076(9) 0.0054(9)
    C17 0.0112(11) 0.0384(14) 0.0188(12) 0.0005(10) 0.0076(10) 0.0070(11)
    C18 0.0124(12) 0.0364(14) 0.0204(13) 0.0057(10) 0.0079(10) -0.0014(10)
    C19 0.0112(11) 0.0200(11) 0.0174(11) 0.0014(9) 0.0064(9) -0.0042(9)
    O2 0.0258(11) 0.0346(10) 0.0648(15) 0.0065(9) 0.0277(10) 0.0167(11)
    C20 0.0235(14) 0.0398(15) 0.0308(15) 0.0044(11) 0.0121(12) 0.0006(12)
_geom_special_details
;
 All esds (except the esd in the dihedral angle between two l.s. planes)
 are estimated using the full covariance matrix.  The cell esds are taken
 into account individually in the estimation of esds in distances, angles
 and torsion angles; correlations between esds in cell parameters are only
 used when they are defined by crystal symmetry.  An approximate (isotropic)
 treatment of cell esds is used for estimating esds involving l.s. planes.
;
loop_
    _geom_bond_atom_site_label_1
    _geom_bond_atom_site_label_2
    _geom_bond_site_symmetry_2
    _geom_bond_distance
    _geom_bond_publ_flag
    Cl1 C5 . 1.734(3) ?
    Cl2 C6 . 1.735(2) ?
    O1 C1 . 1.228(3) ?
    N1 C1 . 1.363(3) ?
    N1 C9 . 1.461(3) ?
    N1 C10 . 1.471(3) ?
    N2 H2 . 1.0000 ?
    N2 C11 . 1.511(3) ?
    N2 C16 . 1.527(3) ?
    N2 C19 . 1.520(3) ?
    C1 C2 . 1.526(3) ?
    C2 H2A . 0.9900 ?
    C2 H2B . 0.9900 ?
    C2 C3 . 1.502(3) ?
    C3 C4 . 1.386(3) ?
    C3 C8 . 1.389(3) ?
    C4 H4 . 0.9500 ?
    C4 C5 . 1.390(4) ?
    C5 C6 . 1.389(3) ?
    C6 C7 . 1.384(4) ?
    C7 H7 . 0.9500 ?
    C7 C8 . 1.387(4) ?
    C8 H8 . 0.9500 ?
    C9 H9A . 0.9800 ?
    C9 H9B . 0.9800 ?
    C9 H9C . 0.9800 ?
    C10 H10 . 1.0000 ?
    C10 C11 . 1.536(3) ?
    C10 C15 . 1.529(3) ?
    C11 H11 . 1.0000 ?
    C11 C12 . 1.532(3) ?
    C12 H12A . 0.9900 ?
    C12 H12B . 0.9900 ?
    C12 C13 . 1.531(3) ?
    C13 H13A . 0.9900 ?
    C13 H13B . 0.9900 ?
    C13 C14 . 1.522(3) ?
    C14 H14A . 0.9900 ?
    C14 H14B . 0.9900 ?
    C14 C15 . 1.530(3) ?
    C15 H15A . 0.9900 ?
    C15 H15B . 0.9900 ?
    C16 H16A . 0.9900 ?
    C16 H16B . 0.9900 ?
    C16 C17 . 1.519(4) ?
    C17 H17A . 0.9900 ?
    C17 H17B . 0.9900 ?
    C17 C18 . 1.527(4) ?
    C18 H18A . 0.9900 ?
    C18 H18B . 0.9900 ?
    C18 C19 . 1.514(3) ?
    C19 H19A . 0.9900 ?
    C19 H19B . 0.9900 ?
    O2 H2C . 0.8400 ?
    O2 C20 . 1.400(4) ?
    C20 H20A . 0.9800 ?
    C20 H20B . 0.9800 ?
    C20 H20C . 0.9800 ?
loop_
    _geom_angle_atom_site_label_1
    _geom_angle_atom_site_label_2
    _geom_angle_atom_site_label_3
    _geom_angle_site_symmetry_1
    _geom_angle_site_symmetry_3
    _geom_angle
    _geom_angle_publ_flag
    C1 N1 C9 . . 121.69(19) ?
    C1 N1 C10 . . 118.92(18) ?
    C9 N1 C10 . . 119.25(18) ?
    C11 N2 H2 . . 106.9 ?
    C11 N2 C16 . . 115.89(16) ?
    C11 N2 C19 . . 112.93(16) ?
    C16 N2 H2 . . 106.9 ?
    C19 N2 H2 . . 106.9 ?
    C19 N2 C16 . . 106.78(17) ?
    O1 C1 N1 . . 122.7(2) ?
    O1 C1 C2 . . 121.3(2) ?
    N1 C1 C2 . . 115.95(19) ?
    C1 C2 H2A . . 109.3 ?
    C1 C2 H2B . . 109.3 ?
    H2A C2 H2B . . 107.9 ?
    C3 C2 C1 . . 111.69(18) ?
    C3 C2 H2A . . 109.3 ?
    C3 C2 H2B . . 109.3 ?
    C4 C3 C2 . . 120.5(2) ?
    C4 C3 C8 . . 119.1(2) ?
    C8 C3 C2 . . 120.4(2) ?
    C3 C4 H4 . . 119.9 ?
    C3 C4 C5 . . 120.2(2) ?
    C5 C4 H4 . . 119.9 ?
    C4 C5 Cl1 . . 119.08(19) ?
    C6 C5 Cl1 . . 120.65(19) ?
    C6 C5 C4 . . 120.3(2) ?
    C5 C6 Cl2 . . 121.0(2) ?
    C7 C6 Cl2 . . 119.16(19) ?
    C7 C6 C5 . . 119.9(2) ?
    C6 C7 H7 . . 120.2 ?
    C6 C7 C8 . . 119.6(2) ?
    C8 C7 H7 . . 120.2 ?
    C3 C8 H8 . . 119.5 ?
    C7 C8 C3 . . 121.0(2) ?
    C7 C8 H8 . . 119.5 ?
    N1 C9 H9A . . 109.5 ?
    N1 C9 H9B . . 109.5 ?
    N1 C9 H9C . . 109.5 ?
    H9A C9 H9B . . 109.5 ?
    H9A C9 H9C . . 109.5 ?
    H9B C9 H9C . . 109.5 ?
    N1 C10 H10 . . 107.6 ?
    N1 C10 C11 . . 111.59(17) ?
    N1 C10 C15 . . 111.59(18) ?
    C11 C10 H10 . . 107.6 ?
    C15 C10 H10 . . 107.6 ?
    C15 C10 C11 . . 110.56(18) ?
    N2 C11 C10 . . 110.15(17) ?
    N2 C11 H11 . . 107.8 ?
    N2 C11 C12 . . 112.64(17) ?
    C10 C11 H11 . . 107.8 ?
    C12 C11 C10 . . 110.44(17) ?
    C12 C11 H11 . . 107.8 ?
    C11 C12 H12A . . 109.8 ?
    C11 C12 H12B . . 109.8 ?
    H12A C12 H12B . . 108.3 ?
    C13 C12 C11 . . 109.25(19) ?
    C13 C12 H12A . . 109.8 ?
    C13 C12 H12B . . 109.8 ?
    C12 C13 H13A . . 109.6 ?
    C12 C13 H13B . . 109.6 ?
    H13A C13 H13B . . 108.1 ?
    C14 C13 C12 . . 110.41(19) ?
    C14 C13 H13A . . 109.6 ?
    C14 C13 H13B . . 109.6 ?
    C13 C14 H14A . . 109.6 ?
    C13 C14 H14B . . 109.6 ?
    C13 C14 C15 . . 110.1(2) ?
    H14A C14 H14B . . 108.1 ?
    C15 C14 H14A . . 109.6 ?
    C15 C14 H14B . . 109.6 ?
    C10 C15 C14 . . 111.43(19) ?
    C10 C15 H15A . . 109.3 ?
    C10 C15 H15B . . 109.3 ?
    C14 C15 H15A . . 109.3 ?
    C14 C15 H15B . . 109.3 ?
    H15A C15 H15B . . 108.0 ?
    N2 C16 H16A . . 110.9 ?
    N2 C16 H16B . . 110.9 ?
    H16A C16 H16B . . 108.9 ?
    C17 C16 N2 . . 104.37(18) ?
    C17 C16 H16A . . 110.9 ?
    C17 C16 H16B . . 110.9 ?
    C16 C17 H17A . . 111.2 ?
    C16 C17 H17B . . 111.2 ?
    C16 C17 C18 . . 103.0(2) ?
    H17A C17 H17B . . 109.1 ?
    C18 C17 H17A . . 111.2 ?
    C18 C17 H17B . . 111.2 ?
    C17 C18 H18A . . 111.3 ?
    C17 C18 H18B . . 111.3 ?
    H18A C18 H18B . . 109.2 ?
    C19 C18 C17 . . 102.46(19) ?
    C19 C18 H18A . . 111.3 ?
    C19 C18 H18B . . 111.3 ?
    N2 C19 H19A . . 110.7 ?
    N2 C19 H19B . . 110.7 ?
    C18 C19 N2 . . 105.39(19) ?
    C18 C19 H19A . . 110.7 ?
    C18 C19 H19B . . 110.7 ?
    H19A C19 H19B . . 108.8 ?
    C20 O2 H2C . . 109.5 ?
    O2 C20 H20A . . 109.5 ?
    O2 C20 H20B . . 109.5 ?
    O2 C20 H20C . . 109.5 ?
    H20A C20 H20B . . 109.5 ?
    H20A C20 H20C . . 109.5 ?
    H20B C20 H20C . . 109.5 ?
loop_
    _geom_torsion_atom_site_label_1
    _geom_torsion_atom_site_label_2
    _geom_torsion_atom_site_label_3
    _geom_torsion_atom_site_label_4
    _geom_torsion_site_symmetry_1
    _geom_torsion_site_symmetry_2
    _geom_torsion_site_symmetry_3
    _geom_torsion_site_symmetry_4
    _geom_torsion
    _geom_torsion_publ_flag
    Cl1 C5 C6 Cl2 . . . . -0.9(3) ?
    Cl1 C5 C6 C7 . . . . -179.39(19) ?
    Cl2 C6 C7 C8 . . . . -179.4(2) ?
    O1 C1 C2 C3 . . . . -5.6(3) ?
    N1 C1 C2 C3 . . . . 174.6(2) ?
    N1 C10 C11 N2 . . . . 53.5(2) ?
    N1 C10 C11 C12 . . . . 178.53(17) ?
    N1 C10 C15 C14 . . . . -179.97(18) ?
    N2 C11 C12 C13 . . . . -177.43(16) ?
    N2 C16 C17 C18 . . . . 35.0(2) ?
    C1 N1 C10 C11 . . . . -117.1(2) ?
    C1 N1 C10 C15 . . . . 118.6(2) ?
    C1 C2 C3 C4 . . . . 90.5(3) ?
    C1 C2 C3 C8 . . . . -87.8(3) ?
    C2 C3 C4 C5 . . . . -178.5(2) ?
    C2 C3 C8 C7 . . . . 177.3(2) ?
    C3 C4 C5 Cl1 . . . . 179.93(18) ?
    C3 C4 C5 C6 . . . . 0.9(4) ?
    C4 C3 C8 C7 . . . . -1.1(4) ?
    C4 C5 C6 Cl2 . . . . 178.10(19) ?
    C4 C5 C6 C7 . . . . -0.4(4) ?
    C5 C6 C7 C8 . . . . -0.9(4) ?
    C6 C7 C8 C3 . . . . 1.6(4) ?
    C8 C3 C4 C5 . . . . -0.2(3) ?
    C9 N1 C1 O1 . . . . -178.5(2) ?
    C9 N1 C1 C2 . . . . 1.3(3) ?
    C9 N1 C10 C11 . . . . 67.1(2) ?
    C9 N1 C10 C15 . . . . -57.1(3) ?
    C10 N1 C1 O1 . . . . 5.8(3) ?
    C10 N1 C1 C2 . . . . -174.32(18) ?
    C10 C11 C12 C13 . . . . 58.9(2) ?
    C11 N2 C16 C17 . . . . 112.6(2) ?
    C11 N2 C19 C18 . . . . -140.93(19) ?
    C11 C10 C15 C14 . . . . 55.2(2) ?
    C11 C12 C13 C14 . . . . -60.3(2) ?
    C12 C13 C14 C15 . . . . 58.8(3) ?
    C13 C14 C15 C10 . . . . -56.2(3) ?
    C15 C10 C11 N2 . . . . 178.31(17) ?
    C15 C10 C11 C12 . . . . -56.6(2) ?
    C16 N2 C11 C10 . . . . 69.3(2) ?
    C16 N2 C11 C12 . . . . -54.5(2) ?
    C16 N2 C19 C18 . . . . -12.4(2) ?
    C16 C17 C18 C19 . . . . -42.8(2) ?
    C17 C18 C19 N2 . . . . 33.9(2) ?
    C19 N2 C11 C10 . . . . -167.08(17) ?
    C19 N2 C11 C12 . . . . 69.1(2) ?
    C19 N2 C16 C17 . . . . -14.1(2) ?
loop_
    _geom_hbond_atom_site_label_D
    _geom_hbond_atom_site_label_H
    _geom_hbond_atom_site_label_A
    _geom_hbond_site_symmetry_A
    _geom_hbond_distance_DH
    _geom_hbond_distance_HA
    _geom_hbond_distance_DA
    _geom_hbond_angle_DHA
    _geom_hbond_publ_flag
    N2 H2 Cl3 . 1.00 2.17 3.0775(19) 149.8 yes
    C2 H2A Cl3 . 0.99 2.75 3.486(2) 131.5 yes
    C10 H10 O1 3_766 1.00 2.61 3.543(3) 155.8 yes
    C16 H16B O1 3_766 0.99 2.29 3.274(3) 170.0 yes
    C19 H19A Cl3 4_676 0.99 2.92 3.685(2) 134.9 yes
    O2 H2C Cl3 . 0.84 2.32 3.103(2) 155.3 yes
_shelx_space_group_comment
;
The symmetry employed for this shelxl refinement is uniquely defined
by the following loop, which should always be used as a source of
symmetry information in preference to the above space-group names.
They are only intended as comments.
;
_shelx_estimated_absorpt_T_min     0.290
_shelx_estimated_absorpt_T_max     0.645
_shelx_hkl_file
;
   0   0   1 3.69675 17.0382   4
   0   0  -1 8.39466 13.3509   9
   0   0  -1-2.76758 12.7572   1
   0   0   1 8.15876 31.7774  15
   0   0  -2 4445.65 620.613   1
   0   0   2 7146.45 655.529   4
   0   0  -2 5991.13 631.535   9
   0   0   2 5483.65 701.371  15
   0   0   3 56.2933 35.8611  45
   0   0   3 24.8261 118.447  15
   0   0  -3 8.03806 37.1236   9
   0   0   3-11.2191 63.3682   4
   0   0  -3 16.2367 34.7241   1
   0   0  -4 138667. 13131.9   9
   0   0   4 142853. 13150.3   3
   0   0   4 147470. 13175.6   4
   0   0   5 19.4632 71.9174   4
   0   0  -5 26.4021 43.0227   9
   0   0   5 15.9233 62.0209   3
   0   0  -5-13.2079 36.3818   1
   0   0   6 7505.25 1184.39  14
   0   0   6 10107.4 1135.14   4
   0   0  -6 9078.92 1058.69   1
   0   0  -6 11218.7 1079.97   9
   0   0   6 7502.86 1018.17  38
   0   0   7-49.4202 149.103  14
   0   0  -7-19.0446 46.9474   1
   0   0   7-13.9418 48.6017  38
   0   0   8 3993.88 424.637  66
   0   0   8 3415.59 407.163  67
   0   0   8 2831.03 439.479  38
   0   0   8 2567.77 544.973  19
   0   0   8 1784.99 560.008  14
   0   0   9 43.0921 49.6542  66
   0   0   9-9.57500 47.1803  67
   0   0   9 17.2131 51.9377  38
   0   0  -9 17.9622 54.1973  24
   0   0   9 85.9795 205.064  19
   0   0   9-65.6701 161.763  14
   0   0  10 728.788 134.536  67
   0   0  10 647.930 313.681  14
   0   0 -10 707.740 174.460  24
   0   0  10 285.567 249.935  19
   0   0  10 464.166 142.353  38
   0   0 -11 30.8748 76.0630   2
   0   0  11 11.1880 47.7509  67
   0   0  11 19.2575 47.4539  38
   0   0 -11 41.2404 84.2397  24
   0   0  12 6646.74 759.590  67
   0   0 -12 8233.96 809.556  23
   0   0  13 10.1532 43.3180  67
   0   0  13-46.1393 188.470  19
   0   0 -13-13.5821 60.3135  23
   0   0  14 985.722 171.046  67
   0   0 -14 1360.57 203.038  23
   0   0  15 6.07840 29.9647  67
   0   0 -15 16.7275 37.1563  23
   0  -1   0 15.5029 15.4528  43
   0   1   0 5.74780 11.7693  13
   0   1   0 2.55689 7.09151  69
   0   1   0 10.2109 4.16573  68
   0  -1   1 391.289 67.8102   5
   0  -1   1 232.643 105.855   6
   0  -1  -1 312.462 49.9642   1
   0  -1  -1 268.610 37.8079   9
   0   1  -1 258.433 108.044  12
   0   1  -1 233.238 46.4769   1
   0  -1  -1 373.198 41.6780  37
   0  -1  -1 297.807 43.5917  44
   0   1   1 254.778 60.9889  14
   0  -1  -2 3783.62 348.953   9
   0   1   2 2951.49 362.039   3
   0  -1   2 2928.60 413.939   4
   0   1   2 3136.78 359.947   4
   0   1  -2 2280.63 351.340   1
   0  -1   2 4263.29 386.681   5
   0  -1  -2 2582.59 354.916   1
   0  -1  -2 2723.78 348.383  37
   0  -1  -2 3334.87 342.720  44
   0   1   2 2548.58 386.074  14
   0  -1   2 2557.53 449.112  15
   0  -1   3 10248.0 1885.79  45
   0  -1   3 18169.9 2071.86  15
   0   1   3 18075.9 1977.64  14
   0   1   3 21131.1 1926.38   3
   0   1  -3 15165.1 1901.26   1
   0  -1  -3 26199.3 1910.00   9
   0   1  -3 15238.8 1919.06   9
   0  -1   3 24094.5 2013.74   4
   0  -1  -3 15270.8 1902.88   1
   0   1   3 23563.2 1933.51   4
   0  -1   4 16639.1 2338.44  15
   0   1   4 18726.5 2272.27  14
   0   1   4 23637.7 2215.40   4
   0   1  -4 17645.8 2176.32   1
   0  -1  -4 26999.8 2186.80   9
   0  -1  -4 14414.5 2165.44   1
   0  -1   4 25032.3 2283.57   4
   0   1   4 20568.9 2201.20   3
   0   1  -4 18490.4 2200.03   9
   0   1   5 13150.5 1770.80  14
   0   1   5 17420.2 1709.00   4
   0  -1  -5 19799.1 1669.31   9
   0  -1   5 17633.4 1764.00   4
   0   1   5 14482.7 1681.37   3
   0  -1  -5 10336.6 1637.15   1
   0   1  -5 14597.7 1662.28   1
   0   1  -5 14199.3 1681.43   9
   0   1   6 10492.4 1614.23  14
   0   1   6 11480.7 1465.10  38
   0  -1   6 12356.6 1468.20  38
   0  -1   6 15755.4 1615.91   4
   0   1  -6 14386.1 1531.59   9
   0  -1  -6 12813.3 1499.92   1
   0   1  -6 16104.6 1523.48   1
   0  -1   7 4704.15 1013.19  14
   0   1   7 6744.50 1077.58  14
   0   1   7 6915.17 883.356  38
   0  -1   7 7246.00 884.239  38
   0  -1   7 8568.31 1028.24   4
   0   1  -7 8492.69 933.080   1
   0   1  -7 8195.49 941.970   9
   0  -1  -7 7939.14 930.223   1
   0  -1   8 169.102 60.7689  67
   0   1   8 157.992 59.8553  67
   0   1   8 214.640 75.3227  66
   0  -1   8 234.058 76.0430  66
   0   1   8 131.072 72.2317  38
   0  -1   8 219.775 86.2182  38
   0   1   8 171.225 199.654  14
   0  -1   8 58.1374 144.357  14
   0   1   8 35.7141 159.635  19
   0   1   9 154.546 69.6674  66
   0  -1   9 47.9540 44.7321  67
   0   1   9 47.6001 45.9315  67
   0  -1   9 105.524 58.5299  66
   0   1  -9 36.0277 63.1297  24
   0  -1   9 44.8902 221.257  19
   0   1   9 65.6229 198.093  14
   0   1   9 165.678 216.539  19
   0  -1   9 131.010 180.530  14
   0  -1   9 67.3919 65.9794  38
   0   1   9 35.3073 53.7027  38
   0  -1  10 2838.80 348.497  67
   0   1  10 3022.99 351.350  67
   0   1 -10 2486.68 392.201  24
   0   1  10 1245.36 483.649  14
   0   1  10 1811.94 497.912  19
   0  -1  10 1709.54 491.116  19
   0   1  10 2496.38 389.977  38
   0  -1  10 2573.81 387.100  38
   0   1  11 17906.7 1766.26  67
   0  -1  11 18129.2 1767.97  67
   0   1 -11 19527.6 1931.27   2
   0  -1 -11 18138.8 1927.89   2
   0   1  11 10165.6 1910.52  19
   0   1  11 13343.5 2123.10  14
   0  -1  11 8891.75 1889.78  19
   0   1 -11 15513.5 1819.05  24
   0  -1  11 14382.1 1797.90  38
   0   1  11 15756.6 1815.23  38
   0   1  12-50.1538 225.474  19
   0   1 -12 323.931 122.126  24
   0  -1 -12 481.531 129.200  23
   0   1 -12 472.353 128.314  23
   0  -1  12 100.605 199.044  19
   0   1  12 387.943 101.822  67
   0  -1  12 297.569 94.7337  67
   0   1 -13 1566.77 272.246  24
   0   1  13 1498.07 225.847  67
   0  -1  13 1234.41 215.472  67
   0   1 -13 1816.33 256.503  23
   0  -1 -13 2080.11 270.706  23
   0   1  13 742.366 340.160  19
   0  -1  13 913.014 354.164  19
   0  -1  14 891.542 155.564  67
   0   1  14 923.837 157.291  67
   0  -1  14 748.474 272.559  19
   0  -1 -14 1005.83 177.880  23
   0   1 -14 1205.27 182.535  23
   0  -1  15 253.121 62.9784  67
   0   1 -15 169.235 59.5755  23
   0  -1 -15 212.631 69.8893  23
   0   2   0 2830.35 276.105  68
   0   2   0 2576.39 285.266  69
   0   2   0 2616.38 274.890  50
   0  -2   0 1640.36 288.534  43
   0   2   0 1733.16 303.162  16
   0   2   0 3029.91 317.299  13
   0  -2  -1 224.488 52.9433  44
   0   2   1 502.777 81.8394  14
   0   2  -1 267.738 134.457  12
   0  -2   1 234.504 135.149   6
   0  -2  -1 488.200 58.6999   1
   0   2  -1 414.450 57.2525   1
   0  -2   1 175.702 168.003   7
   0  -2  -2 41437.6 3606.54  37
   0  -2  -2 29585.3 3603.60  44
   0   2   2 32188.2 3653.16  14
   0  -2   2 26958.7 3749.68  15
   0  -2  -2 34368.3 3621.68   1
   0  -2   2 41044.6 3668.83   5
   0   2  -2 28067.2 3614.62   1
   0  -2   2 37695.4 3830.38   6
   0  -2  -3 89213.8 9776.36  44
   0  -2  -3 111751. 9780.04   9
   0  -2   3 106162. 9841.06   5
   0  -2  -3 84332.7 9799.81   1
   0   2  -3 74890.9 9796.00   1
   0  -2   3 67850.5 9940.58  15
   0   2   3 85132.9 9855.24  14
   0  -2  -4 3785.68 438.162   1
   0  -2   4 4187.63 461.163   5
   0  -2   4 3420.59 525.779   4
   0   2  -4 3752.13 436.207   1
   0   2  -4 2087.91 428.265   9
   0   2   4 3670.20 514.773  14
   0  -2   4 2559.18 566.299  15
   0  -2  -5 11901.3 1560.68   1
   0   2  -5 17094.3 1591.35   1
   0   2  -5 11239.1 1591.03   9
   0  -2   5 17751.9 1728.19   4
   0  -2   5 12464.6 1797.89  15
   0   2   5 17021.8 1742.04  14
   0   2  -6 3174.90 375.211   1
   0  -2   6 2741.40 457.735   4
   0  -2  -6 2077.10 343.284   1
   0   2  -6 1927.38 360.318   9
   0  -2   6 2231.57 323.967  38
   0   2   6 2328.25 331.081  38
   0   2   6 2460.77 482.030  14
   0  -2   7 2597.10 456.501   4
   0  -2  -7 1748.39 327.032   1
   0   2  -7 1530.87 330.637   9
   0   2  -7 3104.59 377.141   1
   0   2   7 2178.82 483.062  14
   0  -2   7 1932.15 305.141  38
   0   2   7 2389.09 328.995  38
   0   2   8 20769.5 1711.57  66
   0  -2   8 16948.2 1688.35  65
   0  -2   8 18600.9 1696.60  66
   0   2   8 16602.6 1680.02  67
   0   2  -8 11099.0 1746.04   9
   0   2   8 11935.5 1923.57  14
   0   2   8 13178.8 1829.74  19
   0  -2   8 8330.21 1848.66  14
   0  -2   8 12451.4 1704.82  38
   0   2   8 13523.6 1720.73  38
   0   2  -8 12949.8 1716.02  24
   0  -2   9 6690.53 852.339  67
   0  -2   9 10483.0 891.386  66
   0   2   9 8067.74 863.300  67
   0   2   9 10444.5 901.656  66
   0   2   9 5185.58 986.909  19
   0   2   9 5007.16 1086.59  14
   0  -2   9 6276.46 888.544  38
   0   2   9 6427.20 901.408  38
   0   2  -9 5871.24 890.714  24
   0   2  10 469.041 103.288  67
   0  -2  10 345.787 96.2781  67
   0  -2  10 200.782 242.082  19
   0   2  10 136.864 189.744  19
   0   2 -10 375.890 129.272  24
   0   2  10 223.135 244.981  14
   0   2  10 254.514 108.354  38
   0  -2  10 336.958 112.806  38
   0   2  11 11595.8 1146.47  67
   0  -2  11 11346.5 1143.41  67
   0  -2 -11 11165.5 1298.52   2
   0   2 -11 10980.8 1275.85   2
   0  -2  11 6561.34 1307.63  19
   0   2  11 7084.02 1427.87  14
   0   2  11 6022.48 1274.41  19
   0  -2  11 8694.69 1166.22  38
   0   2  11 9411.63 1189.95  38
   0   2 -11 11055.7 1211.57  24
   0   2 -12 2984.43 448.575  24
   0  -2  12 2658.82 385.559  67
   0   2  12 3099.03 395.540  67
   0  -2 -12 3521.40 435.833  23
   0  -2  12 2510.01 577.271  19
   0   2 -12 3992.00 436.307  23
   0  -2  13 1013.20 174.216  67
   0   2  13 1057.37 177.835  67
   0  -2 -13 1287.40 209.251  23
   0   2 -13 996.080 212.926  24
   0  -2  13 404.197 240.616  19
   0   2 -13 1211.76 198.885  23
   0  -2  14 209.420 68.2589  67
   0   2 -14 177.397 72.9117  23
   0   2 -14 205.722 87.9303  24
   0  -2  14 109.137 150.360  19
   0  -2 -14 359.701 97.5293  23
   0  -2  15 1234.65 191.749  67
   0  -2 -15 1760.02 222.751  23
   0   2 -15 1597.60 212.933  23
   0   3   0-9.48007 45.2228  13
   0   3   0 3.60854 20.3725  69
   0   3   0 15.9011 12.1256  68
   0   3   0 1.50983 10.1971  50
   0  -3   0-6.60870 35.4821  43
   0   3   0 21.0810 51.9296  16
   0  -3   1 65540.5 7724.74   7
   0   3  -1 76211.8 7553.98   1
   0  -3  -1 83471.9 7553.80   1
   0   3  -1 50434.2 7684.62  12
   0   3   1 86725.9 7577.91  13
   0  -3   1 58917.4 7673.20   8
   0   3  -1 66102.4 7555.74  68
   0   3  -1 44997.3 7565.87  69
   0   3   1 71836.0 7558.72  69
   0  -3  -1 72181.5 7561.60  43
   0   3   1 63218.3 7597.61  16
   0  -3  -2 3276.84 297.675  37
   0  -3  -2 2344.12 287.551  48
   0  -3  -2 2494.01 322.711  45
   0  -3  -2 1877.57 302.042  44
   0   3   2 2979.61 360.143  14
   0   3  -2 2613.70 313.186   1
   0   3  -2 3309.70 548.617  12
   0  -3   2 1869.21 469.528   6
   0  -3   2 3317.42 369.938   5
   0  -3  -2 3449.31 322.505   1
   0  -3  -3 186622. 21906.7  44
   0  -3   3 155414. 22097.8  15
   0   3   3 213611. 21993.5  14
   0   3  -3 211005. 21932.4   1
   0  -3   3 255338. 21998.0   5
   0  -3   3 239168. 22263.0   6
   0  -3  -3 217505. 21931.1   1
   0  -3   4 26659.7 3745.82  45
   0   3  -4 44981.3 3746.50   1
   0  -3   4 50011.9 3807.88   5
   0   3  -4 17962.2 3723.22   9
   0  -3  -4 42236.1 3744.48   1
   0  -3   4 32500.0 3869.00   4
   0   3   4 44134.6 3855.29  14
   0  -3   4 28099.0 3928.40  15
   0  -3  -5 10165.1 1050.90   1
   0  -3   5 8904.54 1173.74   4
   0   3  -5 6165.69 1052.05   9
   0   3  -5 11946.2 1064.00   1
   0  -3   5 8278.74 1012.74  38
   0   3   5 8512.06 1019.44  38
   0   3   5 11961.0 1213.51  14
   0  -3   5 7024.64 1234.23  15
   0   3  -6 702.813 210.414   9
   0  -3   6 860.733 268.865   4
   0   3  -6 1404.96 217.066   1
   0  -3  -6 1059.75 203.077   1
   0  -3   6 938.765 176.326  38
   0   3   6 1038.25 184.710  38
   0  -3   6 1201.01 392.461  15
   0   3   6 1311.42 324.820  14
   0   3  -7 2446.52 431.637   9
   0  -3   7 2957.52 518.727   4
   0   3   7 2466.57 537.293  14
   0  -3   7 2475.96 364.602  38
   0   3   7 2915.14 386.578  38
   0   3   8 1319.12 185.907  66
   0  -3   8 986.964 165.898  65
   0  -3   8 1411.24 183.452  66
   0   3  -8 750.341 219.675   9
   0   3  -8 830.145 187.844  24
   0   3   8 734.742 313.029  14
   0   3   8 665.234 266.803  19
   0  -3   8 969.228 191.674  38
   0   3   8 807.974 185.494  38
   0   3  -8 839.056 177.778  26
   0  -3   9 5026.02 619.599  65
   0   3   9 7774.24 671.249  66
   0  -3   9 7665.53 656.091  66
   0  -3   9 4262.12 609.033  67
   0   3  -9 4417.81 639.024  26
   0   3  -9 4816.97 668.253  24
   0   3   9 3668.79 747.393  19
   0   3   9 4125.02 875.758  14
   0  -3   9 4673.79 654.536  38
   0   3   9 5382.03 683.232  38
   0  -3  10 2747.07 376.350  67
   0  -3  10 3867.48 397.758  65
   0  -3 -10 2649.93 479.135   2
   0   3 -10 3247.35 485.798   2
   0   3 -10 2896.81 434.156  24
   0   3 -10 2885.21 405.422  26
   0   3  10 1730.86 570.093  14
   0   3  10 1895.25 503.666  19
   0   3  10 3015.20 435.314  38
   0  -3  10 2557.67 405.413  38
   0  -3  11 265.848 83.1321  65
   0  -3  11 249.052 87.5842  67
   0   3 -11 347.800 133.705  24
   0   3  11 343.597 235.701  19
   0  -3  11-52.0928 204.688  19
   0  -3  11 336.212 110.154  38
   0   3  11 247.704 111.213  38
   0  -3 -11 227.766 123.240   2
   0   3 -11 196.916 112.864   2
   0   3 -12 317.507 123.302  24
   0  -3 -12 488.867 128.752  23
   0  -3  12 448.272 249.543  19
   0   3 -12 502.585 124.878  23
   0  -3  12 412.941 104.427  67
   0   3 -13 17150.1 1941.08  24
   0  -3 -13 19791.5 1928.35  23
   0   3 -13 21597.3 1922.25  23
   0  -3  13 15474.6 1874.81  67
   0   3 -14 1698.11 274.680  24
   0  -3  14 1547.85 231.763  67
   0   3 -14 2416.76 269.559  23
   0  -3 -14 1875.36 264.606  23
   0  -3  15 106.080 44.4186  67
   0   3 -15 140.443 52.8599  23
   0   3 -15 102.288 59.2377  24
   0  -3 -15 172.023 65.1740  23
   0   4   0 6277.89 654.578  69
   0   4   0 6083.10 630.649  50
   0  -4   0 4690.66 668.134  43
   0   4   0 4532.25 699.161  16
   0   4   0 6201.96 715.549  13
   0   4   1 17004.2 2123.16  16
   0   4  -1 14767.8 2228.49  12
   0  -4   1 18332.5 2255.16   7
   0  -4   1 17361.3 2202.79   8
   0   4   1 22936.1 2106.10  13
   0   4   1 19519.2 2069.21  69
   0   4  -1 15712.1 2083.21  69
   0   4  -1 20684.3 2064.10  68
   0  -4  -1 9602.37 2092.19  45
   0  -4  -1 20129.7 2078.34  43
   0   4   1 21068.7 2050.72  38
   0   4  -2 57499.5 4784.51   1
   0  -4   2 42665.4 5021.24   6
   0   4  -2 45099.4 5062.46  12
   0  -4  -2 67487.1 4787.57   1
   0   4  -2 31984.9 4794.58  69
   0  -4  -2 44222.3 4820.96  45
   0  -4  -2 35486.5 4778.57  44
   0   4   2 37615.8 4766.53  38
   0  -4   2 44415.6 4773.61  38
   0  -4   3 6871.78 857.188  38
   0   4   3 6286.87 853.227  38
   0  -4   3 4148.37 895.795  45
   0  -4  -3 7814.64 861.857  44
   0  -4   3 7090.44 1078.80  15
   0   4   3 10639.6 968.451  14
   0  -4   3 10414.9 959.895   5
   0  -4  -3 10654.9 884.380   1
   0   4  -3 8921.21 875.364   1
   0  -4   3 9311.33 1195.58   6
   0  -4   4 27654.3 3343.03  38
   0   4   4 25610.7 3340.46  38
   0  -4   4 21321.6 3392.95  45
   0  -4   4 42438.0 3455.10   5
   0   4  -4 37542.4 3374.76   1
   0  -4  -4 40336.9 3382.75   1
   0  -4   4 25525.7 3592.90  15
   0   4   4 38263.5 3487.67  14
   0   4  -5 1659.17 221.905   1
   0  -4  -5 1449.39 214.756   1
   0  -4   5 872.673 284.494   4
   0   4  -5 885.903 227.376   9
   0  -4   5 1133.46 184.498  38
   0   4   5 920.802 179.754  38
   0  -4   5 1398.79 414.889  15
   0   4   5 1505.24 313.117  14
   0  -4   6 27137.1 3353.09   4
   0   4  -6 36207.7 3220.55   1
   0  -4  -6 30730.2 3212.55   1
   0   4  -6 21789.9 3225.58   9
   0  -4   6 28159.2 3167.40  38
   0   4   6 27542.7 3174.69  38
   0   4   6 36528.8 3418.33  14
   0   4  -7 32510.5 4220.75   9
   0  -4   7 36871.8 4343.44   4
   0   4   7 49000.8 4480.64  14
   0  -4   7 36190.3 4140.35  38
   0   4   7 42295.2 4169.61  38
   0   4  -8 8421.96 1020.72  26
   0   4  -8 8329.48 1034.17  24
   0  -4   8 8262.00 990.428  65
   0  -4   8 12406.7 1014.66  66
   0  -4   8 7540.67 1189.08   4
   0   4  -8 7396.88 1095.63   9
   0   4   8 6885.68 1114.94  19
   0   4   8 9580.83 1315.42  14
   0  -4   8 7494.21 1011.61  38
   0   4   8 8931.71 1044.56  38
   0   4  -9-14.9087 51.9349  26
   0  -4   9 20.6134 43.9730  65
   0   4  -9-31.3821 77.3013   9
   0   4  -9 36.5982 59.6284  24
   0   4   9-39.2003 160.125  19
   0   4   9 66.9335 164.872  14
   0  -4   9 15.6209 43.0195  38
   0   4   9 37.0777 55.9285  38
   0   4 -10 5874.73 725.020  24
   0   4 -10 5981.93 701.228  26
   0  -4  10 4795.96 649.490  67
   0  -4  10 6937.49 674.777  65
   0   4 -10 6811.90 790.411   2
   0   4  10 3375.78 789.102  19
   0  -4  10 4687.69 682.342  38
   0   4 -11 622.161 150.486  26
   0   4 -11 646.179 177.517  24
   0  -4 -11 536.069 142.514  23
   0  -4  11 366.170 273.604  19
   0  -4  11 734.633 134.909  65
   0  -4  11 603.937 131.945  67
   0   4 -12 1734.94 318.963  24
   0   4 -12 1811.94 296.451  26
   0   4 -12 2311.03 302.125  23
   0  -4  12 1031.21 395.386  19
   0  -4 -12 1859.28 302.435  23
   0  -4  12 1940.63 278.364  67
   0  -4  12 2301.07 280.529  65
   0   4 -13-11.2010 55.2029  23
   0  -4 -13 54.4709 67.1049  23
   0  -4  13-42.5187 157.107  19
   0   4 -13 69.1397 76.7718  24
   0  -4  13 27.4503 43.6735  67
   0   4 -14 11602.4 1278.16  24
   0  -4  14 9553.80 1220.09  67
   0  -4 -14 13631.7 1271.32  23
   0   4 -14 13032.4 1251.71  23
   0  -4  15-5.22471 28.7923  67
   0  -4  15-22.8717 112.680  19
   0   4 -15-9.80694 40.0701  24
   0   4 -15-12.5951 29.0357  23
   0   5   0 24.2245 37.3080  69
   0  -5   0 54.9055 64.8691  43
   0   5   0-18.2609 81.0966  16
   0  -5   0-37.5503 83.3800   8
   0   5   0-17.6297 72.0212  13
   0   5  -1 1679.70 172.602  68
   0   5  -1 1347.57 197.456  69
   0   5   1 1238.21 174.655  69
   0  -5  -1 776.293 223.863  45
   0  -5  -1 1477.64 192.297  43
   0  -5   1 1006.54 222.831  43
   0   5   1 1258.13 240.040  16
   0   5   1 1484.56 221.205  13
   0  -5   1 1238.26 301.391   8
   0  -5   1 1071.15 321.107   7
   0   5  -1 907.666 301.377  12
   0  -5  -2 8562.10 1221.27  44
   0   5  -2 10736.7 1252.55  69
   0   5  -2 14032.6 1222.83  68
   0  -5   2 9699.96 1500.74   7
   0   5  -2 12504.5 1543.62  12
   0  -5   2 10232.0 1453.56   6
   0  -5  -3 695.396 121.592  44
   0  -5   3 411.034 164.091  45
   0   5  -3 735.853 152.905  69
   0  -5   3 1021.65 189.439   5
   0  -5   3 479.046 309.545   6
   0  -5   4 2131.03 323.561   5
   0  -5   4 2116.29 545.758   6
   0  -5   4 1523.11 328.637  45
   0   5  -5 11652.9 1884.11   9
   0  -5   5 18071.3 2067.29   4
   0  -5   6 24551.4 2952.42   4
   0   5  -6 20186.8 2808.96   9
   0   5   7 14911.3 1641.18  14
   0  -5   7 11919.9 1566.98   4
   0   5  -7 10366.3 1436.96   9
   0  -5   8 384.440 188.242   4
   0   5  -8 126.050 97.1803   9
   0   5  -8 231.439 87.7835  26
   0  -5   8 159.233 63.3391  65
   0   5  -8 182.967 89.2201  24
   0   5   8 459.785 235.630  14
   0   5   8 199.252 164.837  19
   0  -5   9 5179.67 621.897  65
   0   5  -9 4271.43 722.205   9
   0   5  -9 5194.47 651.402  26
   0   5  -9 5556.62 678.658  24
   0  -5  10 25022.3 3060.27  67
   0  -5  10 31150.0 3078.26  65
   0   5 -10 25749.4 3209.95   9
   0   5 -10 28261.3 3135.61  24
   0   5 -10 31186.8 3121.52  26
   0   5 -11 1754.23 308.776  24
   0   5 -11 1690.12 278.158  26
   0  -5  11 1465.93 243.994  67
   0  -5  11 1914.37 255.181  65
   0   5 -12 14.4310 50.2713  26
   0   5 -12-37.8730 69.9676  24
   0   5 -12 11.7742 45.8573  23
   0  -5  12 48.0350 187.082  19
   0  -5  12-9.86694 42.0971  67
   0  -5  12 18.3265 43.7092  65
   0   5 -13 48.7303 54.7901  26
   0   5 -13 113.590 60.2811  23
   0   5 -13 83.1007 77.0803  24
   0  -5  13 122.457 188.305  19
   0  -5  13 76.0488 41.7387  65
   0  -5  13 95.3415 56.1431  67
   0  -5  14 406.405 210.638  19
   0   5 -14 869.569 163.175  24
   0  -5  14 727.429 122.637  67
   0   5 -15 2314.32 279.947  24
   0  -5  15 1933.60 241.142  67
   0  -5  15 1379.76 317.625  19
   0   6   0 159.579 56.3343  69
   0  -6   0 72.5245 104.586  45
   0  -6   0 170.410 85.6616  43
   0   6   0 158.021 112.555  16
   0   6   0 219.239 163.183  12
   0  -6   0 259.011 127.591   8
   0   6   0 177.752 117.387  13
   0   6   1 63163.6 5654.21  69
   0   6  -1 51537.2 5665.85  69
   0   6  -1 66054.0 5638.86  68
   0  -6   1 32310.9 5713.38  45
   0  -6  -1 37530.4 5717.90  45
   0  -6   1 39976.5 5697.56  43
   0  -6  -1 61441.1 5672.72  43
   0   6  -1 35338.9 5727.44  16
   0   6   1 51001.6 5743.40  16
   0   6   1 56156.8 5724.79  13
   0  -6   1 46632.2 5810.67   8
   0   6  -1 43461.0 5874.26  12
   0  -6   1 50856.5 5893.07   7
   0   6  -2 6400.95 942.126  12
   0  -6   2 4021.05 857.963   7
   0  -6   2 5864.67 881.159   6
   0   6  -2 7478.44 610.254  68
   0   6  -2 5764.68 644.988  69
   0  -6   2 3904.57 690.859  45
   0  -6   2 3588.54 655.287  43
   0  -6  -2 3951.54 609.106  44
   0   6  -3 5327.47 843.090  12
   0  -6   3 4783.25 502.637   5
   0  -6   3 3472.03 684.964   6
   0   6  -3 3163.59 434.272  69
   0   6  -3 4574.39 412.879  68
   0  -6   3 1892.44 439.085  43
   0  -6  -3 2650.56 396.691  44
   0  -6   3 2158.08 463.045  45
   0  -6   4 2178.99 556.105   6
   0  -6   4 2252.08 332.888   5
   0   6  -4 1746.01 296.066  69
   0  -6   4 1468.77 333.228  45
   0   6  -5 7361.30 1039.52   9
   0   6  -5 8267.71 1005.73  69
   0  -6   5 9145.29 1083.50  45
   0  -6   6 11987.0 1245.03   4
   0   6  -6 9252.86 1034.45   9
   0  -6   7 594.963 113.627  65
   0  -6   7 337.131 91.7144  64
   0   6  -7 559.306 129.746  26
   0  -6   7 391.923 205.431   4
   0   6  -7 599.466 188.082   9
   0  -6   7 172.619 121.287  43
   0   6  -7 434.937 127.061  24
   0  -6   7 259.587 197.652  21
   0  -6   8 6775.90 789.316  65
   0  -6   8 5414.42 985.428   4
   0   6  -8 6594.55 922.902   9
   0   6  -8 6970.76 834.968  24
   0   6  -8 6946.98 821.180  26
   0  -6   9 14435.7 1483.15  65
   0   6  -9 12588.8 1621.52   9
   0   6  -9 14056.3 1536.44  24
   0   6  -9 10714.5 1492.72  25
   0   6  -9 13984.3 1516.73  26
   0   6 -10 750.299 235.036   9
   0   6 -10 1204.82 211.187  26
   0   6 -10 1065.62 219.295  24
   0  -6  10 955.344 166.111  65
   0  -6  10 752.597 154.268  67
   0   6 -11 280.810 107.762  26
   0   6 -11 252.874 112.936  24
   0  -6  11 519.840 110.939  65
   0  -6  11 309.711 89.9385  67
   0   6 -12 936.375 187.663  26
   0   6 -12 1060.12 218.374  24
   0  -6  12 744.938 301.036  19
   0  -6  12 1061.45 170.608  67
   0  -6  12 1079.21 169.952  65
   0   6 -13 519.956 119.587  26
   0   6 -13 598.737 146.399  24
   0  -6  13 544.828 101.821  65
   0  -6  13 380.933 91.1341  67
   0   6 -14 1929.75 240.267  26
   0   6 -14 1821.57 258.864  24
   0  -6  14 1762.47 211.496  65
   0  -6  14 1340.61 208.227  67
   0  -6  15 530.081 84.5656  67
   0  -6  15 429.854 153.717  19
   0   6 -15 512.991 105.953  24
   0   7   0-8.54409 42.0922  69
   0  -7   0 115.201 106.412  45
   0  -7   0 15.2481 62.2857  43
   0   7   0 27.2928 100.843  16
   0   7   0-44.2490 121.861  12
   0  -7   0 28.9288 112.669   8
   0   7  -1 13572.9 1412.71  69
   0   7   1 16180.8 1403.45  69
   0  -7  -1 11635.5 1509.69  45
   0  -7   1 9598.58 1494.78  45
   0  -7   1 11607.9 1463.93  43
   0   7  -1 8113.30 1477.11  16
   0   7   1 13225.7 1517.88  16
   0  -7   1 12541.6 1669.92   7
   0  -7   1 10811.0 1568.72   8
   0   7  -1 12345.9 1686.62  12
   0  -7   2 5790.55 1060.00   7
   0  -7   2 6618.46 1045.09   6
   0   7  -2 7886.75 1131.96  12
   0   7  -2 7813.31 801.981  69
   0  -7   2 6116.25 846.556  43
   0  -7  -2 6237.64 782.553  44
   0  -7   2 5518.44 874.949  45
   0   7  -3 4542.59 801.138  12
   0  -7   3 3677.40 450.267   5
   0  -7   3 2720.31 645.214   6
   0   7  -3 3263.01 414.983  69
   0  -7   3 2768.04 485.185  45
   0  -7  -3 2547.01 372.357  44
   0  -7   3 2094.84 429.385  43
   0  -7   4 7660.69 1128.55   6
   0  -7   4 8014.48 796.682   5
   0   7  -4 5459.29 722.137  69
   0  -7   4 5806.10 815.993  45
   0  -7   4 3977.94 740.329  43
   0   7  -5 28.4863 70.1844   9
   0   7  -5 75.5818 73.6076  69
   0  -7   5 31.7262 78.1634  45
   0  -7   5-28.6387 86.4112  43
   0  -7   6 19707.6 2123.03   4
   0   7  -6 18948.5 1966.81   9
   0   7  -7 868.760 167.819  24
   0  -7   7 755.816 293.023  21
   0  -7   7 557.513 277.377  22
   0  -7   7 571.983 121.546  64
   0  -7   7 651.221 133.599  65
   0   7  -7 832.997 163.813  26
   0   7  -7 824.369 229.648   9
   0  -7   7 778.371 280.050   4
   0   7  -7 852.683 213.111  51
   0  -7   7 376.714 169.780  43
   0   7   7 541.893 167.239  34
   0   7  -8 6817.51 826.838  51
   0  -7   8 7174.74 718.504  65
   0  -7   8 4663.61 680.856  64
   0   7  -8 5811.23 845.968   9
   0  -7   8 5968.41 953.233   4
   0   7  -8 6247.73 751.394  24
   0   7  -8 6244.13 739.501  26
   0  -7   9 7861.19 903.532  65
   0   7  -9 7005.58 1039.76   9
   0   7  -9 8570.74 964.577  24
   0   7  -9 8453.71 949.464  26
   0   7  -9 6807.16 931.085  25
   0  -7  10 3965.18 475.438  65
   0  -7  10 3182.52 457.285  67
   0   7 -10 3274.46 588.301   9
   0   7 -10 4536.94 546.891  24
   0   7 -10 3632.11 509.555  25
   0   7 -10 4287.88 518.622  26
   0   7 -11 1489.40 270.129  24
   0   7 -11 1785.56 267.110  26
   0  -7  11 1275.71 217.196  67
   0  -7  11 1575.44 226.758  65
   0   7 -12 330.247 102.349  26
   0   7 -12 313.039 119.590  24
   0  -7  12 178.290 207.816  19
   0  -7  12 270.519 79.4402  65
   0  -7  12 318.257 85.3251  67
   0   7 -13 112.681 62.5559  26
   0   7 -13 44.1573 57.8586  24
   0  -7  13-36.1203 166.637  19
   0  -7  13 59.7116 45.7101  67
   0  -7  13 105.293 46.4119  65
   0   7 -14 2977.39 328.249  26
   0   7 -14 2620.31 341.059  24
   0  -7  14 2199.74 297.733  67
   0  -7  14 2525.74 297.567  65
   0  -7  14 1709.11 394.571  19
   0   7 -15 455.605 94.9900  24
   0   8   0 78574.4 7397.81  69
   0  -8   0 53985.1 7512.25  45
   0  -8   0 74324.1 7453.69  43
   0   8   0 55907.0 7507.36  16
   0  -8   0 65837.4 7560.22   8
   0   8   1 5171.95 552.396  69
   0   8  -1 4979.09 567.026  69
   0  -8   1 3655.41 666.636  45
   0  -8   1 4542.19 628.448  43
   0  -8  -1 4029.53 661.346  45
   0   8  -1 3664.97 674.976  16
   0   8   1 4920.02 684.888  16
   0   8  -1 4374.98 818.371  12
   0  -8   1 3234.64 691.140   8
   0  -8   1 4302.98 797.376   7
   0   8  -2 288.218 100.195  69
   0  -8   2 277.211 173.312  45
   0  -8   2 233.289 131.159  43
   0  -8  -2 324.934 104.032  44
   0   8  -2 199.426 158.198  16
   0   8  -2 477.854 280.450  12
   0  -8   2 765.349 354.583   7
   0  -8   2 58.1149 216.801   6
   0   8  -3 3638.40 745.725  12
   0  -8   3 1740.22 540.164   6
   0  -8   3 2976.37 419.460   5
   0   8  -3 2977.65 390.690  69
   0  -8   3 2428.76 475.980  45
   0  -8   3 2241.07 427.746  43
   0  -8  -3 2368.48 357.855  44
   0  -8   4 21283.7 2547.22   6
   0   8  -4 21164.0 2127.87  69
   0  -8   4 14922.6 2160.60  43
   0  -8   4 18434.0 2224.20  45
   0   8  -5-30.2320 91.2144   9
   0  -8   5 63.4390 87.3650  43
   0  -8   5 35.1666 96.8573  45
   0   8  -5-20.0030 55.1040  69
   0  -8   6 175.021 208.922  22
   0  -8   6 506.054 243.793  21
   0  -8   6 49.1688 44.6567  65
   0  -8   6 53.3364 44.7789  64
   0   8  -6 144.313 67.2732  26
   0  -8   6 158.650 159.813   4
   0   8  -6 131.885 107.844   9
   0   8  -6 156.852 102.243  51
   0  -8   6 132.092 108.012  43
   0   8   6 87.0756 80.9735  34
   0  -8   7 2370.17 521.299  22
   0  -8   7 1815.13 458.019  21
   0  -8   7 1985.32 292.288  64
   0  -8   7 2417.57 311.931  65
   0   8  -7 2794.20 347.229  26
   0  -8   7 2243.83 516.851   4
   0   8  -7 2505.17 447.315   9
   0   8  -7 3465.98 458.721  51
   0  -8   7 1330.41 364.745  43
   0   8   7 1691.77 352.068  34
   0  -8   8 1439.30 202.713  65
   0  -8   8 957.288 176.583  64
   0   8  -8 1241.72 225.982  24
   0   8  -8 1318.98 223.525  26
   0  -8   8 763.270 302.138   4
   0   8  -8 895.499 266.611   9
   0   8  -8 1566.71 298.545  51
   0  -8   8 805.913 326.624  21
   0   8   8 1091.80 255.096  34
   0   8  -9 7795.35 1003.06   9
   0   8  -9 6349.23 858.414  25
   0   8  -9 7572.25 883.123  24
   0   8  -9 7784.21 869.462  26
   0  -8   9 6187.00 809.499  64
   0  -8   9 7683.78 831.189  65
   0   8 -10 946.242 186.250  26
   0   8 -10 657.273 171.197  25
   0   8 -10 987.315 201.713  24
   0  -8  10 894.419 159.677  65
   0  -8  10 731.746 142.155  67
   0   8 -11 795.192 170.648  26
   0   8 -11 757.475 171.569  25
   0   8 -11 704.856 175.677  24
   0  -8  11 870.909 148.812  65
   0  -8  11 701.444 135.244  67
   0   8 -12 460.006 111.345  26
   0   8 -12 407.945 127.346  24
   0  -8  12 233.928 76.4521  65
   0  -8  12 213.187 71.0635  67
   0   8 -13 4629.32 505.740  26
   0   8 -13 4128.64 516.726  24
   0  -8  13 3547.50 464.723  67
   0  -8  13 4473.97 473.590  65
   0   8 -14 2306.37 283.341  24
   0   8 -14 2304.11 265.953  26
   0  -8  14 1963.99 237.819  65
   0  -8  14 1672.47 235.889  67
   0  -8  14 1403.07 322.104  19
   0   9   0-11.6226 47.4831  69
   0  -9   0 115.126 125.050  45
   0  -9   0 39.0507 58.9102  43
   0   9   0-38.4803 116.091  16
   0  -9   0-41.9643 155.054   8
   0  -9   0 54.9585 165.802   7
   0   9  -1 874.117 162.877  69
   0  -9  -1 1053.81 279.713  45
   0  -9   1 1071.97 232.057  43
   0  -9   1 556.723 216.586  45
   0   9  -1 584.679 242.991  16
   0   9   1 687.528 236.193  16
   0  -9   1 504.040 252.859   8
   0  -9  -1 561.730 243.544   8
   0  -9   1 515.364 317.108   7
   0   9  -2 514.695 132.347  69
   0  -9   2 281.451 146.986  43
   0  -9  -2 335.977 114.174  44
   0  -9   2 240.229 151.864  45
   0   9  -2 136.577 141.567  16
   0  -9   2 386.579 331.644   7
   0   9  -2 529.520 296.610  12
   0  -9   2 324.142 289.919   6
   0   9  -3 3078.17 387.959  69
   0  -9   3 2461.11 441.124  43
   0  -9  -3 2146.11 351.880  44
   0  -9   3 2366.91 475.862  45
   0   9  -3 1491.38 441.332  16
   0  -9   3 2419.91 391.702   5
   0  -9   3 2912.45 670.498   6
   0   9  -4 43928.8 3967.65  69
   0  -9   4 32540.8 4016.73  43
   0  -9   4 40781.4 4121.58  45
   0  -9   4 39354.4 4411.05   6
   0  -9   5 6134.71 896.254  22
   0  -9   5 6399.84 896.185  21
   0  -9   5 10369.3 1355.92   6
   0   9  -5 6653.66 845.096   9
   0   9   5 5955.89 644.483  70
   0   9  -5 7464.51 788.992  69
   0  -9   5 4905.70 671.880  64
   0  -9   5 5695.60 842.127  43
   0  -9   5 7867.06 935.958  45
   0   9   5 4038.62 725.732  34
   0  -9   6 1208.82 353.010  22
   0  -9   6 1035.02 333.285  21
   0  -9   6 1452.30 200.666  65
   0  -9   6 1133.90 185.710  64
   0  -9   6 1489.59 397.850   4
   0   9  -6 1070.30 286.464   9
   0   9  -6 1790.80 235.638  26
   0  -9   6 1081.55 293.486  43
   0   9   6 509.605 202.642  34
   0  -9   7 7240.74 1052.45  21
   0  -9   7 6409.49 1030.28  22
   0  -9   7 9133.71 832.588  65
   0  -9   7 6492.77 802.377  64
   0  -9   7 5575.42 781.117  63
   0   9  -7 9293.18 868.840  26
   0   9   7 6053.13 893.786  34
   0  -9   7 6163.66 955.742  43
   0   9  -7 7996.30 992.412   9
   0  -9   7 6736.92 1089.97   4
   0  -9   8 1624.10 450.650  21
   0   9  -8 1966.24 413.511   9
   0  -9   8 2196.70 517.063   4
   0  -9   8 2011.64 291.314  64
   0  -9   8 2524.29 311.236  65
   0   9  -8 2116.04 339.320  25
   0   9  -8 2675.56 346.831  26
   0  -9   8 1398.38 369.599  43
   0   9   8 2079.73 391.185  34
   0   9  -9 14890.8 1480.20  26
   0   9  -9 11273.0 1462.44  25
   0  -9   9 11773.4 1415.43  64
   0  -9   9 15092.3 1441.11  65
   0   9  -9 13909.1 1612.95   9
   0  -9   9 9384.25 1632.71   4
   0   9   9 11092.0 1521.16  34
   0   9 -10 1658.52 290.437  25
   0   9 -10 1853.03 305.535  24
   0   9 -10 2011.94 297.644  26
   0  -9  10 1755.32 258.128  65
   0  -9  10 1733.75 252.426  64
   0   9 -11 47.4699 59.3191  25
   0   9 -11 128.310 73.0884  26
   0   9 -11 187.794 89.7696  24
   0  -9  11 83.1539 51.8692  65
   0   9 -12 13614.5 1378.95  26
   0   9 -12 13182.4 1396.70  24
   0  -9  12 12938.0 1338.10  65
   0  -9  12 10182.4 1324.67  67
   0   9 -13 7955.42 862.909  24
   0   9 -13 8695.65 852.708  26
   0  -9  13 5712.60 940.354  19
   0  -9  13 7571.60 814.694  65
   0  -9  13 6356.05 807.873  67
   0   9 -14 1585.98 235.226  24
   0   9 -14 2144.85 236.352  26
   0  -9  14 1726.39 208.988  65
   0 -10   0 64.9179 211.538   7
   0  10   0 13.6245 47.4634  69
   0 -10   0-43.5260 131.311  45
   0  10   0 44.9934 123.911  16
   0 -10   1 4019.84 923.192   7
   0  10  -1 7227.08 704.474  69
   0 -10   1 6802.53 788.726  43
   0 -10  -1 3813.00 682.324  44
   0 -10  -1 6886.49 885.878  45
   0 -10   1 5379.95 846.182  45
   0  10  -1 3664.54 784.492  16
   0 -10   2 85.8848 236.756   7
   0 -10   2-72.4119 154.825   6
   0  10  -2 150.368 82.9726  69
   0 -10   2 184.465 136.925  43
   0 -10   2 179.437 135.737  45
   0 -10  -2 62.7491 82.1334  44
   0  10  -2 51.8472 111.096  16
   0 -10   3 2253.79 391.853   5
   0 -10   3 1826.55 566.404   6
   0  10  -3 3317.10 404.440  69
   0 -10   3 2634.48 511.248  45
   0 -10  -3 2115.07 363.586  44
   0 -10   3 2338.81 453.237  43
   0  10  -3 1671.40 476.767  16
   0  10  -4 7089.32 1251.11  16
   0  10  -4 8042.58 1128.80   9
   0 -10   4 12440.8 1607.28   6
   0  10  -4 11918.2 1118.56  69
   0 -10   4 7060.19 992.960  64
   0  10   4 9236.60 969.672  70
   0 -10   4 10316.5 1218.47  43
   0 -10   4 13283.4 1351.67  45
   0  10   4 9229.42 1099.82  34
   0  10   4 7523.34 1080.99  35
   0 -10   5 3223.85 597.460  22
   0 -10   5 2988.97 577.019  21
   0 -10   5 5232.90 980.524   6
   0  10  -5 3201.42 543.210   9
   0  10  -5 3962.27 507.567  69
   0  10   5 3329.46 378.649  70
   0 -10   5 2537.76 400.444  64
   0 -10   5 5322.23 703.829  45
   0 -10   5 3159.61 561.331  43
   0  10   5 3006.77 494.768  34
   0  10   5 3674.97 519.326  35
   0 -10   6 1743.34 435.477  22
   0 -10   6 1279.69 380.112  21
   0  10   6 1436.45 181.815  70
   0 -10   6 1307.56 211.304  64
   0  10  -6 1689.62 346.475   9
   0 -10   6 1768.77 373.223  43
   0  10   6 753.037 249.244  34
   0 -10   7 1025.83 337.137  22
   0 -10   7 1260.93 352.822  21
   0 -10   7 690.276 151.534  64
   0 -10   7 1076.62 169.547  65
   0 -10   7 654.636 138.235  63
   0  10  -7 1243.01 292.805   9
   0 -10   7 873.566 326.254   4
   0  10  -7 1345.03 205.731  26
   0 -10   7 992.069 273.764  43
   0  10   7 863.107 234.838  34
   0 -10   8 4675.57 861.725  21
   0 -10   8 7125.10 693.683  65
   0 -10   8 5350.72 672.172  64
   0 -10   8 4617.19 650.833  63
   0  10  -8 6012.66 729.135  25
   0  10  -8 7247.57 732.140  26
   0  10   8 5442.70 794.118  34
   0 -10   8 4865.19 816.621  43
   0 -10   8 5031.44 919.384   4
   0  10  -8 6920.92 873.852   9
   0 -10   9 5688.45 722.269  64
   0 -10   9 6612.23 735.721  65
   0  10   9 5548.21 837.817  34
   0  10  -9 5892.19 775.850  25
   0  10  -9 7106.57 778.976  26
   0 -10  10 1947.44 268.016  64
   0 -10  10 1956.71 271.997  65
   0  10  10 2051.27 382.983  34
   0  10 -10 2068.45 305.933  26
   0  10 -10 1603.50 296.760  25
   0  10 -11 10839.7 1263.62  25
   0  10 -11 11130.9 1254.50  26
   0  10 -11 11694.7 1274.99  24
   0 -10  11 10340.7 1214.22  65
   0  10 -12 415.510 108.852  26
   0  10 -12 448.952 118.279  25
   0  10 -12 527.169 129.619  24
   0 -10  12 548.025 100.977  65
   0  10 -13 2007.96 287.305  24
   0  10 -13 2525.00 287.178  26
   0 -10  13 2028.39 254.428  65
   0  10 -14 416.995 78.5174  26
   0 -10  14 338.513 60.8452  65
   0 -10  14 152.109 104.473  19
   0  10 -14 422.303 85.8265  24
   0  11   0-15.7542 47.5793  69
   0 -11   0 48.9503 134.826  45
   0  11   0-52.3015 128.850  16
   0 -11   0-76.1791 187.660   7
   0  11  -1 1256.38 219.529  69
   0 -11   1 1395.19 284.243  43
   0 -11  -1 709.957 219.238  44
   0 -11   1 1553.71 384.034  45
   0  11  -1 496.105 265.003  16
   0 -11   1 596.447 377.442   7
   0 -11  -1 778.367 352.470   7
   0  11  -2 4876.49 978.595  16
   0 -11   2 4600.07 1057.68   6
   0 -11   2 5545.80 1201.38   7
   0  11  -2 10029.0 883.445  69
   0  11   2 6323.12 730.133  70
   0 -11   2 9085.81 991.971  43
   0 -11  -2 6344.79 862.563  44
   0 -11   2 10224.4 1144.10  45
   0  11   2 5115.93 834.039  35
   0  11  -3 26672.9 4322.21  16
   0 -11   3 40458.3 4205.08   5
   0 -11   3 36372.6 4589.44   6
   0  11   3 36227.3 4033.52  70
   0  11  -3 54776.5 4209.16  69
   0  11  -3 35276.2 4126.62  28
   0 -11   3 49504.3 4344.21  43
   0 -11   3 55308.5 4510.28  45
   0  11   3 28742.6 4147.30  35
   0  11  -4 4770.84 996.509  16
   0 -11   4 7293.62 1258.67   6
   0  11   4 6918.38 728.179  70
   0  11  -4 8755.69 878.532  69
   0 -11   4 5288.08 751.471  64
   0 -11   4 8633.80 1076.73  45
   0 -11   4 7392.25 970.588  43
   0  11   4 5092.53 839.716  35
   0  11   4 7019.91 869.341  34
   0 -11   5 2768.03 559.626  21
   0 -11   5 2441.09 547.041  22
   0 -11   5 2705.15 718.666   6
   0  11  -5 2506.82 486.817   9
   0  11   5 2937.73 342.655  70
   0  11  -5 4354.33 497.137  69
   0 -11   5 2264.84 364.416  64
   0 -11   5 2845.13 539.871  43
   0 -11   5 4372.10 658.543  45
   0  11   5 3949.61 527.554  35
   0  11   5 2416.62 456.112  34
   0 -11   6 235.393 226.665  22
   0 -11   6 405.971 237.703  21
   0 -11   6 316.951 89.5191  64
   0  11   6 422.014 74.9069  70
   0  11  -6 509.369 187.304   9
   0 -11   6 159.397 142.187  43
   0  11   6 29.5413 94.2853  34
   0 -11   7 17099.7 2167.21  22
   0 -11   7 16272.2 2132.00  21
   0 -11   7 18596.9 1904.45  64
   0 -11   7 14583.9 1874.02  63
   0  11  -7 21946.4 2143.00   9
   0 -11   7 16001.4 2200.27   4
   0  11  -7 20937.7 1972.84  25
   0 -11   7 18806.9 2121.77  43
   0  11   7 14989.9 2018.20  34
   0 -11   8 2314.21 501.880  21
   0 -11   8 2039.25 287.441  64
   0 -11   8 2520.54 300.165  65
   0 -11   8 1644.10 264.790  63
   0  11  -8 2074.98 329.699  25
   0  11  -8 2797.41 340.730  26
   0  11   8 1629.05 376.965  34
   0 -11   8 1855.26 412.462  43
   0  11  -8 1705.92 386.530   9
   0 -11   8 1550.68 453.431   4
   0 -11   9 9864.73 1199.90  64
   0 -11   9 11599.2 1208.21  65
   0  11   9 10336.3 1349.57  34
   0  11  -9 11051.2 1239.93  26
   0  11  -9 10216.5 1252.45  25
   0 -11  10 928.417 158.733  64
   0 -11  10 950.882 160.492  65
   0  11  10 966.761 252.064  34
   0  11 -10 973.348 200.743  25
   0  11 -10 955.585 184.437  26
   0  11 -11 3103.85 402.662  26
   0  11 -11 3034.10 413.944  25
   0 -11  11 2751.28 365.889  64
   0 -11  11 3079.07 372.979  65
   0  11 -12 3022.70 364.962  26
   0  11 -12 2613.51 366.143  25
   0 -11  12 2627.57 333.432  65
   0  11 -13 888.294 140.261  26
   0 -11  13 934.187 125.922  65
   0 -11  13 495.238 191.640  19
   0 -12   0 2698.71 480.680  44
   0  12   0 2567.30 318.529  70
   0 -12   0 2308.41 670.713   7
   0  12  -1 5540.49 996.436  16
   0 -12   1 5340.87 1151.12   7
   0 -12   1 4817.01 1045.05   6
   0  12  -1 5251.81 674.763  70
   0  12   1 5974.83 678.454  70
   0  12  -1 9060.61 830.955  69
   0 -12   1 10613.8 1168.42  45
   0 -12  -1 6552.89 857.952  44
   0  12   1 7529.04 854.201  35
   0  12  -2 3969.90 846.614  16
   0 -12   2 3309.08 883.976   6
   0  12   2 4653.65 558.371  70
   0  12  -2 6566.13 697.941  69
   0  12  -2 3682.94 625.051  28
   0 -12  -2 5525.31 728.025  44
   0 -12   2 8277.95 871.817  43
   0 -12   2 6767.80 946.781  45
   0  12   2 5520.59 725.483  35
   0  12  -3 1039.24 385.495  16
   0 -12   3 1492.29 517.935   6
   0 -12   3 1191.65 278.874   5
   0  12   3 1110.25 167.820  70
   0  12  -3 1998.97 298.139  69
   0  12  -3 1088.62 237.009  28
   0 -12   3 2278.48 481.484  45
   0 -12   3 1916.35 387.030  43
   0  12   3 1146.05 290.430  35
   0  12  -4 1075.00 385.180  16
   0 -12   4 401.272 222.824  21
   0 -12   4 1167.06 502.029   6
   0  12   4 876.828 129.551  70
   0  12  -4 1241.87 240.048  69
   0 -12   4 724.971 150.291  64
   0 -12   4 978.181 280.505  43
   0 -12   4 1205.89 341.382  45
   0  12   4 947.029 248.843  35
   0  12   4 794.611 220.381  34
   0 -12   5-45.3661 193.556  22
   0 -12   5-130.550 169.490  21
   0 -12   5 45.2863 48.3226  64
   0  12   5 6.02910 32.3967  70
   0  12  -5 16.2904 49.1647  25
   0 -12   5-41.5575 72.3967  43
   0 -12   5 50.7810 125.093  45
   0  12   5 29.5676 120.786  34
   0  12   5 125.089 108.946  35
   0 -12   6 2892.25 583.828  21
   0 -12   6 2402.27 549.717  22
   0 -12   6 3340.27 387.178  64
   0 -12   6 1982.97 340.615  63
   0  12  -6 3789.83 440.072  25
   0 -12   6 2994.39 545.536  43
   0  12   6 2561.64 477.683  34
   0  12   6 4420.01 566.223  35
   0 -12   7 5586.73 931.921  21
   0 -12   7 4931.29 919.251  22
   0 -12   7 6679.59 734.865  64
   0 -12   7 5247.12 705.141  63
   0  12  -7 7707.44 937.337   9
   0 -12   7 4812.43 954.542   4
   0  12  -7 7847.21 804.331  25
   0 -12   7 6853.76 940.310  43
   0  12   7 5790.05 867.883  34
   0 -12   8 957.048 169.388  63
   0 -12   8 1262.79 194.964  64
   0  12  -8 1184.33 228.887  25
   0 -12   8 968.893 332.673  21
   0  12   8 1382.12 320.222  34
   0  12  -9 1808.19 250.694  26
   0  12  -9 1704.96 269.481  25
   0 -12   9 1821.24 226.022  65
   0 -12   9 1359.01 211.109  64
   0 -12   9 955.802 186.416  63
   0  12   9 1133.86 308.399  34
   0  12 -10 1050.99 192.284  26
   0  12 -10 1124.01 211.968  25
   0 -12  10 928.546 167.637  64
   0 -12  10 1238.48 177.123  65
   0  12  10 1165.64 286.782  34
   0  12 -11 237.936 91.1235  25
   0  12 -11 414.256 98.5662  26
   0 -12  11 260.047 70.2021  65
   0 -12  11 234.998 66.4873  64
   0  12  11 496.870 167.429  34
   0 -12  12 70.4112 35.3720  65
   0  12 -12 154.923 59.8127  26
   0 -12  13 2562.93 286.142  65
   0  12 -13 2673.99 305.350  26
   0 -13   0 72.5198 126.316  44
   0 -13   0 60.2199 148.338  45
   0  13   0-11.9981 30.4784  70
   0  13  -1 213.748 178.682  16
   0 -13   1 189.047 235.238   6
   0 -13   1 546.398 357.670   7
   0  13   1 297.619 67.5696  70
   0 -13   1 609.354 282.805  45
   0 -13  -1 274.653 150.268  44
   0  13   1 606.592 200.899  35
   0  13  -2 6417.88 1217.54  16
   0 -13   2 5454.96 1266.89   6
   0  13   2 7916.33 881.569  70
   0  13  -2 10646.4 1042.47  69
   0  13  -2 5444.93 944.531  28
   0 -13  -2 9093.76 1088.15  44
   0  13   2 8881.11 1073.04  35
   0  13  -3 380.290 254.137  16
   0 -13   3 399.455 330.233   6
   0  13  -3 557.318 166.436  69
   0  13   3 576.817 99.6534  70
   0  13  -3 381.586 137.262  28
   0 -13   3 411.501 224.365  45
   0 -13   3 638.680 221.551  43
   0  13   3 787.017 228.247  35
   0  13  -4 2490.67 688.193  16
   0 -13   4 3049.62 619.108  21
   0 -13   4 4119.98 944.580   6
   0 -13   4 6502.94 873.572  45
   0 -13   4 4947.67 710.363  43
   0  13   4 3540.34 595.091  35
   0  13   4 4206.62 593.069  34
   0  13  -4 5436.83 605.854  69
   0  13   4 3331.09 432.927  70
   0 -13   4 3461.46 468.485  64
   0 -13   5 892.101 324.034  22
   0 -13   5 538.661 257.087  21
   0 -13   5 930.563 166.117  64
   0  13   5 877.837 135.888  70
   0 -13   5 896.981 272.836  43
   0  13   5 854.743 244.351  34
   0  13   5 662.936 232.783  35
   0 -13   6 92.5915 194.743  21
   0 -13   6 291.143 271.282  22
   0 -13   6 440.839 112.134  64
   0 -13   6 402.321 98.0380  63
   0 -13   6 312.177 208.695   4
   0  13  -6 631.460 155.233  25
   0 -13   6 548.581 213.027  43
   0  13   6 579.189 206.541  34
   0  13   6 623.942 209.958  35
   0 -13   7 504.926 121.270  64
   0  13  -7 659.246 161.184  25
   0 -13   7 472.600 108.048  63
   0 -13   7 277.441 226.970  21
   0 -13   7 438.524 245.938  22
   0  13   7 645.557 235.679  34
   0 -13   8 2396.90 306.693  64
   0  13  -8 2652.37 359.156  25
   0 -13   8 1914.10 281.364  63
   0 -13   8 1638.32 446.807  21
   0  13   8 1864.03 414.467  34
   0  13   9 305.557 174.549  34
   0 -13   9 220.467 67.1250  63
   0 -13   9 276.489 79.9829  64
   0  13  -9 310.267 109.863  25
   0 -13  10 766.393 135.296  64
   0  13  10 900.171 240.374  34
   0  13 -10 808.194 153.277  26
   0  13 -10 822.007 169.411  25
   0 -13  11 510.447 93.1733  64
   0  13 -11 449.014 102.820  26
   0  13 -11 331.260 101.639  25
   0  13  11 602.191 189.524  34
   0 -13  11 524.553 92.7145  65
   0  13 -12 28.4605 34.0644  26
   0 -13  12 26.8173 28.2200  65
   0  14   0 3124.72 378.737  70
   0 -14   0 3181.30 570.208  44
   0 -14   0 2668.02 777.064   6
   0 -14   1 4069.16 997.961   6
   0  14   1 4810.60 552.756  70
   0  14  -1 3075.85 611.907  28
   0 -14   1 4772.98 771.448  44
   0 -14  -1 5609.93 780.333  44
   0  14   1 6837.04 784.894  35
   0  14  -2 163.027 174.677  16
   0 -14   2 101.776 103.685   5
   0 -14   2-105.838 226.386   6
   0  14   2 205.025 58.2494  70
   0  14  -2 92.6484 96.0587  28
   0 -14  -2 179.781 126.351  44
   0 -14   2 389.107 240.189  45
   0  14   2 305.988 151.887  35
   0  14  -3 7130.94 1400.22  16
   0 -14   3 7989.17 1537.54   6
   0  14  -3 13367.5 1234.00  69
   0  14   3 8373.00 1031.85  70
   0  14  -3 7801.85 1119.92  28
   0 -14   3 13479.0 1371.29  43
   0 -14   3 16445.0 1622.32  45
   0  14   3 10087.0 1250.74  35
   0 -14   4 1239.18 376.475  21
   0  14  -4 1584.33 529.465  16
   0  14  -4 2539.48 383.809  69
   0  14   4 1879.91 246.305  70
   0 -14   4 1393.69 562.752   6
   0 -14   4 1858.39 426.901  43
   0  14   4 1754.72 403.103  35
   0 -14   5 91.3243 187.124  21
   0 -14   5 95.7909 221.225  22
   0 -14   5 144.712 70.1805  63
   0 -14   5 251.598 86.0841  64
   0  14   5 89.9816 49.4248  70
   0 -14   5 215.888 141.494  43
   0  14   5 165.596 142.096  34
   0  14   5 266.040 169.436  35
   0 -14   6 2258.76 360.456  63
   0 -14   6 3537.40 401.480  64
   0  14  -6 3535.96 441.084  25
   0 -14   6 2080.18 522.553  22
   0 -14   6 2298.86 533.299  21
   0  14   6 3701.16 575.836  35
   0  14   6 3502.66 555.407  34
   0 -14   7 2040.10 319.473  63
   0 -14   7 2811.75 348.806  64
   0  14  -7 3175.72 400.528  25
   0 -14   7 1749.01 488.489  22
   0 -14   7 2055.31 494.758  21
   0  14   7 2612.50 487.396  34
   0  14   7 3604.36 537.462  35
   0  14  -8 610.954 155.702  25
   0  14   8 651.464 227.297  34
   0 -14   8 581.940 268.553  21
   0 -14   8 513.857 111.504  63
   0 -14   8 694.542 130.542  64
   0  14  -9 721.638 163.881  25
   0 -14   9 918.871 148.673  64
   0  14   9 973.466 269.458  34
   0 -14   9 789.414 133.556  63
   0  14 -10 630.844 137.839  25
   0  14  10 694.933 213.616  34
   0 -14  10 520.143 104.444  64
   0  14  11 271.209 132.332  34
   0 -14  11 193.393 54.4860  64
   0 -14  12 1174.16 317.473  19
   0 -14  12 2716.44 274.944  64
   0 -15   0-43.8738 132.365  44
   0  15   0-7.33890 36.1738  70
   0  15   1 17617.3 1885.32  70
   0  15  -1 12538.8 1967.64  28
   0 -15   1 14445.5 2454.82   6
   0 -15   1 17286.2 2147.84  44
   0 -15  -1 19445.6 2160.08  44
   0  15   2 188.636 61.4485  70
   0  15  -2 97.7448 86.9920  28
   0 -15   2 335.531 337.889   6
   0 -15   2 225.570 167.650  44
   0  15   2 183.065 157.233  35
   0  15   3 178.182 63.2049  70
   0 -15   3 221.675 273.665   6
   0  15  -3 210.537 109.428  28
   0 -15   3 89.2595 111.529  44
   0  15   3 310.140 191.909  35
   0 -15   4 95.3334 176.215  22
   0  15  -4-87.5666 186.887  16
   0 -15   4 45.3824 147.993  21
   0 -15   4 65.4048 50.5631  63
   0  15   4 55.4649 47.1545  70
   0 -15   4 440.199 332.051   6
   0 -15   4 129.268 140.527  43
   0  15   4 40.0514 130.636  35
   0 -15   5 1274.97 225.161  63
   0 -15   5 1049.84 365.923  21
   0 -15   5 1009.69 377.046  22
   0  15   5 2165.67 395.099  34
   0  15   5 1819.14 403.466  35
   0  15   5 1508.00 219.811  70
   0 -15   5 2122.73 264.102  64
   0 -15   6 2002.67 316.157  63
   0 -15   6 2841.87 345.702  64
   0 -15   6 2124.36 511.999  22
   0 -15   6 2054.29 488.377  21
   0  15   6 2921.15 502.790  34
   0  15  -7 48.5520 59.8487  25
   0  15   7 36.5156 100.593  35
   0  15   7 36.5567 135.094  34
   0 -15   7 42.0979 163.978  21
   0 -15   7 44.7504 182.813  22
   0 -15   7 45.8041 42.2883  63
   0 -15   7 20.8550 46.3711  64
   0 -15   7 5.75865 28.4779  57
   0  15  -8 120.782 72.1081  25
   0  15   8 70.6447 115.157  34
   0 -15   8 37.8689 154.729  21
   0 -15   8 31.9739 26.5031  58
   0 -15   8 37.2284 43.0432  64
   0 -15   8 16.2305 31.8146  63
   0  15   9 96.2027 113.217  34
   0  15  -9 226.896 91.9010  25
   0 -15   9 156.260 54.1294  63
   0 -15   9 199.177 66.2065  64
   0  15 -10 4079.29 535.454  25
   0 -15  10 4403.99 509.033  64
   0  15  10 4941.25 666.640  34
   0 -15  11 249.867 52.3210  64
   0  15 -11 104.300 34.5344  42
   0  15  11 244.505 116.084  34
   0  16   0 3910.07 658.959  28
   0 -16   0 5807.85 839.897  44
   0  16   0 4779.90 555.412  70
   0 -16   1 588.710 211.868   5
   0  16  -1 293.830 152.953  28
   0  16   1 426.282 188.073  35
   0  16   1 595.954 109.902  70
   0  16  -2 278.114 133.895  28
   0  16   2 374.729 87.6654  70
   0  16   2 460.373 219.837  35
   0  16  -3 1819.64 340.835  28
   0  16   3 2127.44 268.383  70
   0 -16   3 1606.44 270.782  63
   0  16   4 2120.95 247.960  70
   0 -16   4 725.679 320.781  21
   0 -16   4 956.688 367.773  22
   0  16   4 2713.48 492.556  35
   0 -16   4 1657.62 250.148  63
   0 -16   5-88.7031 196.964  21
   0 -16   5 46.9160 191.657  22
   0  16   5 41.7222 145.359  35
   0 -16   5-20.7275 44.2790  63
   0 -16   6 4500.82 476.725  64
   0  16   6 4761.51 685.773  35
   0  16   6 5033.88 666.065  34
   0 -16   6 2652.98 595.105  21
   0 -16   6 2773.63 619.249  22
   0 -16   6 3116.29 446.319  63
   0 -16   7 2034.53 546.057  21
   0 -16   7 2465.59 579.141  22
   0 -16   7 3295.55 424.092  58
   0 -16   7 3071.96 418.930  57
   0 -16   7 3604.80 445.866  63
   0 -16   7 5565.35 484.572  64
   0  16  -7 4652.79 444.483  42
   0  16   7 5253.59 668.886  34
   0 -16   8 4583.67 540.946  63
   0 -16   8 6122.18 567.390  64
   0  16  -8 5804.56 602.726  25
   0  16  -8 5431.79 537.599  42
   0  16   8 5762.42 749.836  34
   0 -16   9 2289.93 321.054  63
   0 -16   9 2980.78 338.283  64
   0  16  -9 3145.86 373.782  25
   0  16  -9 2548.07 317.747  42
   0  16   9 3681.71 519.354  34
   0  16 -10 336.595 64.5583  42
   0  16  10 549.984 168.818  34
   0 -16  10 423.367 78.2643  64
   0 -16  11 2000.01 251.667  64
   0  16  11 2897.72 371.007  34
   0  17   0 16.3218 38.9294  70
   0  17   0-28.6824 93.4635  28
   0  17   1 125.967 56.6261  70
   0  17   1 429.819 192.838  35
   0  17  -1 26.9474 89.0036  28
   0  17   1 485.714 187.505  28
   0  17   2 179.210 62.8206  70
   0  17   2 271.655 179.677  35
   0  17   2 63.8119 97.8057  28
   0  17  -2 201.235 113.041  28
   0  17   3 5141.60 609.030  70
   0  17  -3 5124.73 700.190  28
   0 -17   3 3339.90 754.316  21
   0  17   4 44.1319 48.7374  70
   0 -17   4-43.9255 153.055  21
   0 -17   4-46.5781 198.753  22
   0  17   4 83.9144 155.064  35
   0 -17   4 31.7704 50.6326  63
   0 -17   5-41.6549 153.909  21
   0 -17   5-44.3634 189.274  22
   0  17   5 82.9799 135.197  35
   0 -17   5 6.73006 32.1044  57
   0 -17   5-7.01601 33.4683  58
   0 -17   5 29.3791 49.7310  63
   0 -17   6 614.514 269.711  22
   0 -17   6 535.699 248.497  21
   0 -17   6 572.650 100.693  57
   0 -17   6 785.982 130.460  63
   0 -17   6 491.396 98.1870  58
   0 -17   7 1519.56 179.858  64
   0  17   7 1206.72 215.737  36
   0  17   7 1385.56 309.938  34
   0 -17   7 1199.78 320.245  22
   0 -17   7 1040.70 156.165  63
   0 -17   7 778.218 130.470  57
   0 -17   7 810.448 134.112  58
   0 -17   8 1604.75 207.307  63
   0 -17   8 1182.85 184.434  58
   0 -17   8 2155.28 226.936  64
   0  17   8 2086.22 368.150  34
   0  17  -8 1532.23 196.100  42
   0 -17   9 2220.93 246.362  64
   0  17   9 2348.78 383.733  34
   0  17  -9 1634.70 225.716  42
   0 -17  10 2197.99 242.955  64
   0  17 -10 1719.19 227.765  42
   0  18   0 667.187 120.328  70
   0  18   0 504.868 178.409  28
   0  18   1 25.0819 38.7463  70
   0  18   1 29.8483 97.3486  28
   0  18  -1 78.3384 116.030  28
   0 -18   1 51.4482 42.4419  57
   0  18  -2-24.0196 78.2745  28
   0  18   2-31.4089 94.7597  28
   0  18   2 60.2427 55.0840  70
   0  18   2 37.5681 130.873  35
   0  18   3 6483.67 733.056  70
   0  18   3 4706.15 838.530  28
   0  18  -3 7577.49 843.464  28
   0 -18   3 6194.90 721.355  57
   0 -18   3 6615.85 724.663  58
   0 -18   3 3799.12 868.404  22
   0 -18   3 4694.94 889.741  21
   0 -18   4 391.243 215.070  22
   0 -18   4 244.407 188.753  21
   0  18   4 164.860 142.054  28
   0 -18   4 199.245 60.1361  58
   0 -18   4 223.902 76.5045  63
   0 -18   4 146.833 53.2692  57
   0 -18   5 6147.26 984.943  21
   0 -18   5 4543.83 946.218  22
   0  18   5 6352.96 956.143  28
   0 -18   5 8600.30 833.359  63
   0 -18   5 6879.17 800.199  57
   0 -18   5 7448.42 805.470  58
   0 -18   6 71.9249 165.747  22
   0 -18   6 26.3702 29.1743  57
   0 -18   6 11.0750 27.4137  58
   0 -18   6 54.6679 39.7501  63
   0  18   6 17.5904 61.3363  36
   0 -18   7 285.221 60.1704  57
   0 -18   7 279.083 59.9271  58
   0 -18   7 265.877 71.4178  63
   0  18   7 541.260 179.593  34
   0  18   7 322.700 109.050  36
   0 -18   7 595.028 94.2187  64
   0 -18   8 104.647 45.0725  64
   0 -18   8 81.7223 28.1401  58
   0  18   8 49.5507 101.613  34
   0  18   9 1500.31 260.075  34
   0 -18   9 952.346 138.581  64
   0  19   0-26.1656 72.1127  28
   0  19   1 1604.89 230.905  70
   0  19  -1 1954.32 340.176  28
   0  19   1 1565.00 335.697  28
   0 -19   2 2409.31 285.554  57
   0  19   2 2116.57 285.283  70
   0  19  -2 2527.72 382.711  28
   0  19   2 2087.07 398.587  28
   0 -19   3 7123.19 816.308  57
   0 -19   3 7732.35 819.292  58
   0 -19   3 4444.71 963.320  22
   0 -19   3 5116.37 965.075  21
   0  19   3 7858.40 834.613  70
   0  19   3 6330.88 950.625  28
   0  19  -3 8962.45 931.643  28
   0  19   4 2289.02 414.719  28
   0 -19   4 1627.42 417.564  22
   0 -19   4 2102.45 275.070  57
   0 -19   4 1998.34 272.061  55
   0 -19   4 2622.86 283.868  58
   0 -19   5 553.564 97.3459  57
   0 -19   5 616.863 101.517  58
   0 -19   5 644.602 113.758  63
   0  19   5 636.964 202.066  28
   0 -19   5 312.972 196.997  22
   0  19   5 684.355 164.451  36
   0 -19   5 594.218 98.2276  55
   0 -19   6 5647.76 578.455  63
   0 -19   6 4944.93 558.660  58
   0 -19   6 4545.97 554.443  57
   0  19   6 6297.18 660.431  36
   0 -19   6 3394.00 675.742  22
   0  19   7 2118.23 273.786  36
   0 -19   7 1517.11 188.939  58
   0 -19   7 1378.13 185.140  57
   0 -19   7 1635.61 203.394  63
   0  19   8 1628.33 243.240  34
   0 -19   8 436.157 69.5805  58
   0  20   0 2659.91 439.849  28
   0 -20   0 2841.04 352.994  55
   0  20   1-49.3127 91.1161  28
   0  20  -1-42.1032 82.0062  28
   0 -20   1-7.23021 36.7523  55
   0 -20   1-38.7898 151.084  21
   0  20   1-7.29176 33.6427  70
   0 -20   2 3841.33 460.916  55
   0 -20   2 3907.41 458.786  57
   0 -20   2 2398.42 589.492  22
   0  20   2 4183.89 519.065  36
   0  20   2 3931.92 584.666  28
   0  20  -2 4575.76 557.438  28
   0 -20   3 1185.02 168.016  57
   0 -20   3 1100.94 166.877  55
   0 -20   3 1260.04 168.379  58
   0  20   3 1288.40 277.265  28
   0 -20   3 727.908 283.456  22
   0  20   3 1581.81 245.183  36
   0 -20   4 3638.89 451.650  57
   0 -20   4 4318.25 456.781  58
   0  20   4 4545.48 610.154  28
   0 -20   4 3689.57 451.259  55
   0 -20   4 2452.72 563.127  22
   0  20   4 5587.22 559.156  36
   0 -20   5 370.510 73.5428  63
   0 -20   5 294.874 59.6762  58
   0 -20   5 264.921 57.6522  57
   0  20   5 409.736 145.789  28
   0 -20   5 85.1368 138.968  22
   0  20   5 408.378 116.498  36
   0 -20   5 282.015 57.3020  55
   0 -20   6 4470.34 503.097  58
   0 -20   6 4125.13 500.518  57
   0 -20   7 2425.74 278.403  58
   0  21   0 19.1583 70.7877  28
   0 -21   0-6.16819 31.3245  55
   0 -21   1 417.849 82.2733  54
   0 -21   1 421.631 84.1409  55
   0  21  -1 607.582 153.239  28
   0  21   1 637.952 164.473  28
   0 -21   2 6998.86 785.282  55
   0 -21   2 6803.40 782.569  54
   0  21   2 8831.96 926.021  28
   0 -21   2 7363.02 783.230  57
   0 -21   3 13.9683 25.0077  57
   0  21   3-21.5738 70.3031  28
   0 -21   3-8.97879 24.7390  54
   0 -21   3-4.79035 25.7281  55
   0 -21   3-29.5469 131.209  22
   0  21   3-36.2669 61.3933  36
   0 -21   4 3195.56 337.327  58
   0 -21   4 3085.56 337.989  57
   0  21   4 3303.80 457.546  28
   0 -21   4 2338.85 455.861  22
   0  21   4 4111.40 421.538  36
   0 -21   4 2653.07 334.407  55
   0 -21   4 2455.96 331.381  54
   0 -21   5 442.669 68.3329  57
   0 -21   5 419.033 66.1208  58
   0 -21   5 346.236 64.2649  55
   0 -22   0 1284.50 367.471  22
   0 -22   0 2513.91 278.228  54
   0 -22   1 1313.57 168.639  55
   0 -22   1 1164.47 165.587  54
   0  22   1 1519.21 247.000  28
   0 -22  -1 1061.35 303.296  22
   0 -22   1 945.731 279.173  22
   0 -22   1 1357.87 168.824  59
   0 -22   2 325.925 169.977  22
   0  22   2 441.192 125.789  28
   0 -22   2 327.818 64.7812  55
   0 -22   2 316.453 62.6716  54
   1   0 -16-6.13012 32.9159  23
  -1   0  15 1072.87 179.977  67
   1   0 -15 1770.34 218.113  23
  -1   0  14 62.2520 54.8570  67
   1   0 -14 12.0801 49.4474  23
  -1   0  14-41.4293 161.386  19
  -1   0  13 17592.2 1764.27  67
   1   0 -13 17335.1 1831.98  24
  -1   0  12-10.9115 57.0164  67
   1   0 -12 21.1500 78.1465  24
  -1   0  12 50.9761 208.227  19
  -1   0  11 17171.1 1666.75  67
  -1   0  11 10136.4 1826.73  19
  -1   0  11 11111.9 2006.27  14
   1   0 -11 14896.8 1727.96  24
  -1   0  10 78.5825 193.568  14
  -1   0  10 46.7019 222.770  19
  -1   0  10-9.90937 47.2738  67
   1   0 -10 28.5304 86.0746   1
  -1   0   9 10771.0 1041.89  67
   1   0  -9 9999.94 1158.68   1
  -1   0   9 6374.33 1183.05  19
  -1   0   9 6026.12 1163.55  20
  -1   0   9 5629.31 1266.62  14
  -1   0   9 10519.6 1096.41  38
   1   0  -8-23.1393 75.4271   1
  -1   0   8-64.4600 177.533  14
  -1   0   8-14.0069 42.3041  38
   1   0  -7 86119.4 9403.42   1
  -1   0   7 87757.3 9343.24  38
   1   0  -6 18.4553 55.6983   1
  -1   0   6 63.1601 190.549  15
  -1   0   6 10.4630 36.4816  38
   1   0  -5 62509.6 6129.25   1
  -1   0   5 58708.4 6408.97  15
  -1   0   5 72369.6 6086.39  38
   1   0  -4-12.4677 55.3648   1
  -1   0   4 46.1014 160.596  15
  -1   0   4 6.80592 43.5560  38
  -1   0   3 111989. 10855.1   4
  -1   0   3 87947.1 10928.8  11
   1   0  -3 103686. 11007.5  12
  -1   0   3 79820.5 10816.5  43
  -1   0   3 108171. 10807.0  46
  -1   0   3 97370.3 11063.2  15
  -1   0   3 119119. 10834.5  38
  -1   0   2 124.768 176.047  15
  -1   0   2 5.02285 10.9136  46
  -1   0   2-64.5341 69.2904  11
   1   0  -1 72443.5 9652.81  50
  -1   0   1 92749.2 9651.57  46
  -1   0   1 82051.8 9649.72  48
   1   0  -1 105650. 9667.72  13
  -1   0   1 80899.6 9690.58   7
  -1   0   1 90707.7 9652.18  39
   1   0   0-2.04396 10.2353  49
   1   0   0 15.4159 15.9281  47
   1   0   0-3.06684 15.2197   4
   1   0   0-4.33937 17.8202   5
  -1   0  -1 57310.1 5897.17  37
  -1   0  -1 59593.2 5894.87   2
  -1   0  -1 54919.4 5891.44   9
   1   0   1 46324.8 5909.70   4
  -1   0  -2 12.6666 35.9378  37
  -1   0  -2 29.6709 26.8071   9
   1   0   2-10.3365 58.4569   4
  -1   0  -2 34.7439 31.9810   2
   1   0   3 125218. 15520.4  14
  -1   0  -3 125661. 15486.2  37
  -1   0  -3 170080. 15488.9   9
   1   0   3 162882. 15545.2   4
   1   0   4-42.4210 94.1905  14
   1   0   4-19.1515 74.5919   4
  -1   0  -4 9.72358 39.7238   9
   1   0   5 5833.14 934.873  14
  -1   0  -5 8156.99 874.311   9
   1   0   5 7249.65 941.396   3
   1   0   5 7424.67 941.833   4
   1   0   6-35.8236 108.085  14
   1   0   6-58.4141 101.755   4
  -1   0  -6 61.6557 56.9730   9
   1   0   6 56.2306 103.893   3
   1   0   7 7553.06 1276.26  14
  -1   0  -7 8226.90 1156.15   2
   1   0   7 11175.3 1301.69   4
  -1   0  -7 12573.1 1201.47   9
   1   0   8 20.3538 46.9431  66
   1   0   8-37.6347 185.417  19
   1   0   8 17.2351 56.1992  38
  -1   0  -8 23.1496 63.7867   2
   1   0   9 38202.1 3686.51  66
   1   0   9 37653.0 3680.10  67
   1   0   9 23571.6 3815.01  19
   1   0   9 26828.3 3707.85  38
  -1   0  -9 37459.1 3808.02   2
   1   0  10 45.1727 52.0474  67
   1   0  10 49.2406 58.7243  66
  -1   0 -10-42.1354 54.7067  23
   1   0  10-46.6229 229.687  19
   1   0  10-20.3903 50.2315  38
  -1   0 -10 30.0673 82.8079   2
   1   0  11 1696.59 248.988  67
  -1   0 -11 1719.19 269.002  23
   1   0  12 10.9739 44.8580  67
  -1   0 -12 14.3187 55.7925  23
   1   0  12 92.8863 161.795  19
   1   0  13 198.966 71.0621  67
  -1   0 -13 267.022 95.6034  23
  -1   0 -14 20.2027 46.5991  23
  -1   0 -15 260.268 69.9366  23
  -1  -1  16 27.0100 26.7608  67
   1  -1 -16 37.2591 36.8035  23
   1   1 -16 23.5551 33.3731  23
  -1   1  15 1334.93 198.930  67
  -1  -1  15 1163.50 193.160  67
   1   1 -15 1687.73 222.471  23
   1  -1 -15 1936.71 232.913  23
  -1  -1  14 462.865 104.727  67
  -1   1  14 438.845 106.190  67
  -1  -1  14 367.227 230.535  19
   1   1 -14 629.761 128.298  23
   1  -1 -14 531.024 123.940  23
   1   1 -14 423.649 130.905  24
  -1  -1  13 2794.43 341.937  67
  -1   1  13 2843.35 345.364  67
   1   1 -13 2586.49 393.095  24
  -1   1  13 1207.91 455.764  19
  -1  -1  13 1579.86 479.108  19
  -1  -1  12 1662.95 237.267  67
  -1   1  12 1685.49 241.686  67
   1   1 -12 1367.36 275.112  24
  -1   1  12 1166.29 392.500  19
  -1  -1  12 870.730 369.819  19
  -1   1  11 3479.64 383.375  67
  -1  -1  11 3325.13 378.731  67
  -1   1  11 1998.22 615.328  14
  -1   1  11 1728.32 507.985  19
  -1  -1  11 1529.37 507.602  19
  -1  -1  11 1142.87 515.906  14
   1   1 -11 2979.81 436.361  24
  -1  -1  10 4299.72 898.018  20
  -1  -1  10 4868.14 1064.90  14
  -1  -1  10 3900.92 905.903  19
  -1   1  10 3841.91 1000.80  14
  -1   1  10 4273.54 911.343  19
  -1  -1  10 8255.32 783.598  67
  -1   1  10 8441.27 783.499  67
   1   1 -10 7006.33 893.388   1
  -1  -1   9 14342.2 1516.12  67
  -1   1   9 14893.0 1518.26  67
   1  -1  -9 14872.1 1651.08   1
   1   1  -9 16053.4 1653.48   1
  -1  -1   9 9837.08 1807.82  14
  -1   1   9 9965.07 1663.82  19
  -1  -1   9 7810.31 1624.09  20
  -1   1   9 8120.96 1749.92  14
  -1   1   9 14157.5 1568.74  38
  -1   1   9 19053.4 1715.61  32
  -1  -1   9 14381.7 1565.78  38
   1  -1  -8 12074.2 1458.30   1
   1   1  -8 12646.5 1454.56   1
  -1   1   8 8347.39 1589.31  14
  -1   1   8 12787.8 1397.67  38
  -1  -1   8 12465.9 1392.02  38
   1   1  -7 16793.0 1893.38   1
   1  -1  -7 16602.5 1899.55   1
  -1   1   7 17249.1 1836.01  38
  -1  -1   7 17042.4 1833.36  38
   1   1  -6 1418.04 387.971   9
   1   1  -6 3233.57 436.569   1
   1  -1  -6 3154.07 440.546   1
  -1  -1   6 1817.67 574.755  15
  -1  -1   6 4011.15 405.542  38
  -1   1   6 3638.85 398.138  38
   1   1  -5 420.781 125.888   1
   1  -1  -5 286.405 106.786   1
  -1   1   5 146.474 194.839  15
  -1  -1   5 178.682 235.824  15
  -1  -1   5 492.340 99.7533  38
  -1   1   5 480.657 98.6746  38
   1   1  -4 1043.48 196.396   1
  -1  -1   4 1383.09 253.585   4
   1  -1  -4 1339.88 213.903   1
  -1  -1   4 854.882 174.203  43
  -1  -1   4 684.954 316.249  15
  -1   1   4 1259.89 338.452  15
  -1  -1   4 1398.55 178.462  38
  -1   1   4 1366.18 177.749  38
  -1   1   3 11946.0 1536.47  11
  -1  -1   3 12970.7 1537.14  11
   1   1  -3 13635.7 1638.56  12
  -1  -1   3 12212.3 1409.18  46
  -1  -1   3 9885.46 1428.52  43
  -1   1   3 14185.8 1622.37  15
  -1  -1   3 11876.0 1680.50  15
  -1   1   3 15962.5 1434.09  38
  -1  -1   3 16459.7 1435.81  38
  -1   1   2 11977.8 1363.63  15
   1   1  -2 8454.33 1271.82  13
  -1  -1   2 10623.9 1212.39  46
  -1   1   2 11706.4 1202.72  48
  -1  -1   2 11512.2 1229.36  43
  -1  -1   2 13411.1 1309.37  11
  -1  -1   2 9961.30 1300.99   6
  -1   1   2 13681.2 1315.60  11
   1  -1  -2 9258.38 1267.28  12
   1   1  -1 6492.65 603.967  13
  -1  -1   1 5875.82 663.479   8
  -1   1   1 5782.23 566.113  39
  -1  -1   1 6017.56 567.860  39
   1   1  -1 5068.31 573.669  50
   1  -1  -1 4736.96 563.175  50
  -1  -1   1 4526.23 567.327  48
  -1  -1   1 5199.06 567.661  46
  -1  -1   1 4740.91 568.948  44
  -1   1   1 5824.81 668.676  15
   1  -1   0 230.837 67.3776   5
   1   1   0 117.031 39.4195   3
   1  -1   0 107.413 48.0990   4
  -1   1   0 47.9402 23.7024   9
  -1   1   0 146.993 27.2802  68
   1   1   0 164.526 34.0327  47
   1  -1   0 141.402 31.3574  47
  -1  -1   0 176.154 30.7256  48
  -1  -1   0 152.017 36.3915  44
  -1  -1   0 157.646 26.7155  46
   1  -1   0 169.217 28.4706  49
   1   1   0 238.618 37.3691  49
  -1   1   0 202.890 36.1934  37
   1   1   1 1646.04 262.655  16
   1  -1   1 2435.86 278.951  14
  -1   1  -1 3483.32 284.040   2
   1  -1   1 2546.84 321.297   4
   1   1   1 2737.61 308.403   3
   1  -1   1 3483.31 341.677   5
  -1   1  -1 2553.88 278.488   9
  -1  -1  -1 3271.18 280.514   2
   1   1   1 2070.23 254.924  69
  -1  -1  -1 2549.99 283.810  44
  -1   1  -1 2946.68 295.334  37
  -1   1  -2 5887.92 850.869  69
  -1   1  -2 10078.8 888.129   2
   1   1   2 9195.53 932.358   3
   1  -1   2 7917.91 941.131   4
   1  -1   2 9928.70 945.975   5
  -1  -1  -2 9153.92 877.722   9
  -1  -1  -2 10243.5 886.670   2
  -1   1  -2 9777.89 895.497   9
  -1   1  -2 7455.79 897.214  37
  -1  -1  -2 9171.91 882.998  37
   1  -1   2 7013.18 899.735  14
   1   1   2 8415.75 917.839  14
  -1   1  -3 24021.0 2321.41   9
  -1   1  -3 24609.6 2312.88   2
   1  -1   3 21685.8 2385.84   4
   1   1   3 24109.7 2371.64   3
   1   1   3 22306.0 2344.48   4
  -1  -1  -3 26386.1 2315.11   2
  -1  -1  -3 16538.1 2286.16   9
  -1  -1  -3 20217.4 2305.32  37
   1  -1   3 16990.4 2338.64  14
   1   1   3 19332.1 2352.52  14
   1   1   4 8284.91 1119.76  14
   1  -1   4 6442.64 1096.97  14
  -1   1  -4 10367.3 1078.51   9
   1   1   4 9845.13 1126.93   3
  -1  -1  -4 10749.7 1056.71   9
   1   1   4 8971.88 1103.40   4
   1  -1   4 9159.29 1144.15   4
   1   1   5 19258.2 2480.50  14
   1  -1   5 15051.8 2446.87  14
  -1  -1  -5 26881.5 2397.52   9
  -1   1  -5 23522.1 2411.17   9
   1   1   5 19303.1 2446.43   3
   1  -1   5 22363.4 2500.05   4
   1   1   6 5464.23 877.682  14
   1  -1   6 4314.94 842.756  14
   1  -1   6 6028.76 871.476   4
  -1  -1  -6 7825.03 782.773   9
   1  -1   6 6335.55 864.405   3
   1   1   6 5510.39 835.486   3
  -1   1  -6 7005.59 797.090   9
   1   1   7 5030.01 782.531  14
   1  -1   7 5709.46 759.647   4
  -1  -1  -7 3783.13 593.759   2
  -1   1  -7 4639.11 616.018   9
  -1   1  -7 4605.82 612.785   2
  -1   1  -8 1876.97 289.608  24
   1   1   8 1677.54 247.773  66
   1  -1   8 1472.04 240.434  66
   1   1   8 2283.26 259.798  67
   1  -1   8 2024.67 424.720   4
  -1   1  -8 2146.90 335.648   2
  -1   1  -8 1879.48 322.211   9
  -1  -1  -8 1569.67 307.235   2
   1   1   8 1545.82 373.858  19
   1   1   8 1501.13 424.483  14
   1  -1   8 1261.43 261.581  38
   1   1   8 1368.68 274.017  38
  -1   1  -9 8285.15 1056.63  24
   1  -1   9 9012.77 1019.14  66
   1   1   9 10024.5 1034.15  66
   1  -1   9 9448.93 1018.80  67
   1   1   9 10659.1 1027.26  67
  -1  -1  -9 9567.11 1140.26   2
  -1   1  -9 10189.1 1144.44   2
   1   1   9 5408.42 1204.09  14
   1   1   9 6870.83 1166.75  19
   1  -1   9 6108.34 1159.70  19
  -1  -1  -9 10467.7 1046.50  23
   1   1   9 7445.37 1058.74  38
   1  -1   9 6649.70 1039.52  38
  -1   1 -10 8687.85 1074.90  24
  -1  -1 -10 8075.82 1134.47   2
  -1   1 -10 9277.17 1152.17   2
   1   1  10 4856.31 1124.99  19
  -1   1 -10 10608.1 1060.58  23
   1  -1  10 4952.81 1146.00  19
  -1  -1 -10 10269.8 1058.90  23
   1  -1  10 6795.82 1051.88  38
   1   1  10 7129.16 1064.08  38
   1   1  10 10264.5 1035.52  67
   1  -1  10 9009.79 1026.44  67
   1  -1  10 10640.8 1044.62  66
   1   1  10 10691.4 1052.51  66
  -1  -1 -11 1120.90 192.645  23
   1  -1  11 243.097 232.185  19
  -1   1 -11 717.061 183.783  24
   1   1  11 335.802 258.146  19
  -1   1 -11 1019.53 186.603  23
   1   1  11 975.142 167.509  67
   1  -1  11 748.870 156.882  67
   1   1  12 46.5718 181.428  19
  -1   1 -12 97.5856 84.2092  23
  -1  -1 -12 58.3019 56.9082  23
   1  -1  12-46.1729 170.648  19
   1  -1  12 10.9345 52.3111  67
  -1   1 -13 8276.50 893.059  23
  -1  -1 -13 8957.50 905.578  23
   1  -1  13 6292.01 854.052  67
  -1   1 -14 39.0532 48.1066  23
  -1  -1 -14 10.2743 52.1811  23
   1  -1  14-7.27890 38.0446  67
  -1  -1 -15 1668.71 235.919  23
  -1   1 -15 1882.18 238.735  23
  -1   2  16 292.550 57.5945  41
  -1  -2  16 296.011 54.8695  41
  -1  -2  16 245.646 57.7022  67
   1  -2 -16 396.788 76.5009  23
   1   2 -16 308.121 66.9423  23
  -1   2  15 1605.41 226.743  67
  -1  -2  15 1721.03 227.416  67
   1   2 -15 1522.39 253.492  24
   1  -2 -15 1973.48 253.307  23
  -1  -2  15 1051.35 317.942  19
   1   2 -15 2019.25 248.554  23
  -1  -2  14 2288.25 301.818  67
  -1   2  14 2148.94 301.416  67
   1   2 -14 2025.93 338.360  24
   1   2 -14 2711.80 330.997  23
  -1  -2  14 1514.72 420.128  19
   1  -2 -14 2613.33 337.413  23
   1   2 -13 96.0187 82.2439  24
  -1   2  13-96.4943 214.368  19
  -1  -2  13-47.3595 165.134  19
  -1  -2  13 89.5070 53.8689  67
  -1   2  13 72.3788 57.3997  67
   1   2 -12 874.682 211.653  24
  -1  -2  12 1232.37 384.628  19
  -1   2  12 302.661 232.964  19
  -1   2  12 1047.78 168.981  67
  -1  -2  12 805.517 153.727  67
  -1   2  11 243.659 209.652  19
  -1  -2  11 563.097 314.458  14
   1   2 -11 166.308 102.761  24
  -1  -2  11 103.523 203.390  19
  -1   2  11 83.6414 207.784  14
  -1  -2  11 273.274 88.1186  67
  -1   2  11 341.189 93.0546  67
  -1   2  10 389.273 276.024  14
  -1  -2  10 263.551 201.698  20
  -1  -2  10 78.1750 174.487  14
  -1   2  10 266.419 217.936  19
   1   2 -10 391.997 137.663  24
  -1  -2  10 605.663 111.816  65
  -1  -2  10 550.448 114.836  67
  -1   2  10 649.330 122.345  67
  -1   2   9 2331.52 302.921  67
  -1  -2   9 2805.31 311.865  65
  -1  -2   9 2146.06 301.550  67
   1  -2  -9 1979.16 386.571   1
   1   2  -9 2107.21 378.730   1
  -1   2   9 1747.92 536.539  14
  -1   2   9 1902.06 444.334  19
  -1  -2   9 1372.06 410.051  20
  -1  -2   9 2140.22 337.387  38
  -1   2   9 2675.72 361.145  38
  -1   2   9 2696.74 448.747  32
   1   2  -8 18569.1 2159.38   1
   1  -2  -8 18195.3 2172.55   1
  -1   2   8 14040.4 2324.00  14
  -1   2   8 19880.2 2114.19  38
  -1  -2   8 20058.1 2110.91  38
   1   2  -7 4405.68 850.157   9
   1  -2  -7 6435.15 875.053   1
   1   2  -7 8191.63 892.320   1
  -1  -2   7 5650.85 1131.94  15
  -1   2   7 5436.98 1004.81  14
  -1   2   7 7852.96 832.172  38
  -1  -2   7 8346.14 837.612  38
   1  -2  -6 1896.94 294.813   1
   1   2  -6 1912.50 288.053   1
   1   2  -6 571.431 233.195   9
  -1  -2   6 710.934 375.504  15
  -1   2   6 1670.64 406.418  14
  -1   2   6 1789.05 240.397  38
  -1  -2   6 2189.34 251.901  38
   1  -2  -5 902.221 195.662   1
  -1  -2   5 769.889 229.190   4
   1   2  -5 940.498 194.400   1
  -1  -2   5 898.896 370.992  15
  -1   2   5 1165.58 173.059  38
  -1  -2   5 1306.79 179.276  38
   1  -2  -4 20169.9 2496.76   1
   1   2  -4 22269.7 2493.47   1
   1   2  -4 28024.5 2841.44  12
  -1  -2   4 14505.3 2464.62  43
  -1  -2   4 17695.4 2731.19  15
  -1   2   4 27482.8 2466.91  38
  -1  -2   4 29091.6 2471.74  38
  -1  -2   3 8565.89 1357.00  43
   1   2  -3 8804.82 1507.14  12
  -1   2   3 11009.5 1455.78  11
  -1  -2   3 12671.8 1538.41   6
  -1  -2   3 9850.11 1429.77  11
  -1  -2   3 14548.1 1353.45  38
  -1   2   3 15412.1 1351.24  38
   1   2  -2 7405.19 1119.19  13
  -1  -2   2 9471.32 1075.47  43
  -1  -2   2 8252.32 1222.45   7
  -1  -2   2 11280.0 1136.84  11
  -1   2   2 12456.9 1158.57  11
   1  -2  -1 942.324 119.340  50
   1   2  -1 1114.71 140.064  50
  -1  -2   1 1149.98 148.092  43
  -1  -2   1 707.943 134.314  44
   1   2  -1 1428.11 183.666  13
  -1  -2   1 988.961 206.371   8
  -1  -2   1 1261.42 129.321  39
  -1   2   1 1192.66 126.106  39
  -1   2   1 1414.55 133.987  37
  -1   2   0 259.466 47.8149   9
   1  -2   0 344.090 146.745   6
  -1  -2   0 380.424 55.4519  10
   1  -2   0 442.248 98.5782   5
  -1   2   0 258.834 46.2070  68
   1  -2   0 372.556 51.9035  47
   1   2   0 332.713 54.2178  49
  -1  -2   0 262.732 45.7795  46
   1   2   0 401.574 56.7786  47
  -1  -2   0 250.139 47.4902  48
  -1  -2   0 279.071 58.0976  44
  -1   2   0 297.020 62.8424  37
  -1   2  -1 15666.0 1420.75   9
  -1   2  -1 18676.1 1411.32   2
   1  -2   1 18033.7 1500.88   5
   1   2   1 10882.3 1421.80   3
  -1  -2  -1 17191.8 1405.10   2
  -1   2  -1 14438.5 1393.93  69
   1   2   1 10998.5 1388.05  69
   1   2   1 14699.4 1406.38  49
  -1  -2  -1 12632.6 1388.52  46
  -1  -2  -1 12565.5 1394.01  48
  -1  -2  -1 13505.8 1412.18  44
   1   2   1 8659.93 1404.92  16
  -1   2  -1 11202.4 1419.53  16
   1  -2   1 10468.0 1397.47  14
   1  -2   2 12221.1 1558.08   4
  -1  -2  -2 16643.0 1474.98   2
  -1   2  -2 16693.7 1478.14   2
  -1   2  -2 14113.7 1490.05   9
   1   2   2 11133.7 1496.68   3
   1  -2   2 15905.7 1555.41   5
  -1   2  -2 10570.7 1449.52  69
  -1  -2  -2 12540.4 1470.94  44
  -1  -2  -2 15910.7 1470.45  37
  -1  -2  -3 314.187 72.5936  37
  -1  -2  -3 247.143 71.0775  44
  -1   2  -3 262.572 80.1877   9
  -1  -2  -3 204.471 63.1149   2
   1  -2   3 227.427 128.189   4
   1   2   3 199.529 96.7886   3
   1  -2   3 281.691 115.045   5
  -1   2  -3 287.795 70.9663   2
   1   2   3 298.315 112.724  14
   1  -2   4 40973.6 4212.11   4
   1   2   4 39562.4 4143.00   3
  -1   2  -4 43941.9 4119.22   9
  -1  -2  -4 35574.2 4073.01  37
   1  -2   4 27141.1 4120.29  14
   1   2   4 44843.5 4189.77  14
   1   2   5 884.689 237.069  14
  -1   2  -5 621.493 152.922   9
   1  -2   5 682.590 222.671   4
   1   2   5 459.277 168.262   3
   1   2   6 27422.3 2795.62  14
  -1  -2  -6 22403.1 2607.09   2
  -1   2  -6 24963.5 2640.11   9
   1  -2   6 23261.3 2747.00   4
  -1   2  -6 23957.6 2614.36   2
   1   2   6 20691.3 2674.13   3
   1   2   7 12514.0 1476.87  14
   1  -2   7 10641.9 1400.07   4
  -1  -2  -7 8877.36 1239.56   2
  -1   2  -7 13119.2 1288.29   2
   1   2   7 8283.47 1301.89   3
  -1   2  -7 11532.6 1288.70   9
  -1   2  -8 2340.91 321.224  24
  -1   2  -8 1523.93 266.457  26
   1   2   8 2199.23 281.424  66
   1  -2   8 1910.23 266.374  66
  -1   2  -8 2859.13 378.950   2
   1  -2   8 1347.73 390.278   4
  -1  -2  -8 1584.27 323.036   2
  -1   2  -8 1397.32 321.353   9
   1   2   8 2349.94 528.349  14
   1   2   8 1978.31 413.045  19
   1   2   8 1843.39 316.836  38
   1  -2   8 1718.44 295.107  38
  -1   2  -9 6109.08 750.854  24
   1   2   9 7019.54 722.645  66
   1  -2   9 7129.42 713.425  66
   1  -2   9 4031.66 844.412   4
  -1  -2  -9 5432.49 792.656   2
  -1   2  -9 7201.65 830.148   2
   1  -2   9 3821.85 834.106  19
   1   2   9 4330.43 837.725  19
  -1  -2  -9 5557.50 709.761  23
  -1   2  -9 8062.90 738.478  23
   1   2   9 5104.55 966.125  14
   1   2   9 5284.28 747.319  38
   1  -2   9 4154.34 713.766  38
  -1   2 -10 8971.72 1073.18  24
   1  -2  10 10144.5 1031.56  66
   1  -2  10 8805.61 1018.39  67
   1   2  10 11977.9 1059.54  66
  -1  -2 -10 7467.22 1119.76   2
  -1   2 -10 9951.24 1156.10   2
   1   2  10 5023.56 1122.80  19
  -1   2 -10 11473.9 1059.04  23
   1  -2  10 4619.62 1133.50  19
  -1  -2 -10 9023.10 1039.99  23
   1  -2  10 7217.09 1048.25  38
   1   2  10 7709.94 1070.68  38
   1  -2  11 2241.60 333.915  67
  -1   2 -11 2565.23 390.920  24
  -1  -2 -11 3139.61 382.177  23
   1   2  11 1337.12 437.546  19
  -1   2 -11 3209.08 376.333  23
   1  -2  11 1418.61 452.603  19
   1  -2  12 1357.47 229.909  67
  -1   2 -12 1524.03 279.281  24
  -1  -2 -12 1615.44 259.553  23
  -1   2 -12 1775.98 260.747  23
   1  -2  13 167.373 69.7109  67
  -1   2 -13 115.272 82.7691  24
  -1   2 -13 200.889 78.7414  23
  -1  -2 -13 130.001 75.1849  23
   1  -2  14 592.366 123.136  67
  -1  -2 -14 1026.16 163.138  23
  -1   2 -14 1038.97 158.558  23
   1  -2  15 1281.27 191.308  67
  -1  -2 -15 1767.04 217.671  23
  -1   2 -15 1753.96 212.534  23
  -1  -3  16 663.269 99.5876  67
  -1  -3  15 191.253 58.0559  67
   1   3 -15 211.594 66.1370  23
   1   3 -15 104.729 65.3515  24
  -1  -3  15 143.251 155.000  19
   1  -3 -15 230.558 73.4828  23
  -1  -3  14 1567.90 223.601  67
  -1   3  14 1635.23 231.179  67
   1   3 -14 1519.33 263.783  24
   1  -3 -14 2092.60 268.222  23
   1   3 -14 1849.00 248.416  23
  -1  -3  13 981.097 180.578  67
  -1   3  13 1132.33 191.231  67
   1  -3 -13 1577.73 236.428  23
  -1  -3  13 791.797 326.992  19
   1   3 -13 1278.84 239.099  24
  -1  -3  12 7630.16 726.585  65
  -1   3  12 6657.24 731.662  67
  -1  -3  12 5953.68 718.908  67
   1   3 -12 5429.96 772.512  24
  -1  -3  12 3839.52 884.514  19
  -1   3  12 3463.94 865.575  19
  -1  -3  11 4766.41 569.645  67
  -1   3  11 4913.88 571.654  67
  -1  -3  11 5428.35 570.764  65
   1   3 -11 4392.25 626.427  24
  -1   3  11 3869.52 900.918  14
  -1  -3  11 2726.89 716.873  19
  -1   3  11 3432.73 730.427  19
  -1  -3  10 5630.86 538.336  65
  -1   3  10 4642.25 527.603  67
  -1  -3  10 4334.24 523.059  67
  -1  -3  10 2709.56 753.190  14
  -1   3  10 2846.61 664.991  19
  -1   3  10 2868.62 777.714  14
   1   3 -10 3571.05 547.335  26
   1   3 -10 4026.33 579.962  24
   1   3  -9 3043.93 470.641  26
  -1  -3   9 4311.87 451.222  65
  -1   3   9 3692.98 440.243  67
  -1  -3   9 3168.58 433.006  67
  -1   3   9 2580.63 574.998  19
  -1   3   9 2199.92 642.637  14
  -1   3   9 3764.48 495.931  38
  -1   3   9 4463.30 614.573  32
  -1  -3   9 3609.30 481.828  38
   1  -3  -9 3664.23 555.766   1
   1   3  -9 3607.38 528.859   1
  -1  -3   8 2032.82 272.468  67
  -1  -3   8 2739.01 291.689  65
   1   3  -8 1194.86 335.275   9
   1   3  -8 2461.22 366.456   1
   1  -3  -8 1932.33 358.663   1
  -1   3   8 1304.38 356.757  19
  -1  -3   8 1487.84 528.977  15
  -1   3   8 1718.22 478.004  14
  -1   3   8 2074.42 313.472  38
  -1   3   8 2466.32 410.105  32
  -1  -3   8 2150.19 311.819  38
   1   3  -7 3707.30 464.672   1
   1  -3  -7 2401.30 434.377   1
   1   3  -7 1914.40 443.463   9
  -1   3   7 3021.64 597.395  14
  -1  -3   7 2498.67 674.414  15
  -1   3   7 3134.80 405.727  38
  -1  -3   7 3724.13 416.586  38
   1   3  -6 101.718 66.2971   1
   1  -3  -6 79.0471 77.1983   1
  -1  -3   6 73.9426 203.724  15
  -1   3   6 40.2654 140.393  14
  -1  -3   6 30.6391 47.4430  38
  -1   3   6 51.4798 44.3324  38
   1  -3  -5 2853.53 472.730   1
  -1  -3   5 2982.15 551.408   4
   1   3  -5 4120.45 490.132   1
  -1  -3   5 2239.06 456.236  43
  -1   3   5 3258.86 569.286  14
  -1  -3   5 3173.26 715.108  15
  -1   3   5 4382.27 450.522  38
  -1  -3   5 4780.80 458.766  38
   1  -3  -4 71898.4 10121.3   1
   1   3  -4 102630. 10479.4  12
  -1  -3   4 110769. 10428.4   6
   1   3  -4 90463.1 10125.2   1
  -1  -3   4 63829.5 10113.7  43
  -1   3   4 90077.2 10210.1  14
  -1  -3   4 74159.9 10392.3  15
  -1  -3   4 123137. 10108.6  38
  -1   3   4 115616. 10100.1  38
  -1   3   3 39216.6 3769.48  14
  -1  -3   3 35454.8 3786.33  11
  -1   3   3 32877.7 3800.90  11
  -1  -3   3 35905.9 3901.38   6
   1   3  -3 34503.7 3947.51  12
  -1  -3   3 30816.7 3710.49  43
  -1   3   2 2941.47 378.753  14
   1   3  -2 2141.02 407.482  13
  -1  -3   2 2692.12 366.957  43
  -1  -3   2 3159.62 408.224  11
  -1  -3   2 3249.88 541.477   7
  -1   3   2 3753.72 443.104  11
   1   3  -1 182420. 19233.8  13
  -1   3   1 178138. 19181.3  14
  -1   3   1 191265. 19157.5   9
  -1  -3   1 211633. 19205.3  11
  -1   3   1 257672. 19228.1  11
  -1  -3   1 181412. 19288.3   8
   1   3  -1 180317. 19154.7  68
   1   3  -1 174654. 19178.4  50
  -1  -3   1 186310. 19198.1  43
  -1  -3   1 187545. 19162.4  39
  -1   3   1 152805. 19157.4  39
  -1  -3   0 69787.2 10367.2  44
   1   3   0 124428. 10364.9  47
   1   3   0 112513. 10369.6  49
  -1  -3   0 76700.3 10358.6  48
   1  -3   0 111778. 10359.2  47
   1  -3   0 65615.5 10470.0   6
  -1   3   0 140752. 10375.0  10
  -1   3   0 98211.7 10366.0   9
  -1  -3   0 114968. 10363.9  10
   1   3   0 112793. 10401.2  13
   1  -3   0 72443.1 10481.0   7
   1   3   0 53368.0 10363.0  69
  -1   3   0 93379.3 10358.3  68
  -1  -3  -1 186.144 39.0253   2
   1  -3   1 243.709 99.7104   5
  -1   3  -1 188.573 56.2833   9
  -1   3  -1 243.609 45.4306   2
   1  -3   1 170.590 197.797   6
   1   3   1 114.653 35.7527  69
  -1   3  -1 179.240 40.8157  69
  -1   3  -1 114.893 37.6963  68
   1   3   1 184.301 44.5269  49
  -1  -3  -1 156.064 33.2377  46
  -1  -3  -1 133.051 49.0934  44
  -1  -3  -1 132.936 35.3486  48
  -1   3  -1 160.101 72.7292  16
   1   3   1 123.274 68.1391  16
  -1   3  -2 386.185 97.9316   9
  -1   3  -2 498.985 82.5210   2
   1  -3   2 578.965 153.783   5
  -1  -3  -2 552.844 81.7331   2
  -1   3  -2 345.883 71.4806  69
  -1  -3  -2 345.798 82.6092  44
  -1  -3  -2 460.535 60.0527  46
  -1   3  -2 291.086 108.698  16
  -1  -3  -3 85264.5 10517.2  44
  -1  -3  -3 106066. 10519.0  37
  -1   3  -3 85872.7 10552.3   9
  -1   3  -3 111270. 10532.0   2
   1  -3   3 105524. 10617.8   5
  -1  -3  -3 111446. 10528.6   2
   1  -3   3 70221.0 10624.5   4
  -1  -3  -4 5790.46 718.816  37
  -1   3  -4 6206.97 728.478   2
  -1   3  -4 5327.19 751.722   9
  -1  -3  -4 7881.38 742.698   2
   1  -3   4 6208.61 801.984   5
   1  -3   4 5561.14 848.594   4
   1   3   4 6901.26 828.237  14
  -1  -3  -4 5848.83 716.570  44
   1   3   5 934.112 248.442  14
   1  -3   5 741.255 261.747   4
  -1   3  -5 494.633 151.472   9
  -1   3  -5 778.742 155.534   2
  -1  -3  -5 911.909 161.545   2
   1   3   6 33425.6 3352.62  14
  -1   3  -6 30826.4 3170.90   2
  -1   3  -6 23943.7 3172.82   9
  -1  -3  -6 31159.6 3173.02   2
   1  -3   6 25083.0 3295.56   4
   1   3   7 462.484 216.590  14
  -1  -3  -7 357.376 123.456   2
   1  -3   7 524.171 231.484   4
  -1   3  -7 315.405 129.105   9
  -1   3  -7 341.248 122.958   2
   1   3   8 1349.72 200.601  66
   1  -3   8 1049.81 174.268  66
   1  -3   8 926.701 174.687  65
  -1   3  -8 1150.45 196.748  26
  -1   3  -8 1457.22 234.758  24
  -1   3  -8 1397.02 259.104   2
  -1  -3  -8 1021.85 233.793   2
  -1   3  -8 1065.06 249.307   9
   1  -3   8 954.347 309.155   4
  -1   3  -8 975.300 236.581  51
   1   3   8 613.843 245.591  19
   1   3   8 1036.25 222.602  38
   1  -3   8 882.200 195.424  38
  -1   3  -9 2043.93 317.397  24
  -1   3  -9 1666.44 273.573  26
   1   3   9 2519.67 300.644  66
   1  -3   9 1820.37 267.251  65
   1  -3   9 1845.11 264.253  66
   1  -3   9 1423.21 406.524   4
  -1   3  -9 1253.08 320.813   9
  -1   3  -9 2284.33 364.250   2
  -1  -3  -9 1610.49 332.845   2
   1   3   9 1361.44 387.617  19
  -1   3  -9 2680.53 300.564  23
  -1  -3  -9 1372.62 258.426  23
   1  -3   9 1384.32 280.958  38
   1   3   9 1848.19 318.600  38
  -1   3 -10 14.6871 40.4855  26
   1  -3  10 22.7482 57.7848  66
   1   3  10 40.4049 59.8334  66
   1  -3  10 22.0685 54.3875  67
  -1  -3 -10 31.1953 54.3627   2
  -1   3 -10-27.9966 59.7481   2
  -1   3 -10-19.7150 68.6999  24
   1  -3  10 49.6186 202.690  19
   1   3  10 225.034 228.554  19
  -1   3 -10 13.1171 48.4969  23
  -1  -3 -10 14.4708 56.3863  23
   1  -3  10 18.1743 54.8565  38
   1   3  10 21.6432 46.2024  38
   1  -3  11 3541.70 442.149  67
  -1   3 -11 3606.41 499.937  24
  -1  -3 -11 2959.07 452.777  23
  -1   3 -11 4338.69 475.204  23
   1  -3  12 4621.68 630.909  67
  -1   3 -12 5424.81 696.007  24
  -1   3 -12 6340.35 671.020  23
  -1  -3 -12 5339.39 668.031  23
   1  -3  13-9.00893 42.9729  67
  -1  -3 -13 12.8556 52.5125  23
  -1   3 -13-11.1718 45.6346  23
  -1   3 -13 16.2687 60.1104  24
   1  -3  14 489.951 98.5945  67
  -1   3 -14 661.185 138.826  24
  -1  -3 -14 511.969 117.334  23
  -1   3 -14 545.110 111.947  23
   1  -3  15 1828.12 268.359  67
  -1  -3 -15 2732.64 297.515  23
  -1   3 -15 2661.19 288.605  23
  -1  -4  15 971.957 159.129  67
   1   4 -15 1243.10 198.097  24
   1   4 -15 1577.43 186.188  23
  -1  -4  15 837.144 252.604  19
  -1  -4  14 2787.19 370.412  67
   1   4 -14 2627.51 408.236  24
   1   4 -14 3395.86 396.089  23
  -1  -4  14 2293.44 515.419  19
   1  -4 -14 3656.95 416.667  23
  -1  -4  13 5488.47 575.459  65
  -1  -4  13 4211.61 570.297  67
   1   4 -13 4233.33 623.317  24
  -1  -4  13 3087.26 717.354  19
   1   4 -13 5335.72 603.182  23
   1  -4 -13 5613.20 626.646  23
  -1   4  12 2090.32 299.176  67
  -1  -4  12 2327.96 296.407  65
  -1  -4  12 2081.62 293.991  67
   1   4 -12 2362.16 365.820  24
   1   4 -12 2195.84 330.136  26
  -1  -4  12 1370.40 438.680  19
  -1  -4  11 1531.63 236.410  67
  -1   4  11 1645.05 243.555  67
  -1  -4  11 1954.39 245.714  65
   1   4 -11 1885.21 283.732  26
   1   4 -11 1503.55 287.382  24
  -1   4  11 866.918 351.759  19
  -1   4  11 757.099 396.919  14
  -1  -4  10 334.480 86.8950  65
  -1   4  10 297.320 84.7415  67
  -1  -4  10 289.791 81.8979  67
   1   4 -10 273.198 110.974  24
  -1   4  10 43.5320 163.197  19
  -1   4  10 77.5007 192.889  14
   1   4 -10 181.969 95.2090  26
   1   4  -9 2883.30 498.876   9
   1  -4  -9 2285.41 450.449   1
   1   4  -9 2755.11 443.787   1
  -1  -4   9 2434.18 356.123  67
  -1  -4   9 3691.22 382.155  65
  -1   4   9 3426.31 372.101  67
  -1   4   9 1730.01 468.329  19
  -1   4   9 2992.53 669.659  14
   1   4  -9 2461.92 395.606  26
   1   4  -9 3060.83 426.009  24
   1   4  -8 4607.73 677.165  26
  -1   4   8 6423.09 648.656  67
  -1  -4   8 5317.90 644.631  67
  -1  -4   8 7133.95 665.415  65
   1   4  -8 3641.43 733.876   9
   1  -4  -8 5141.20 743.679   1
   1   4  -8 5447.45 724.520   1
  -1   4   8 4488.23 772.940  19
  -1  -4   8 3879.07 979.520  15
  -1   4   8 4976.25 913.214  14
  -1  -4   8 6120.67 694.654  38
  -1   4   8 5837.56 696.810  38
  -1   4   8 4897.12 767.226  32
   1   4  -7 3320.19 706.889   9
   1   4  -7 6252.79 720.380   1
   1  -4  -7 4610.73 711.437   1
  -1  -4   7 4269.96 983.867  15
  -1   4   7 5518.03 887.096  14
  -1   4   7 6327.53 678.252  38
  -1  -4   7 6431.37 677.126  38
   1   4  -6 3604.61 448.856   1
   1  -4  -6 2329.46 427.609   1
  -1  -4   6 2231.55 501.369   4
  -1   4   6 2950.10 545.966  14
  -1  -4   6 2201.94 635.550  15
  -1   4   6 3485.81 405.573  38
  -1  -4   6 3457.13 405.493  38
   1   4  -5 26862.1 2856.06   1
   1  -4  -5 19290.2 2840.30   1
  -1  -4   5 17484.6 2842.59  43
  -1  -4   5 19519.9 3125.10  15
  -1   4   5 25701.4 2964.93  14
  -1   4   5 31653.9 2823.38  38
  -1  -4   5 33609.8 2832.23  38
   1  -4  -4 2175.55 345.284   1
   1   4  -4 2372.14 338.907   1
  -1  -4   4 2238.20 527.077   6
   1   4  -4 2274.31 565.212  12
  -1  -4   4 1714.88 345.970  43
  -1   4   4 2400.29 405.141  14
  -1  -4   4 3579.17 332.053  38
  -1   4   3 41042.8 3903.49  14
  -1  -4   3 28271.4 4001.94   6
   1   4  -3 29351.8 4062.39  12
   1   4  -3 38578.1 3847.65   1
   1  -4  -3 29712.0 3844.38   1
  -1  -4   3 31086.0 3868.40  43
   1   4  -2 13658.3 2150.72  13
  -1   4   2 20569.8 2106.17  14
  -1  -4   2 18086.3 2112.21  43
  -1  -4   2 18139.7 2129.31  11
  -1  -4   2 15307.9 2247.09   7
  -1   4   2 20284.9 2161.74  11
   1   4  -1 759.713 129.382  50
  -1  -4   1 879.280 156.409  43
  -1  -4   1 1028.21 156.154  11
  -1  -4   1 1068.29 241.891   8
   1   4  -1 699.374 169.994  13
  -1  -4   1 1003.38 115.347  39
  -1   4   0 811.755 127.390   9
  -1   4   0 1160.12 127.132  10
   1  -4   0 712.519 189.229   8
   1   4   0 988.658 162.789  13
   1  -4   0 652.664 258.962   7
   1  -4   0 616.279 242.343   6
   1   4   0 520.120 126.800  69
  -1   4   0 844.157 116.975  68
   1   4   0 989.013 126.683  49
   1   4   0 1159.92 119.976  47
  -1  -4   0 526.145 126.234  44
  -1   4   0 796.926 171.792  16
   1  -4   1 666.477 152.456   5
  -1  -4  -1 560.113 75.4581   2
  -1   4  -1 753.065 87.5190   2
   1   4   1 517.343 106.227  13
   1  -4   1 643.592 258.164   6
  -1   4  -1 400.075 98.5937   9
  -1   4  -1 519.261 85.3489  69
  -1   4  -1 449.317 81.8221  68
   1   4   1 444.848 80.2754  69
   1   4   1 548.448 84.8482  49
  -1  -4  -1 483.664 98.5566  44
  -1  -4  -1 427.538 77.2289  48
  -1   4  -1 350.348 125.562  16
   1   4   1 301.903 118.636  16
  -1   4  -2 166.049 76.9837   9
   1  -4   2 278.687 118.288   5
   1  -4   2 146.059 240.639   6
  -1  -4  -2 324.864 56.8531   2
  -1   4  -2 266.314 56.4891   2
  -1   4  -2 134.845 49.8694  68
  -1   4  -2 117.226 49.0998  69
  -1  -4  -2 98.9011 54.8840  44
  -1  -4  -2 205.618 42.1887  48
  -1   4  -2 100.342 87.1240  16
  -1  -4  -3 178722. 15577.8   2
  -1   4  -3 171666. 15582.5   2
   1  -4   3 91820.9 15674.1   4
  -1   4  -3 99885.3 15593.0   9
   1  -4   3 164570. 15689.4   5
  -1  -4  -3 162239. 15567.5  37
  -1  -4  -3 125050. 15569.4  44
  -1  -4  -4 2299.45 326.574  44
   1  -4   4 1802.21 435.250   4
  -1   4  -4 2990.77 346.192   2
  -1  -4  -4 3030.17 341.633   2
   1  -4   4 2755.23 417.064   5
  -1   4  -4 1829.35 352.041   9
  -1   4  -5 406.753 103.861   2
   1  -4   5 199.051 165.613   4
   1  -4   5 239.714 118.568   5
  -1  -4  -5 360.960 94.7301   2
  -1   4  -5 184.035 102.458   9
  -1   4  -6 7411.06 1220.88   9
  -1  -4  -6 12070.3 1235.82   2
   1  -4   6 9070.10 1364.49   4
  -1   4  -6 12908.5 1243.82   2
  -1   4  -7 28602.0 3020.31  26
  -1   4  -7 36203.2 3070.69  24
   1  -4   7 29493.1 3281.90   4
  -1  -4  -7 39103.0 3132.62   2
  -1   4  -7 46844.9 3160.75   2
  -1   4  -7 26298.0 3103.63   9
  -1   4  -7 26040.9 3095.12  51
   1  -4   7 19482.9 2982.86  65
   1  -4   7 23567.8 3019.48  38
   1   4   7 27656.1 3055.27  38
   1  -4   8 28.1292 43.2262  66
   1  -4   8 32.3090 41.9623  65
  -1   4  -8 132.757 71.2809  26
  -1  -4  -8-23.9315 58.9613   2
  -1   4  -8-28.4661 60.7366   9
   1  -4   8 50.3206 123.957   4
  -1   4  -8 21.9996 54.2037   2
  -1   4  -8-25.8136 77.8846  51
   1   4   8-34.0245 151.096  19
  -1   4  -8 42.1277 46.7843  23
  -1   4  -8-16.7857 62.0323  24
   1  -4   8 15.9229 33.9887  38
   1   4   8 39.2149 63.9034  38
   1  -4   9 1267.95 196.667  66
   1  -4   9 1022.42 191.298  65
   1   4   9 1694.48 233.067  66
  -1   4  -9 1084.68 207.029  26
  -1   4  -9 1426.47 248.814  24
  -1   4  -9 1161.33 276.580   9
   1  -4   9 1110.92 348.856   4
  -1  -4  -9 1346.58 287.104   2
  -1   4  -9 1554.27 285.223   2
  -1   4  -9 481.875 209.382  51
  -1   4  -9 1629.57 220.870  23
   1   4   9 920.890 301.593  19
   1  -4   9 927.203 209.511  38
   1   4   9 1349.71 256.703  38
  -1   4 -10 1997.06 341.052  24
  -1   4 -10 2146.19 322.194  26
   1  -4  10 1584.35 280.466  67
   1  -4  10 2028.19 294.988  65
   1  -4  10 2830.72 317.763  66
   1   4  10 3470.09 358.279  66
  -1   4 -10 1735.12 374.442   9
  -1   4 -10 1801.47 366.065   2
  -1  -4 -10 1782.23 303.291  23
  -1   4 -10 2894.53 330.137  23
   1  -4  10 1401.64 301.020  38
   1  -4  11 2233.95 329.232  67
   1  -4  11 2257.46 326.581  65
  -1   4 -11 3303.95 368.506  23
  -1  -4 -11 2092.38 349.240  23
  -1   4 -11 2320.46 351.837  26
  -1   4 -11 2740.61 396.983  24
   1  -4  12 20.3570 48.6929  67
  -1  -4 -12 43.0880 66.2908  23
  -1   4 -12 60.8211 56.1784  23
  -1   4 -12 92.9523 85.7500  24
  -1   4 -12 13.5470 47.3367  26
   1  -4  13 3206.62 471.620  67
  -1   4 -13 4669.69 506.214  23
  -1  -4 -13 4580.59 518.469  23
  -1   4 -13 4001.28 531.174  24
   1  -4  14 765.298 131.143  67
  -1   4 -14 917.224 167.208  24
  -1   4 -14 877.763 143.730  23
   1  -4  15 8.54768 24.1226  67
  -1   4 -15-7.84141 33.4557  24
  -1  -5  15 1605.52 203.903  67
  -1  -5  15 1001.74 284.988  19
   1   5 -15 1733.85 239.591  24
  -1  -5  14 98.5486 43.1114  65
  -1  -5  14 64.6403 47.3806  67
   1   5 -14 201.139 66.5169  23
   1   5 -14 128.152 75.2867  24
  -1  -5  14 140.319 173.201  19
  -1  -5  13 342.064 78.6301  65
  -1  -5  13 87.5596 59.3498  67
  -1  -5  13 175.372 180.477  19
   1   5 -13 192.120 98.7570  24
   1   5 -13 269.075 83.6678  23
   1   5 -13 302.849 93.0139  26
  -1  -5  12 2661.40 356.322  67
  -1  -5  12 3092.17 360.864  65
  -1  -5  12 1949.34 527.026  19
   1   5 -12 2482.88 407.557  24
   1   5 -12 2831.75 396.217  26
  -1  -5  11 3590.78 428.735  65
  -1  -5  11 3096.74 421.788  67
   1   5 -11 3628.47 474.340  26
   1   5 -11 3127.95 480.276  24
  -1  -5  10 5098.03 660.011  67
  -1  -5  10 6636.17 678.196  65
  -1   5  10 5159.30 1015.39  14
   1   5 -10 5165.53 721.121  24
   1   5 -10 5689.72 716.106  26
  -1  -5   9 184.704 66.1902  67
  -1  -5   9 280.501 77.1087  65
   1   5  -9 103.295 97.4694   9
  -1   5   9 202.225 204.606  14
  -1   5   9 377.804 193.173  19
   1   5  -9 144.090 91.5538  24
   1   5  -9 326.728 103.098  26
  -1  -5   8 1719.62 212.033  65
  -1  -5   8 1283.59 193.505  67
   1   5  -8 1366.94 234.191  26
   1   5  -8 894.107 271.420   9
  -1  -5   8 971.882 444.376  15
  -1   5   8 1010.29 299.005  19
  -1   5   8 1368.41 409.625  14
   1   5  -7 2563.12 506.848   9
  -1  -5   7 3160.25 761.531  15
  -1  -5   6 77.3154 190.580  15
  -1   5   6 184.845 144.161  14
  -1  -5   6 121.571 149.899   4
  -1  -5   6 22.5293 73.7606  43
  -1  -5   5 29652.8 4216.85  15
  -1   5   5 43959.2 4056.26  14
   1   5  -5 52585.7 4550.32  12
  -1  -5   5 46523.1 4359.97   6
  -1  -5   5 28830.8 3926.28  43
  -1   5   4 1365.00 258.613  14
   1   5  -4 1034.03 390.827  12
  -1  -5   4 884.796 334.637   6
  -1  -5   4 738.350 201.369  43
  -1  -5   4 1860.26 298.481  45
  -1   5   3 31231.2 2973.50  14
  -1  -5   3 24561.8 2959.36  43
  -1  -5   3 20794.9 3175.90   7
   1   5  -3 21066.8 3150.04  12
  -1  -5   3 19394.3 3073.47   6
   1   5  -2 83317.4 8018.90  50
   1   5  -2 53490.9 8090.29  13
  -1  -5   2 72723.5 8053.47  43
  -1  -5   2 64836.6 8216.47   7
  -1  -5   2 58752.7 8177.32   8
  -1  -5   1 87924.7 9342.80   8
   1   5  -1 93144.4 9184.76  50
  -1  -5   1 94260.5 9229.59  43
   1   5  -1 80284.2 9269.36  13
   1   5  -1 59815.7 9202.42  69
  -1   5   0 11020.6 1462.43   9
   1  -5   0 11304.9 1634.58   7
   1   5   0 15325.8 1532.39  13
  -1  -5   0 9329.73 1467.40  44
   1   5   0 17011.4 1467.31  49
  -1   5   0 12923.2 1543.37  16
  -1   5   0 16425.1 1466.90  69
   1   5   0 11374.7 1470.56  69
  -1   5   0 14528.1 1454.20  68
   1   5   1 32059.1 2739.31  13
  -1   5  -1 18320.0 2689.37   9
   1  -5   1 22496.4 2934.72   6
   1   5   1 30631.1 2679.70  49
  -1  -5  -1 22769.3 2666.35  48
  -1  -5  -1 19493.1 2686.51  44
   1   5   1 19126.6 2728.34  16
  -1   5  -1 20646.0 2747.86  16
  -1   5  -1 29193.8 2677.29  68
  -1   5  -1 27894.7 2681.97  69
   1   5   1 25727.4 2673.64  69
   1  -5   2 79.2119 84.4984   5
  -1   5  -2 108.662 68.9867   9
   1  -5   2-54.3532 200.831   6
  -1  -5  -2 12.7884 21.0420  48
  -1  -5  -2 9.04360 36.9649  44
  -1   5  -2 20.9718 73.0678  16
  -1   5  -2 7.08703 30.2652  69
  -1   5  -2-6.63901 30.6228  68
  -1   5  -3 13394.8 1536.23  69
  -1  -5  -3 15349.9 1555.56  44
  -1   5  -3 10372.3 1570.59   9
  -1  -5  -4 11540.8 1120.81  44
   1  -5   4 9098.12 1299.89   4
  -1   5  -4 6365.66 1126.25   9
   1  -5   4 14344.2 1276.76   5
  -1   5  -5 3336.24 572.154   9
   1  -5   5 5590.74 667.415   5
   1  -5   5 5230.67 767.068   4
  -1   5  -6 3855.74 588.727   9
   1  -5   6 4861.18 755.916   4
  -1   5  -7 482.682 118.389  26
  -1   5  -7 482.604 121.101  25
   1  -5   7 301.616 95.5297  65
  -1   5  -7 547.297 167.796  51
  -1   5  -7 498.586 163.825   9
   1  -5   7 648.881 265.373   4
  -1   5  -7 709.891 148.739  24
  -1   5  -8 3545.56 618.113  51
   1  -5   8 3677.95 537.453  65
   1  -5   8 3475.38 725.859   4
  -1   5  -8 4924.47 675.710   9
  -1   5  -8 6273.36 627.710  24
  -1   5  -8 5161.00 580.277  26
  -1   5  -9 59.2705 55.2852  26
   1  -5   9 105.063 63.1388  65
  -1   5  -9-27.5846 90.2132  51
  -1   5  -9 94.6898 87.2632   9
   1  -5   9 54.7481 117.042   4
  -1   5  -9 112.200 76.7714  24
  -1   5 -10 6660.77 1073.37   9
   1  -5  10 8118.72 970.761  65
  -1   5 -10 9153.54 1040.00  24
  -1   5 -10 9297.96 1010.02  26
   1  -5  11 2331.84 315.539  65
   1  -5  11 1851.74 304.854  67
  -1   5 -11 2745.61 339.246  23
  -1   5 -11 2460.10 345.679  26
  -1   5 -11 2311.83 367.520  24
   1  -5  12 5913.75 703.649  65
   1  -5  12 4900.25 698.662  67
  -1   5 -12 7749.90 743.012  23
  -1   5 -12 6134.51 768.329  24
  -1   5 -12 6442.51 740.870  26
   1  -5  13 40.7888 47.5528  67
  -1   5 -13 75.8694 51.3087  23
  -1   5 -13 61.0126 59.7460  24
  -1   5 -13 65.6198 52.5543  26
   1  -5  14 1821.66 250.667  67
  -1   5 -14 2354.55 298.510  24
  -1  -6  15 3020.27 356.295  67
   1   6 -15 3848.44 403.674  24
  -1  -6  14 2819.84 367.909  67
  -1  -6  14 3325.24 369.678  65
  -1  -6  14 2361.07 498.083  19
   1   6 -14 3179.54 394.736  26
   1   6 -14 3103.12 417.332  24
  -1  -6  13 680.351 125.048  67
  -1  -6  13 682.410 121.481  65
  -1  -6  13 460.734 252.154  19
   1   6 -13 676.727 159.017  24
   1   6 -13 679.235 146.562  26
  -1  -6  12 11783.5 1206.96  65
  -1  -6  12 9478.66 1196.38  67
   1   6 -12 10707.3 1267.92  24
   1   6 -12 11257.1 1249.53  26
  -1  -6  11 8019.21 974.085  67
  -1  -6  11 10462.4 992.167  65
   1   6 -11 6910.89 1022.19  24
   1   6 -11 8498.01 1024.32  26
  -1  -6  10 1515.94 212.434  65
  -1  -6  10 1189.77 198.396  67
   1   6 -10 1219.09 305.556   9
   1   6 -10 1230.92 252.164  24
   1   6 -10 1339.12 243.633  26
  -1  -6   9 393.508 102.171  67
  -1  -6   9 785.458 131.193  65
   1   6  -9 655.616 222.035   9
   1   6  -9 415.778 137.396  24
  -1   6   9 606.411 304.204  14
   1   6  -9 523.946 140.314  26
  -1  -6   8 36061.4 3719.30  64
  -1  -6   8 43489.5 3737.81  65
   1   6  -8 27658.9 3858.58   9
  -1   6   8 44115.6 4168.47  14
  -1  -6   8 26332.4 3911.57  21
   1   6  -8 31583.6 3764.23  24
   1   6  -8 28497.1 3749.65  26
  -1  -6   7 5892.56 534.274  65
   1   6  -7 3595.11 539.851  26
   1   6  -7 2848.80 598.134   9
  -1  -6   7 3547.38 699.666  22
  -1   6   7 5820.24 810.889  14
  -1  -6   7 3200.74 668.978  21
  -1  -6   6-78.2311 136.266  15
  -1   6   6 36.6012 110.427  14
  -1  -6   6 25.1930 82.1028  43
  -1  -6   5 8953.61 1516.03  15
  -1   6   5 12484.0 1350.32  14
  -1  -6   5 11490.4 1573.35   6
   1   6  -5 13856.5 1748.71  12
  -1  -6   5 8876.58 1255.66  43
  -1   6   4 10339.4 1089.99  14
  -1  -6   4 11571.0 1151.15  45
  -1  -6   4 6774.51 1034.82  43
   1   6  -4 8117.75 1337.29  12
  -1  -6   4 6944.84 1224.27   6
  -1  -6   3 14951.5 1747.86  43
  -1  -6   3 11590.6 1946.89   7
   1   6  -3 11319.5 1919.19  12
   1   6  -2 1191.11 162.866  50
   1   6  -2 520.719 159.277  69
  -1  -6   2 1079.48 203.511  43
  -1  -6   2 1360.07 272.845  45
  -1  -6   2 916.667 314.112   8
  -1  -6   2 602.916 290.122   7
   1   6  -2 757.536 234.712  13
   1   6  -2 974.056 314.767  12
  -1  -6   1 13104.2 1690.76   8
   1   6  -1 14610.7 1524.99  50
  -1  -6   1 15506.8 1582.97  43
   1   6  -1 11941.0 1619.50  13
   1   6  -1 11163.1 1552.01  69
   1   6   0 471.213 135.001  13
   1  -6   0 326.605 210.392   7
  -1  -6   0 346.081 94.7946  43
  -1  -6   0 243.228 87.1388  44
   1   6   0 394.032 75.6207  49
  -1   6   0 460.063 154.447  16
   1   6   0 253.989 133.867  16
  -1   6   0 354.210 76.3179  69
  -1   6   0 352.316 69.0006  68
   1   6   0 261.401 80.3826  69
   1  -6   1 23149.6 3252.56   7
   1   6   1 34909.3 3035.81  13
   1  -6   1 23516.9 3217.22   6
  -1   6  -1 17186.2 2957.19   9
   1   6   1 34970.0 2957.32  49
  -1  -6  -1 26738.9 2943.73  48
  -1  -6  -1 22729.2 2969.11  44
   1   6   1 22063.1 3030.61  16
  -1   6  -1 24494.0 3055.87  16
   1   6   1 29212.7 2954.18  69
  -1   6  -1 29154.7 2958.47  69
  -1   6  -1 31780.8 2953.30  68
   1   6   2 5382.29 500.367  13
  -1   6  -2 1952.32 428.768   9
   1  -6   2 3336.33 702.767   6
   1  -6   2 4520.84 538.704   5
  -1  -6  -2 3286.71 438.435  44
   1   6   2 3968.75 505.714  16
  -1   6  -2 2248.44 479.785  16
  -1   6  -2 3930.84 423.895  68
  -1   6  -2 3742.39 428.408  69
  -1   6  -3 253.404 71.5572  68
  -1   6  -3 210.147 72.3140  69
  -1   6  -3 204.595 94.4435   9
   1  -6   3 542.626 334.936   6
   1  -6   3 235.280 118.146   5
  -1  -6  -3 166.421 73.3364  44
  -1   6  -4 3683.21 420.995  68
  -1  -6  -4 3514.50 418.988  44
   1  -6   4 3308.23 601.915   4
   1  -6   4 4157.76 531.287   5
   1  -6   5 1623.85 290.960   5
  -1   6  -5 703.983 199.964   9
   1  -6   5 956.946 317.454   4
  -1   6  -6 32089.5 3748.59   9
   1  -6   6 36783.3 3953.15   4
  -1   6  -7 2337.99 413.689  51
  -1   6  -7 3345.09 380.726  24
  -1   6  -7 2394.16 344.347  25
  -1   6  -7 3034.22 355.189  26
  -1   6  -7 2296.16 415.274   9
   1  -6   7 2741.59 556.542   4
   1  -6   7 1513.52 304.177  65
  -1   6  -8 6055.85 868.556  51
  -1   6  -8 6480.82 796.844  25
  -1   6  -8 7842.19 808.510  26
  -1   6  -8 8025.36 834.351  24
   1  -6   8 5984.52 1008.92   4
  -1   6  -8 7148.88 911.974   9
   1  -6   8 5108.25 757.026  65
  -1   6  -9 16000.8 2294.22  51
  -1   6  -9 23876.2 2261.05  26
  -1   6  -9 24293.1 2293.67  24
  -1   6  -9 18827.8 2352.21   9
   1  -6   9 17667.5 2481.84   4
   1  -6   9 18615.4 2214.21  65
  -1   6 -10 4177.64 755.401  51
   1  -6  10 5627.34 695.911  65
  -1   6 -10 5192.99 814.496   9
  -1   6 -10 7140.90 780.060  24
  -1   6 -10 7055.87 745.681  26
   1  -6  11 257.287 79.5236  65
   1  -6  11 193.515 76.7692  67
  -1   6 -11 306.370 111.267  24
  -1   6 -11 295.632 104.763  26
   1  -6  12 4369.79 514.674  65
   1  -6  12 3616.84 508.345  67
  -1   6 -12 5126.03 557.754  26
  -1   6 -12 4318.33 570.815  24
   1  -6  13 121.536 56.4469  67
   1  -6  13 316.535 70.6770  65
  -1   6 -13 187.700 91.0555  24
  -1   6 -13 158.870 66.8529  26
   1  -6  14 857.231 137.296  67
  -1   6 -14 1195.65 180.284  24
  -1  -7  15 714.039 111.915  67
  -1  -7  15 895.481 113.700  65
  -1  -7  15 570.666 185.244  19
   1   7 -15 915.680 145.530  24
  -1  -7  14 789.434 111.234  65
  -1  -7  14 538.725 103.357  67
   1   7 -14 752.383 146.821  24
  -1  -7  14 302.245 186.659  19
   1   7 -14 574.159 119.343  26
  -1  -7  13 22.6675 36.2761  67
  -1  -7  13 79.5490 41.9787  65
   1   7 -13 61.6129 68.5242  24
  -1  -7  13-39.5048 182.096  19
   1   7 -13 12.2792 48.0007  26
  -1  -7  12 4236.80 558.701  67
  -1  -7  12 5008.32 567.971  65
   1   7 -12 4850.26 605.768  26
   1   7 -12 5134.54 632.022  24
  -1  -7  11 6376.52 658.822  65
  -1  -7  11 4722.78 637.487  67
   1   7 -11 5632.02 712.349  24
   1   7 -11 5396.31 691.314  26
  -1  -7  10 9826.45 1004.34  65
   1   7 -10 6802.92 1125.93   9
   1   7 -10 8510.49 1038.82  26
   1   7 -10 8238.12 1049.52  24
  -1  -7   9 2432.13 302.343  64
  -1  -7   9 2467.07 307.966  65
   1   7  -9 1606.55 397.534   9
   1   7  -9 2292.23 353.475  24
   1   7  -9 1747.70 324.239  26
   1   7  -8 4439.74 841.796   9
   1   7  -8 5355.65 760.647  26
   1   7  -8 5906.45 773.486  24
  -1  -7   8 7086.66 733.760  64
  -1  -7   8 7392.87 740.699  65
  -1  -7   8 4649.72 898.442  21
  -1  -7   7 2617.57 556.791  21
  -1  -7   7 3498.54 633.155  22
   1   7  -7 2135.00 485.944   9
  -1  -7   7 2697.63 580.281   4
  -1  -7   7 2701.35 374.372  63
  -1  -7   7 3300.98 394.228  64
  -1  -7   7 4476.95 417.100  65
   1   7  -7 3052.59 427.634  26
  -1  -7   7 2333.32 473.001  43
  -1   7   7 3613.02 483.588  34
  -1  -7   6 1650.97 333.313  43
  -1  -7   5 10967.4 1572.53   6
  -1  -7   5 9373.49 1275.74  43
  -1  -7   4 5653.56 1029.89   6
   1   7  -4 7522.19 1192.73  12
  -1  -7   4 6709.32 856.227  43
   1   7  -4 4942.81 806.334  69
   1   7  -3 170.740 67.5273  50
   1   7  -3 66.3915 183.586  12
  -1  -7   3 67.2537 234.863   7
  -1  -7   3 235.725 146.099  45
  -1  -7   3 215.615 104.169  43
   1   7  -3 99.9911 90.3307  69
   1   7  -2 10504.6 969.715  50
  -1  -7   2 8895.06 1025.41  43
  -1  -7   2 11657.5 1150.34  45
   1   7  -2 6562.60 981.255  69
  -1  -7   2 6681.87 1171.96   7
   1   7  -2 6346.59 1174.05  12
  -1  -7   2 5800.77 1116.77   8
   1   7  -1 3848.16 525.360  69
  -1  -7   1 4392.62 548.026  43
   1   7  -1 3276.68 591.063  13
  -1  -7   1 4099.29 671.920   8
   1   7   0 595.205 123.104  69
  -1  -7   0 423.419 132.486  44
   1  -7   0 373.541 145.914  43
  -1  -7   0 931.257 155.405  43
   1   7   0 541.055 194.721  16
  -1   7   0 480.624 178.245  16
   1  -7   0 526.782 276.961   7
   1   7   0 796.614 199.498  13
  -1   7  -1 3989.46 422.246  68
   1   7   1 3987.29 430.085  69
  -1   7  -1 4354.07 442.638  69
  -1  -7  -1 2535.70 436.297  44
  -1  -7  -1 3515.19 417.789  48
  -1   7  -1 2061.66 484.910  16
   1   7   1 2576.02 495.433  16
   1  -7   1 2821.43 683.692   7
   1   7   1 3650.61 496.540  13
   1  -7   1 2888.35 652.246   6
  -1   7  -2 4463.97 437.285  68
  -1   7  -2 3406.31 432.057  69
  -1  -7  -2 3325.03 451.661  44
  -1   7  -2 2880.03 534.020  16
   1   7   2 4924.10 522.126  13
  -1   7  -2 1889.38 433.021   9
   1  -7   2 4034.36 532.170   5
   1  -7   2 4195.63 762.586   6
   1  -7   3 4219.03 800.490   6
   1  -7   3 3612.29 490.827   5
  -1   7  -3 3799.68 394.263  68
  -1   7  -3 3260.27 390.970  69
  -1  -7  -3 2807.70 395.677  44
  -1   7  -4 138.850 94.1203   9
   1  -7   4 586.468 178.128   5
  -1   7  -4 520.660 112.765  68
  -1  -7  -4 519.508 122.496  44
  -1   7  -5 4605.25 717.103   9
   1  -7   5 6480.79 783.078   5
   1  -7   5 3949.50 816.427   4
  -1   7  -5 5893.91 673.079  68
  -1   7  -6 27191.6 2911.60  25
  -1   7  -6 39103.8 2954.35  24
  -1   7  -6 33171.4 2915.11  26
   1  -7   6 16161.6 2855.21  65
  -1   7  -6 37379.9 2965.81  68
  -1   7  -6 40492.2 3111.15  51
  -1   7  -6 32330.9 3053.19   9
   1  -7   6 32929.8 3268.71   4
   1   7   6 17476.5 2910.29  34
  -1   7  -7 24310.7 1995.76  24
  -1   7  -7 17276.0 1950.26  25
  -1   7  -7 21106.0 1955.84  26
   1  -7   7 12260.1 1899.84  65
  -1   7  -7 20097.9 1980.01  68
  -1   7  -7 20397.5 2077.09  51
   1   7   7 13165.3 1965.76  34
  -1   7  -7 18664.7 2073.39   9
   1  -7   7 19335.7 2254.48   4
   1  -7   8 700.549 149.636  65
  -1   7  -8 887.465 188.060  68
  -1   7  -8 1023.30 254.076  51
  -1   7  -8 886.584 175.400  26
  -1   7  -8 730.420 170.537  25
  -1   7  -8 891.946 190.442  24
   1  -7   8 624.651 266.629   4
  -1   7  -8 969.966 247.822   9
   1  -7   9 103.979 55.2202  65
  -1   7  -9-18.8866 57.0852  68
  -1   7  -9 57.7632 100.671  51
  -1   7  -9 118.374 88.4320  25
  -1   7  -9 135.967 89.3026  26
  -1   7  -9 93.7323 83.3202  24
   1  -7   9 170.778 156.812   4
  -1   7  -9-33.4899 71.5272   9
  -1   7 -10 30779.9 3975.40  51
   1  -7  10 32996.4 3882.54  65
  -1   7 -10 36350.7 3928.59  25
  -1   7 -10 40524.4 3932.09  26
  -1   7 -10 39878.7 3961.71  24
   1  -7  11 1098.06 200.676  67
   1  -7  11 1391.73 212.550  65
  -1   7 -11 1534.69 243.801  26
  -1   7 -11 1742.31 278.299  24
   1  -7  12 3202.09 452.288  67
   1  -7  12 3912.40 461.013  65
  -1   7 -12 4269.41 526.018  24
  -1   7 -12 4098.61 494.228  26
   1  -7  13 6900.13 741.177  65
   1  -7  13 5371.46 734.571  67
  -1   7 -13 7165.15 796.034  24
  -1   7 -13 7621.90 774.754  26
   1  -7  14 2813.63 390.967  67
   1  -7  14 3556.88 392.028  65
  -1   7 -14 4086.15 419.432  26
  -1   7 -14 3557.34 432.315  24
   1   8 -15 29.1613 34.9588  24
  -1  -8  15 88.5649 95.1592  19
  -1  -8  15 26.4534 21.0724  65
   1   8 -15 48.6622 32.1366  26
  -1  -8  14 27.3214 121.424  19
   1   8 -14 21.7152 46.5825  24
  -1  -8  14 76.3019 33.5125  65
   1   8 -14 34.2036 38.2875  26
   1   8 -13-14.1271 65.1066  24
  -1  -8  13-36.7273 143.044  19
  -1  -8  13-13.6260 35.6088  65
   1   8 -13 23.1265 49.3404  26
   1   8 -12 400.898 121.952  24
  -1  -8  12 366.933 86.9123  65
   1   8 -12 451.798 123.929  26
  -1  -8  11 3772.08 399.801  65
   1   8 -11 2925.86 436.120  24
   1   8 -11 2460.78 415.000  25
   1   8 -11 2745.96 419.357  26
   1   8 -10 622.005 230.095   9
   1   8 -10 924.416 200.929  24
  -1  -8  10 1013.13 163.222  64
  -1  -8  10 1272.39 182.298  65
   1   8 -10 766.653 182.957  26
   1   8  -9 8587.80 1104.97  26
  -1  -8   9 10223.9 1070.35  64
  -1  -8   9 10491.8 1076.79  65
  -1  -8   8 870.969 141.200  65
  -1  -8   8 646.638 127.186  64
   1   8  -8 419.843 182.152   9
   1   8  -8 419.872 138.165  26
  -1   8   8 824.129 204.655  34
  -1  -8   8 565.541 274.234  21
  -1  -8   7 6979.11 1212.43  21
  -1  -8   7 8237.39 1258.69  22
  -1  -8   7 9679.09 1040.69  64
  -1  -8   7 8755.83 1023.69  63
  -1  -8   7 6963.87 1232.68   4
   1   8  -7 6641.54 1150.31   9
   1   8  -7 8973.56 1076.55  26
  -1  -8   7 7857.07 1155.71  43
  -1   8   7 8149.16 1115.75  34
  -1  -8   6 2438.90 512.021  21
  -1  -8   6 2301.83 509.777  22
  -1  -8   6 3032.51 351.874  64
   1   8  -6 2700.97 456.348  69
  -1  -8   6 2635.24 334.023  63
  -1   8   6 1996.97 390.457  34
  -1  -8   6 3102.84 487.011  43
   1   8  -6 2708.31 378.006  26
  -1  -8   5 16932.5 2021.16  43
   1   8  -5 15795.6 1991.75  69
  -1  -8   5 16755.4 2303.32   6
  -1  -8   4 18760.2 2235.82  43
   1   8  -4 17224.2 2201.05  69
   1   8  -4 18593.0 2579.43  12
  -1  -8   4 14890.5 2407.39   6
  -1  -8   3 5620.86 702.571  43
   1   8  -3 4660.40 656.484  69
   1   8  -3 4402.02 906.005  12
  -1  -8   3 3527.41 879.488   7
  -1  -8   3 3662.48 793.833   6
  -1  -8   2 293.841 118.622  43
  -1  -8   2 560.026 208.582  45
   1   8  -2 193.068 100.263  69
   1   8  -2 257.135 195.747  12
  -1  -8   2 119.532 209.888   7
  -1  -8   2 207.927 171.459   8
   1   8  -1 8740.62 1008.40  69
  -1  -8   1 13887.5 1228.70  45
  -1  -8   1 11484.7 1067.28  43
   1   8  -1 5356.23 1086.06  16
   1   8  -1 6200.34 1077.69  13
  -1  -8   1 7163.43 1155.72   8
  -1  -8   1 8557.71 1232.91   7
   1   8   0 26536.1 2225.31  69
   1  -8   0 15636.3 2246.59  43
  -1  -8   0 16198.0 2217.16  44
   1   8   0 17658.9 2337.96  16
  -1   8   0 23267.4 2378.84  16
   1   8   0 19069.4 2308.41  13
  -1  -8   0 24300.1 2426.63   8
   1  -8   0 18784.6 2486.62   7
  -1   8  -1 24985.8 2221.62  68
   1   8   1 24764.2 2232.15  69
  -1   8  -1 23242.7 2235.85  69
   1  -8   1 12239.4 2267.60  43
  -1  -8  -1 16004.3 2242.30  44
   1   8   1 21369.1 2329.64  13
  -1   8  -1 17584.5 2358.29  16
   1   8   1 18025.2 2345.03  16
   1  -8   1 15051.4 2520.66   7
   1  -8   1 15972.3 2500.32   6
  -1   8  -2 11069.8 1065.32  68
  -1   8  -2 10818.4 1079.77  69
  -1  -8  -2 8042.41 1084.16  44
  -1   8  -2 5986.12 1152.84  16
   1  -8   2 8591.10 1146.96   5
   1  -8   2 8047.36 1387.94   6
  -1   8  -3 5355.63 552.736  68
  -1   8  -3 5322.73 565.346  69
  -1  -8  -3 4449.68 569.960  44
  -1   8  -3 2833.45 633.151  16
  -1   8  -3 2551.86 553.822   9
   1  -8   3 5505.59 668.706   5
   1  -8   3 5600.89 978.260   6
  -1   8  -4 2032.31 394.162   9
   1  -8   4 2748.40 442.838   5
  -1  -8  -4 2265.76 356.367  44
  -1   8  -4 2906.00 359.078  68
  -1   8  -5 14.0318 42.3513  68
  -1   8  -5 104.397 70.0683  25
   1  -8   5-54.0253 148.790   4
  -1   8  -5 27.4205 67.5553   9
   1  -8   5 58.0617 87.5905   5
  -1   8  -5 28.1656 109.704  51
   1  -8   5-37.4386 79.8751  45
   1   8   5-21.5878 84.0881  34
  -1   8  -6 14192.2 1523.93  25
  -1   8  -6 18880.4 1534.74  26
  -1   8  -6 16282.5 1657.88   9
   1  -8   6 16186.3 1854.99   4
  -1   8  -6 23776.7 1758.38  51
  -1   8  -6 17739.0 1560.37  68
   1  -8   6 8454.55 1461.15  65
   1   8   6 9315.96 1532.34  34
  -1   8  -7 10058.0 1050.06  68
   1  -8   7 6567.41 972.176  65
  -1   8  -7 12018.7 1038.35  26
  -1   8  -7 12180.8 1063.14  24
  -1   8  -7 10025.9 1035.56  25
  -1   8  -7 11390.3 1182.90   9
   1  -8   7 8648.47 1279.11   4
  -1   8  -7 12479.6 1191.94  51
   1  -8   7 3539.69 1021.61  43
   1   8   7 5951.85 1034.38  34
   1  -8   8 3453.57 477.812  65
   1  -8   8 2723.60 451.889  64
  -1   8  -8 5473.32 537.600  26
  -1   8  -8 4809.46 538.960  25
  -1   8  -8 5566.21 564.126  24
  -1   8  -8 4965.32 651.995   9
   1  -8   8 3840.23 734.288   4
  -1   8  -8 5541.77 656.965  51
   1  -8   8 1976.45 539.669  43
   1   8   8 3343.68 556.343  34
  -1   8  -9 16515.9 1848.07  51
  -1   8  -9 15612.5 1754.67  25
  -1   8  -9 17876.9 1782.41  24
  -1   8  -9 17154.4 1749.55  26
   1  -8   9 13259.9 1701.80  65
   1  -8   9 11491.5 1931.13   4
  -1   8  -9 15535.4 1865.00   9
  -1   8 -10 1533.06 282.430  25
  -1   8 -10 1953.88 288.464  26
  -1   8 -10 1800.53 302.548  24
   1  -8  10 1554.64 248.668  65
  -1   8 -10 1944.62 356.771  51
   1  -8  11 1384.14 234.731  67
   1  -8  11 1857.12 252.634  65
  -1   8 -11 2237.27 292.839  26
  -1   8 -11 1664.29 288.218  24
  -1   8 -12 139.046 85.3616  24
   1  -8  12 174.955 62.1364  67
   1  -8  12 246.908 67.4181  65
  -1   8 -12 178.887 80.2999  26
   1  -8  13 5667.23 766.881  67
   1  -8  13 7365.74 774.666  65
  -1   8 -13 7897.69 827.212  24
  -1   8 -13 7638.88 802.433  26
  -1   8 -14 584.684 109.247  24
   1  -8  14 422.572 78.9750  67
   1  -8  14 527.285 79.9485  65
  -1   8 -14 450.493 89.6152  26
  -1  -9  14 3911.18 431.626  65
   1   9 -14 4516.37 461.927  26
   1   9 -14 3544.99 459.999  24
   1   9 -13 278.749 93.4862  24
  -1  -9  13 268.280 191.120  19
  -1  -9  13 239.290 66.1263  65
   1   9 -13 243.083 79.3404  26
  -1  -9  12 2140.77 269.539  65
   1   9 -12 1884.72 300.092  25
   1   9 -12 1990.07 298.279  26
   1   9 -12 1826.22 305.006  24
   1   9 -11 257.042 106.936  24
   1   9 -11 454.925 128.976  26
   1   9 -11 343.512 112.226  25
  -1  -9  11 476.550 100.488  65
   1   9 -10 17.5719 61.4550  25
   1   9 -10 64.5947 66.1895  26
  -1  -9  10 143.948 67.0820  65
  -1  -9  10 28.1073 40.3436  64
  -1  -9   9 649.437 129.225  64
   1   9  -9 501.242 213.402   9
   1   9  -9 747.971 171.043  26
  -1  -9   9 655.661 128.161  65
  -1   9   9 757.135 214.446  34
  -1  -9   8 212.065 70.7227  65
  -1  -9   8 118.271 59.9889  64
  -1  -9   8 99.7392 50.1503  63
   1   9  -8 78.3762 84.8416   9
   1   9  -8 177.858 90.2271  26
  -1   9   8 186.569 114.630  34
  -1  -9   8 380.455 227.309  21
  -1  -9   7 2171.01 489.622  21
  -1  -9   7 2006.04 481.271  22
  -1  -9   7 2438.75 312.512  64
  -1  -9   7 3135.75 323.767  65
  -1  -9   7 1963.88 289.643  63
  -1  -9   7 1427.26 438.505   4
   1   9  -7 1575.73 398.915   9
   1   9  -7 2214.53 339.027  26
  -1  -9   7 2382.26 439.110  43
  -1   9   7 2290.85 396.097  34
  -1  -9   6-42.9432 175.427  22
  -1  -9   6-41.6334 162.163  21
  -1  -9   6 15.8251 33.8218  63
  -1  -9   6 55.8774 48.7066  64
   1   9  -6 54.8850 75.6041  69
  -1  -9   6-84.3088 207.682   6
  -1  -9   6 32.2396 68.8052  43
  -1   9   6-23.7934 77.5593  34
  -1  -9   5 930.604 318.326  21
  -1  -9   5 1384.44 371.257  22
  -1  -9   5 1476.93 211.220  63
  -1  -9   5 856.534 404.503   6
  -1   9   5 1526.38 191.399  70
   1   9  -5 1490.02 306.718  69
  -1  -9   5 1909.87 232.285  64
  -1  -9   5 1827.60 353.042  43
  -1   9   5 1324.04 282.804  34
  -1  -9   4 4688.37 642.329  43
   1   9  -4 3202.68 561.024  69
   1   9  -4 4833.24 957.953  12
  -1  -9   4 3036.92 752.915   6
  -1  -9   3 23466.0 2372.13  43
   1   9  -3 22408.0 2324.54  69
  -1  -9   3 12006.7 2500.00   7
   1   9  -3 17807.5 2638.23  12
  -1  -9   3 12195.2 2433.01   6
  -1  -9   2 15013.8 1425.55  45
  -1  -9   2 12408.3 1260.73  43
   1   9  -2 9419.08 1183.56  69
  -1  -9   2 6556.63 1381.23   7
   1   9  -2 6576.97 1381.36  12
   1   9  -1 6062.74 652.200  69
  -1  -9   1 8664.87 886.720  45
  -1  -9   1 3879.52 640.158  44
  -1  -9   1 7971.86 729.274  43
   1   9  -1 3209.34 697.417  13
   1   9  -1 3353.70 726.419  16
  -1  -9   1 4429.24 839.249   7
   1   9  -1 3853.56 839.714  12
  -1  -9   1 4345.41 798.582   8
   1   9   0 1045.50 178.311  69
  -1  -9   0 581.169 175.644  44
   1   9   0 778.071 267.013  16
  -1  -9   0 828.322 282.446   8
   1   9   0 1015.45 266.335  13
   1  -9   0 748.675 337.609   6
  -1   9  -1-12.0980 39.5628  69
  -1   9  -1 95.1457 48.4309  68
   1   9   1 33.2228 47.3654  69
   1  -9   1-30.0980 90.8619  43
  -1  -9  -1 172.640 88.4600  44
  -1   9  -1 119.128 138.369  16
   1   9   1 110.890 128.806  16
   1  -9   1 466.518 302.843   7
   1  -9   1 69.9191 172.259   6
  -1   9  -2 16558.1 1534.63  68
  -1   9  -2 17476.7 1562.29  69
   1  -9   2 9177.54 1601.96  43
  -1  -9  -2 12195.0 1561.33  44
  -1   9  -2 8441.49 1627.79  16
   1  -9   2 12816.0 1915.03   6
   1  -9   2 14057.2 1632.14   5
  -1   9  -3 183.703 64.5073  68
  -1   9  -3 235.489 84.5435  69
  -1  -9  -3 161.624 77.6679  44
   1  -9   3 139.047 113.986  43
  -1   9  -3-44.6653 110.755  16
   1  -9   3 83.2302 229.567   6
   1  -9   3 56.3347 70.5405   5
  -1   9  -4 2268.49 413.830   9
   1  -9   4 2470.97 441.491   5
   1  -9   4 1372.00 406.346  43
  -1  -9  -4 2988.66 404.408  44
   1  -9   4 2063.03 474.060  45
  -1   9  -4 3827.67 394.589  68
  -1   9  -5 6201.78 712.052  25
   1  -9   5 8055.82 869.130   5
   1  -9   5 6929.04 1011.91   4
  -1   9  -5 6992.17 832.353   9
   1  -9   5 3721.35 777.650  43
   1  -9   5 4204.87 817.159  45
   1   9   5 3528.08 715.985  34
   1  -9   6 819.374 181.664  65
  -1   9  -6 1380.27 229.294  25
  -1   9  -6 1886.90 235.592  26
  -1   9  -6 1993.26 345.223   9
   1  -9   6 1121.60 371.161   4
  -1   9  -6 2414.99 384.725  51
   1  -9   6 952.291 282.864  43
   1   9   6 712.533 235.100  34
   1  -9   7 92.0565 53.8960  64
   1  -9   7 23.0268 45.3756  65
  -1   9  -7 99.5185 76.7495  25
  -1   9  -7 165.980 74.5789  26
  -1   9  -7 129.543 97.9487   9
   1  -9   7-59.4615 146.632   4
  -1   9  -7 186.150 137.946  51
   1  -9   7 38.6758 82.7954  43
   1   9   7 84.5516 104.366  34
   1  -9   8 5804.15 716.802  65
   1  -9   8 3879.61 685.614  64
  -1   9  -8 8652.97 779.695  26
  -1   9  -8 8263.11 795.632  25
  -1   9  -8 8952.48 811.142  24
   1  -9   8 6270.89 1016.57   4
  -1   9  -8 7794.80 905.251   9
  -1   9  -8 9161.98 925.309  51
   1  -9   8 3163.65 783.527  43
   1   9   8 5715.08 824.440  34
   1  -9   9 6928.43 953.120  64
   1  -9   9 8296.38 976.628  65
   1   9   9 7155.30 1067.40  34
  -1   9  -9 9301.97 1029.65  25
  -1   9  -9 10613.6 1026.34  26
  -1   9  -9 10222.5 1049.55  24
   1  -9  10 10288.6 1300.08  65
  -1   9 -10 12673.4 1371.26  24
  -1   9 -10 11647.2 1352.85  25
  -1   9 -10 12912.5 1348.19  26
  -1   9 -11 728.631 171.341  25
  -1   9 -11 1067.15 184.860  26
   1  -9  11 749.711 144.943  67
   1  -9  11 997.088 160.385  65
  -1   9 -11 1082.05 204.171  24
   1  -9  12 2002.69 267.117  65
   1  -9  12 1725.58 261.112  67
  -1   9 -12 2470.16 327.559  24
  -1   9 -12 2455.06 303.810  26
   1  -9  13 16242.2 1728.88  65
   1  -9  13 13379.2 1723.28  67
  -1   9 -13 18233.0 1779.39  24
  -1   9 -13 18853.9 1760.81  26
  -1   9 -14 392.190 75.0743  26
  -1   9 -14 307.008 80.1910  24
   1  10 -14 1601.97 198.136  26
  -1 -10  14 1313.10 173.649  65
  -1 -10  14 1040.63 258.885  19
   1  10 -13 400.463 101.098  26
  -1 -10  13 432.980 80.0823  65
  -1 -10  13 209.998 170.623  19
  -1 -10  12 418.653 90.3984  65
   1  10 -12 512.763 117.704  26
   1  10 -12 466.491 121.321  25
  -1 -10  11 60.0515 46.5710  65
  -1 -10  11 92.6194 50.2115  64
   1  10 -11 14.2126 55.7838  26
   1  10 -11 142.878 80.9119  25
   1  10 -10 7037.96 878.501  26
   1  10 -10 5094.90 857.943  25
  -1 -10  10 8645.58 850.002  65
  -1 -10  10 7554.19 840.887  64
  -1  10  10 8330.95 986.497  34
  -1 -10   9 4101.50 491.062  64
  -1 -10   9 4539.65 494.733  65
  -1 -10   9 4153.80 477.567  63
   1  10  -9 2676.82 599.423   9
   1  10  -9 3630.82 519.390  26
  -1  10   9 4269.20 622.396  34
  -1 -10   9 2197.69 616.007  21
  -1 -10   8 334.186 230.875  21
  -1 -10   8 148.367 214.395  22
  -1 -10   8 569.152 112.008  65
  -1 -10   8 374.204 93.4713  64
  -1 -10   8 303.881 81.8814  63
   1  10  -8 312.852 156.979   9
   1  10  -8 353.124 116.445  26
  -1 -10   8 241.730 139.763  43
  -1  10   8 440.233 166.060  34
  -1 -10   7 1562.48 469.921  21
  -1 -10   7 2136.43 527.629  22
  -1 -10   7 3183.10 362.735  64
  -1 -10   7 2387.80 333.409  63
   1  10  -7 2523.90 488.925   9
  -1 -10   7 2519.02 559.650   4
   1  10  -7 2966.45 391.503  26
  -1 -10   7 2844.34 490.845  43
  -1  10   7 2654.02 456.590  34
  -1 -10   6 5215.26 843.565  22
  -1 -10   6 3340.73 754.870  21
  -1 -10   6 4798.92 607.933  63
   1  10  -6 5846.25 749.524  69
  -1 -10   6 6642.29 640.561  64
  -1 -10   6 5397.76 1059.36   6
  -1 -10   6 6735.42 829.002  43
  -1  10   6 3856.60 688.424  34
  -1 -10   5 2487.21 549.984  22
  -1 -10   5 2481.18 538.427  21
  -1 -10   5 2805.12 387.740  63
  -1 -10   5 3775.77 413.445  64
   1  10  -5 3219.03 502.326  69
  -1  10   5 3079.41 369.766  70
  -1 -10   5 3281.46 545.032  43
  -1  10   5 3114.81 489.094  34
  -1  10   5 4320.44 539.660  35
  -1 -10   5 4069.40 841.673   6
  -1  10   4 5277.88 684.364  70
  -1 -10   4 7475.44 734.606  64
   1  10  -4 7283.89 851.944  69
  -1 -10   4 8852.63 941.033  43
  -1  10   4 6852.07 820.824  34
  -1  10   4 6070.03 817.242  35
   1  10  -4 9718.93 1411.53  12
  -1 -10   4 4996.91 1041.67   6
  -1 -10   3-88.8816 220.250   7
  -1 -10   3 280.370 212.817   6
   1  10  -3 358.414 271.384  12
  -1 -10   3 346.367 148.529  43
   1  10  -3 62.5977 135.678  16
   1  10  -3 333.155 124.670  69
  -1 -10   2 2246.39 722.169   7
   1  10  -2 3363.83 809.666  12
  -1 -10   2 7919.18 853.434  45
  -1 -10   2 5879.64 653.469  43
   1  10  -2 1664.55 587.856  16
   1  10  -2 4652.98 570.385  69
  -1 -10   1 10662.0 1666.02   8
  -1 -10   1 11897.1 1750.93   7
   1  10  -1 10409.0 1747.77  12
   1 -10  -1 10983.9 1629.45  45
  -1 -10   1 10011.7 1473.64  44
   1  10  -1 8660.10 1580.99  16
   1  10  -1 15033.4 1473.04  69
  -1 -10   0 16319.6 2013.47   8
   1 -10   0 13215.2 2056.02   6
  -1 -10   0 13805.8 1793.32  44
   1 -10   0 12047.8 1913.88  45
   1  10   0 11985.7 1901.30  16
  -1 -10  -1 2293.62 498.146   8
   1 -10   1 2331.83 608.455   6
   1 -10   1 1525.07 375.723  43
  -1 -10  -1 2112.76 360.454  44
   1 -10   1 1590.67 432.340  45
  -1  10  -1 2040.38 457.490  16
   1  10   1 1956.67 439.159  16
   1  10   1 2631.64 327.619  69
   1 -10   2 10937.9 1568.88   6
   1 -10   2 9210.21 1172.93   5
   1 -10   2 7434.13 1180.69  43
  -1 -10  -2 10489.1 1145.16  44
   1 -10   2 5582.15 1181.78  45
  -1  10  -2 6016.35 1195.69  16
  -1  10  -2 13744.8 1131.31  69
   1 -10   3 2553.25 438.146   5
   1 -10   3 3564.67 778.087   6
   1  10   3 2250.55 281.329  70
  -1  10  -3 3788.65 399.046  69
   1 -10   3 2066.06 450.786  43
  -1 -10  -3 2994.15 412.775  44
   1 -10   3 1945.77 480.333  45
  -1  10  -3 1121.88 412.093  16
   1 -10   4 4636.67 616.133   5
   1  10   4 3653.11 413.531  70
  -1  10  -4 5055.65 559.582  28
  -1  10  -4 3921.09 478.509  25
   1 -10   4 2771.54 574.717  43
   1 -10   4 2526.25 589.348  45
   1  10   4 2836.62 518.067  35
   1  10   4 3067.27 515.650  34
  -1  10  -5 118.037 81.8233   9
   1 -10   5 59.8495 128.027   4
   1  10   5 112.872 37.8508  70
  -1  10  -5 88.5259 68.6555  25
   1 -10   5 40.4621 86.8381  43
   1 -10   5 91.7739 113.430  45
   1  10   5 26.5396 87.0031  34
   1  10   5 51.8555 90.8207  35
  -1  10  -6 22531.3 2092.41   9
   1 -10   6 19282.2 2271.04   4
   1 -10   6 15626.4 1880.90  65
  -1  10  -6 23456.5 1962.29  25
   1 -10   6 12423.5 2023.67  43
   1  10   6 12824.8 1964.88  34
  -1  10  -7 11667.0 1181.11   9
   1 -10   7 9163.87 1306.54   4
   1 -10   7 8505.96 974.649  65
   1 -10   7 6075.41 944.478  64
  -1  10  -7 11207.2 1046.77  25
  -1  10  -7 14246.2 1048.59  26
   1 -10   7 5091.44 1066.85  43
   1  10   7 6705.57 1060.96  34
  -1  10  -8 3642.92 535.114   9
   1 -10   8 2853.38 617.223   4
  -1  10  -8 3237.30 427.769  25
  -1  10  -8 4203.99 430.449  26
   1 -10   8 2043.78 351.223  64
   1 -10   8 2834.01 374.571  65
   1 -10   8 2255.50 491.094  43
   1  10   8 2412.89 466.074  34
   1 -10   9 4151.58 499.651  65
   1 -10   9 3083.16 473.977  64
   1  10   9 3461.97 591.937  34
  -1  10  -9 5106.90 542.326  26
  -1  10  -9 4657.12 553.889  25
   1 -10  10 5814.09 832.352  67
   1 -10  10 7819.26 856.155  65
   1 -10  10 6415.91 838.224  64
   1  10  10 7362.17 973.163  34
  -1  10 -10 8925.68 918.148  25
  -1  10 -10 9099.62 900.818  26
  -1  10 -10 9854.89 938.287  24
  -1  10 -11 134.903 67.8642  26
   1 -10  11 68.1085 49.6128  65
   1 -10  11 54.2665 42.1278  67
  -1  10 -11 15.2936 56.8835  24
  -1  10 -12 488.502 109.759  26
   1 -10  12 404.735 85.5219  67
   1 -10  12 429.206 87.8560  65
  -1  10 -12 429.519 117.118  24
   1 -10  13 2868.88 401.457  67
   1 -10  13 3740.34 409.687  65
  -1  10 -13 4146.27 434.245  26
  -1  10 -13 4084.68 448.635  24
   1  11 -14 1111.88 149.923  26
  -1 -11  14 1095.55 134.349  65
   1  11 -13 174.070 63.5373  26
   1  11 -13 136.065 60.4559  25
  -1 -11  13 167.806 46.9718  65
  -1 -11  13 130.946 130.120  19
  -1 -11  12 1656.41 220.658  65
   1  11 -12 1564.71 253.422  25
   1  11 -12 1714.99 251.366  26
   1  11 -11 105.397 75.3120  25
   1  11 -11 65.2949 67.5824  26
  -1 -11  11 121.532 52.5235  64
  -1  11  11 101.913 113.888  34
  -1 -11  11 196.723 64.8730  65
   1  11 -10 8863.03 1278.89  25
   1  11 -10 10878.5 1283.29  26
  -1 -11  10 11626.0 1250.70  64
  -1 -11  10 12133.5 1249.59  65
  -1  11  10 11690.1 1396.29  34
  -1 -11   9 46.8619 43.5288  65
  -1 -11   9 60.2965 49.8034  64
  -1 -11   9 68.5620 46.3270  63
   1  11  -9 46.6793 60.8423  26
   1  11  -9 35.9686 70.2527  25
  -1  11   9 31.3094 102.167  34
  -1 -11   9-46.6829 162.711  21
  -1 -11   8 951.292 331.956  21
  -1 -11   8 394.779 264.646  22
  -1 -11   8 1044.98 165.682  64
  -1 -11   8 781.597 140.027  63
   1  11  -8 710.535 238.491   9
   1  11  -8 735.753 173.603  26
  -1 -11   8 813.427 241.803  43
  -1  11   8 759.501 245.785  34
  -1 -11   7 930.823 326.793  21
  -1 -11   7 866.892 341.458  22
  -1 -11   7 1307.88 196.155  63
  -1 -11   7 1868.70 226.690  64
   1  11  -7 905.601 285.612   9
  -1 -11   7 902.608 331.361   4
  -1 -11   7 1876.01 361.408  43
  -1  11   7 859.803 263.765  34
  -1 -11   6 1189.28 373.428  21
  -1 -11   6 1502.49 415.041  22
  -1 -11   6 1451.28 224.262  63
   1  11  -6 1784.65 338.964  69
  -1 -11   6 2166.27 258.496  64
   1  11  -6 731.972 281.770   9
  -1 -11   6 2131.11 626.302   6
  -1 -11   6 1842.07 380.747  43
  -1  11   6 1204.62 306.185  34
  -1  11   6 2758.33 407.195  35
  -1 -11   5 588.311 275.635  22
  -1 -11   5 527.137 247.388  21
   1  11  -5 459.605 294.001  16
  -1 -11   5 658.074 131.787  63
  -1  11   5 669.785 113.175  70
  -1 -11   5 926.437 152.988  64
   1  11  -5 869.185 221.038  69
  -1 -11   5 791.260 367.836   6
  -1 -11   5 1263.32 295.563  43
  -1  11   5 927.440 230.641  34
  -1  11   5 1168.74 257.363  35
   1  11  -4 10852.4 1980.20  16
  -1 -11   4 11960.1 1665.55  63
  -1 -11   4 19556.3 1707.89  64
  -1  11   4 14779.5 1651.42  70
   1  11  -4 17738.5 1821.07  69
  -1 -11   4 21171.8 1941.47  43
  -1  11   4 18843.4 1825.92  34
  -1  11   4 15462.1 1813.86  35
  -1 -11   4 10369.5 2007.37   6
   1  11  -4 22023.7 2512.34  12
   1  11  -3 1585.96 572.052  16
  -1  11   3 3381.19 397.882  70
   1  11  -3 5259.17 581.693  69
  -1 -11   3 6392.87 678.571  43
  -1  11   3 3232.65 523.207  35
  -1 -11   3 1667.05 673.357   7
   1  11  -3 4411.12 935.873  12
  -1 -11   3 3035.61 738.956   6
   1  11  -2 3391.37 793.634  16
  -1  11   2 4852.22 534.607  70
   1  11  -2 3949.34 536.087  70
   1  11  -2 6640.18 691.059  69
  -1 -11   2 4618.13 692.151  44
   1 -11  -2 4190.31 653.237  44
  -1 -11   2 9165.09 821.009  43
  -1  11   2 6193.24 709.525  35
   1  11  -2 6578.31 1118.62  12
  -1 -11   2 3595.73 900.560   7
  -1 -11   1 2896.33 716.945   8
  -1 -11   1 3141.86 767.837   7
  -1 -11   1 6407.19 651.033  43
   1 -11  -1 4108.46 736.541  45
  -1 -11   1 3685.26 579.517  44
   1  11  -1 3061.48 681.205  16
   1  11  -1 3338.31 434.073  70
   1  11  -1 5453.08 568.984  69
  -1 -11   0 1457.76 466.123   7
  -1 -11   0 1622.73 449.552   8
   1 -11   0 482.044 322.370   6
   1  11   0 1504.51 242.498  69
   1  11   0 1138.05 160.283  70
   1 -11   0 1214.03 368.649  45
  -1 -11   0 1090.92 266.628  44
   1  11   0 1688.81 421.747  16
  -1 -11  -1 1202.42 369.564   8
   1 -11   1 1365.46 494.217   6
   1  11   1 915.282 141.857  70
  -1  11  -1 865.180 221.227  28
  -1 -11  -1 1282.78 263.496  44
  -1  11  -1 1142.67 144.708  42
   1 -11   1 1412.93 388.743  45
   1  11   1 1065.12 337.207  16
  -1  11  -2 1336.34 426.366  16
   1 -11   2 2794.74 690.581   6
   1 -11   2 2555.49 425.373   5
   1  11   2 1889.48 246.288  70
  -1  11  -2 3266.73 369.190  69
  -1  11  -2 1902.23 336.174  28
   1 -11   2 2261.15 444.482  43
  -1 -11  -2 2703.91 398.183  44
   1 -11   2 1764.79 458.538  45
   1  11   2 1297.44 328.191  35
   1 -11   3 7055.76 1219.60   6
   1 -11   3 7117.79 859.313   5
  -1  11  -3 9019.69 791.698  69
   1  11   3 5279.11 642.261  70
  -1  11  -3 7001.93 786.763  28
   1 -11   3 5383.87 861.955  43
  -1 -11  -3 6893.67 801.881  44
   1 -11   3 4961.40 899.943  45
   1  11   3 5848.66 768.785  34
   1  11   3 3445.51 731.592  35
   1 -11   4 7246.45 1141.97  22
   1 -11   4 10911.4 1167.05   5
   1  11   4 8528.57 928.171  70
  -1  11  -4 13122.8 1118.05  28
   1 -11   4 7092.87 1140.12  43
   1 -11   4 7726.83 1203.29  45
   1  11   4 5702.21 1033.46  35
   1  11   4 7932.30 1067.29  34
   1 -11   5 435.954 231.041   4
   1  11   5 187.684 51.5107  70
  -1  11  -5 201.948 90.0883  25
   1 -11   5 174.463 133.201  43
   1 -11   5 148.608 162.738  45
   1  11   5 174.708 125.944  34
   1  11   5 235.941 137.479  35
  -1  11  -6 16431.5 1499.51   9
   1 -11   6 12339.2 1635.36   4
   1  11   6 12541.2 1238.58  70
   1 -11   6 7954.91 1250.91  64
  -1  11  -6 16169.1 1360.30  25
   1 -11   6 9567.62 1448.82  43
   1  11   6 8723.63 1370.58  34
  -1  11  -7 3132.77 477.433   9
   1 -11   7 2637.59 585.781   4
  -1  11  -7 3256.57 389.493  25
   1 -11   7 2539.86 329.441  65
   1 -11   7 1820.09 303.875  64
   1 -11   7 1654.09 415.183  43
   1  11   7 1807.83 406.058  34
   1 -11   8 6684.90 761.716  65
   1 -11   8 4620.90 731.164  64
   1  11   8 5185.05 865.575  34
  -1  11  -8 8676.19 837.801  25
  -1  11  -8 8912.13 808.093  26
   1 -11   9 257.554 83.1235  64
   1 -11   9 323.440 91.3988  65
   1  11   9 387.155 176.784  34
  -1  11  -9 378.400 119.445  25
  -1  11  -9 456.543 118.438  26
   1 -11  10 6462.27 871.883  64
   1 -11  10 8197.44 889.876  65
   1  11  10 7089.74 1002.30  34
  -1  11 -10 8871.75 924.657  26
  -1  11 -10 8821.01 943.338  25
   1 -11  11 159.634 61.0279  65
  -1  11 -11 232.717 77.3435  26
   1 -11  12 4275.89 525.422  65
  -1  11 -12 4592.89 564.537  24
  -1  11 -12 5120.38 555.634  26
   1 -11  13 3144.57 371.380  65
  -1  11 -13 3379.35 389.835  26
   1  12 -13 973.074 142.727  26
   1  12 -13 988.805 148.961  25
  -1 -12  13 510.092 183.830  19
  -1 -12  13 839.761 120.633  65
  -1 -12  12 56.6524 33.4744  65
   1  12 -12 47.4464 48.1956  26
   1  12 -12-22.2429 47.4575  25
  -1 -12  12-5.98841 29.5152  64
   1  12 -11 1395.41 233.518  26
   1  12 -11 1315.64 243.518  25
  -1 -12  11 1425.19 211.501  64
  -1 -12  11 1673.84 215.814  65
   1  12 -10 421.558 133.490  25
   1  12 -10 501.449 127.744  26
  -1 -12  10 573.384 111.386  64
  -1 -12  10 470.836 99.3163  65
  -1  12  10 393.355 170.450  34
   1  12  -9 14.6249 54.1970  26
   1  12  -9 17.6388 65.3055  25
  -1 -12   9-44.9304 166.063  21
  -1 -12   9 59.3452 50.3988  64
  -1 -12   9 51.2337 44.8124  63
  -1  12   9 263.926 157.421  34
  -1 -12   8 2659.60 374.641  63
  -1 -12   8 3574.33 402.880  64
  -1  12   8 3320.16 542.823  34
  -1 -12   8 2484.08 571.180  21
  -1 -12   8 2630.16 583.746  22
  -1 -12   7 568.007 118.665  63
  -1 -12   7 592.570 126.189  64
  -1  12   7 296.495 171.494  34
   1  12  -7 479.429 204.474   9
  -1 -12   7 691.297 289.162   4
  -1 -12   7 568.168 205.532  43
  -1 -12   7 515.018 244.125  21
  -1 -12   7 339.724 245.427  22
  -1 -12   6 45.1737 175.955  21
  -1 -12   6-93.5479 199.573  22
   1  12  -6-82.7957 203.959  16
  -1 -12   6 19.1228 40.8649  63
  -1 -12   6 32.5552 44.3933  64
   1  12  -6 28.3775 69.9421  69
   1  12  -6 39.3112 68.5137   9
  -1 -12   6 76.6623 105.591  43
  -1  12   6 94.6292 116.572  35
  -1  12   6 31.2638 115.540  34
   1  12  -5 13752.7 2541.16  16
  -1 -12   5 16066.9 2402.99  22
  -1 -12   5 13190.4 2350.96  21
  -1 -12   5 17705.7 2208.43  63
  -1 -12   5 26306.9 2251.68  64
  -1  12   5 19418.7 2190.85  70
   1  12  -5 24782.7 2380.64  69
  -1 -12   5 16799.9 2682.78   6
  -1 -12   5 28754.8 2525.93  43
  -1  12   5 23580.9 2391.60  34
  -1  12   5 25719.4 2432.02  35
   1  12  -4 3238.03 824.623  16
  -1 -12   4 3994.02 553.406  63
   1  12  -4 6219.57 722.063  69
  -1  12   4 4539.18 535.729  70
  -1 -12   4 4666.03 982.538   6
  -1 -12   4 6506.28 793.453  43
  -1  12   4 4886.48 703.714  35
  -1  12   4 6151.14 711.479  34
   1  12  -3 5665.79 1110.89  16
  -1 -12   3 6575.20 789.030  63
   1  12  -3 9842.79 950.706  69
   1  12  -3 5748.66 764.935  70
  -1  12   3 7116.41 765.461  70
  -1 -12   3 11554.3 1079.77  43
  -1  12   3 7393.60 938.573  35
  -1 -12   3 5677.93 1173.65   6
   1  12  -3 9475.00 1468.84  12
   1  12  -2-70.8693 87.2840  16
   1  12  -2-22.1387 66.7891  69
   1  12  -2 6.32915 27.0042  70
  -1  12   2 30.9343 28.3986  70
  -1 -12   2 33.0099 81.3114  44
  -1 -12   2-31.4497 77.4682  43
  -1  12   2-28.0377 103.595  35
  -1 -12   2-98.9881 243.830   7
   1  12  -1 796.708 327.943  16
  -1 -12   1 301.597 319.548   8
  -1 -12   1 724.760 379.735   7
   1  12  -1 1094.84 215.720  69
   1  12  -1 751.370 123.356  70
  -1 -12   1 710.127 230.402  44
  -1  12   1 1213.95 259.747  35
   1  12   0 17646.6 2140.55  16
  -1 -12   0 16434.4 2166.32   8
  -1 -12   0 18076.7 2309.27   7
   1  12   0 15042.2 1724.08  70
   1  12   0 23074.3 1876.46  69
  -1  12   0 12129.0 1809.89  28
   1 -12   0 19489.8 2179.69  45
  -1 -12   0 17389.8 1926.39  44
   1  12   0 14670.7 1852.06  35
  -1 -12  -1 67.0713 165.213   8
   1 -12   1 94.1864 200.921   6
   1  12   1 22.8812 28.1901  70
  -1  12  -1-22.4845 67.8357  28
  -1 -12  -1-29.9480 90.3508  44
   1 -12   1 60.1898 165.763  45
  -1  12  -1 10.0640 22.3571  42
   1  12   1-27.2407 88.7681  35
  -1 -12  -2 4359.59 789.559   8
   1 -12   2 3811.61 885.498   6
   1 -12   2 3071.54 547.480   5
   1  12   2 2957.38 399.678  70
  -1  12  -2 3660.16 521.782  28
  -1 -12  -2 4275.89 582.881  44
  -1  12  -2 4162.13 410.832  42
   1 -12   2 3122.44 669.324  45
   1  12   2 2400.58 502.999  35
   1 -12   3 7885.82 1037.71   5
   1 -12   3 10165.3 1528.59   6
   1  12   3 7165.28 842.658  70
  -1  12  -3 9280.50 993.162  28
   1 -12   3 6601.94 1121.22  45
  -1 -12  -3 9896.60 1044.77  44
   1 -12   3 7443.94 1088.19  43
   1  12   3 6033.26 979.949  35
   1 -12   4 309.530 220.802  22
   1 -12   4 373.994 160.771   5
   1  12   4 340.812 72.4361  70
  -1  12  -4 404.318 142.942  28
   1 -12   4 387.007 238.615  45
   1 -12   4 453.865 196.964  43
   1  12   4 258.955 142.728  35
   1  12   4 257.505 145.489  34
   1 -12   5 236.442 219.914  22
   1  12   5 380.285 73.9012  70
   1 -12   5 207.500 79.4769  64
  -1  12  -5 338.263 110.849  25
   1 -12   5 193.082 226.143   4
   1 -12   5 502.301 219.814  43
   1 -12   5 264.438 174.854  45
   1  12   5 164.985 125.452  35
   1  12   5 126.140 137.752  34
   1  12   6 7922.70 835.440  70
   1 -12   6 5723.41 852.999  64
   1 -12   6 7068.59 1168.84   4
  -1  12  -6 10000.6 944.407  25
   1 -12   6 6820.04 1059.81  43
   1  12   6 6375.77 987.808  34
   1  12   6 8976.40 1042.71  35
   1 -12   7 4287.08 564.263  64
   1 -12   7 3818.34 540.784  63
   1 -12   7 5081.73 868.627   4
   1 -12   7 4434.43 746.723  43
   1  12   7 5070.19 737.940  34
  -1  12  -8-17.4975 57.0712  25
   1 -12   8 86.9951 56.8768  65
   1 -12   8 21.3713 45.6581  64
   1 -12   8 8.58533 35.1584  63
   1  12   8 142.539 138.809  34
  -1  12  -9-25.8936 45.1016  26
  -1  12  -9 49.4933 57.4712  25
   1 -12   9 9.70487 47.8116  64
   1 -12   9-9.59555 40.9399  65
   1  12   9 66.5567 129.610  34
  -1  12 -10 637.839 132.262  26
  -1  12 -10 833.946 163.577  25
   1 -12  10 618.543 116.931  65
   1 -12  10 472.691 107.633  64
   1  12  10 642.184 203.741  34
   1 -12  11 2876.58 368.380  65
   1  12  11 3304.83 485.019  34
  -1  12 -11 3196.38 394.386  26
   1 -12  12 9675.04 1102.43  65
  -1  12 -12 10704.7 1125.36  26
  -1 -13  13 126.107 99.4374  19
   1  13 -13 33.2306 28.8569  26
  -1 -13  13 81.9686 28.1395  65
   1  13 -12 4406.57 590.641  25
   1  13 -12 4921.66 583.926  26
  -1 -13  12 4954.31 561.426  65
  -1 -13  12 5359.13 568.883  64
   1  13 -11 580.602 137.967  25
   1  13 -11 737.385 141.645  26
  -1  13  11 869.315 220.883  34
  -1 -13  11 760.160 124.131  64
   1  13 -10 3532.05 440.527  26
   1  13 -10 2950.58 443.129  25
  -1 -13  10 3359.90 412.164  64
  -1  13  10 3445.12 554.737  34
  -1 -13   9 741.358 138.698  63
  -1 -13   9 1153.99 166.597  64
   1  13  -9 927.941 193.226  25
  -1 -13   9 424.140 255.498  21
  -1  13   9 706.335 247.332  34
   1  13  -8 71.4347 76.1991  25
  -1 -13   8-90.9468 209.556  21
  -1 -13   8-94.6870 184.391  22
  -1  13   8 35.1681 136.973  34
  -1 -13   8 9.12129 37.2715  63
  -1 -13   8 23.6369 30.0235  58
  -1 -13   8-10.4470 51.4760  64
  -1 -13   7 1011.27 155.126  64
  -1  13   7 519.796 213.147  34
  -1 -13   7 372.497 236.970  21
  -1 -13   7 676.941 291.728  22
  -1 -13   7 442.845 93.7300  58
  -1 -13   7 579.682 101.001  57
  -1 -13   7 567.516 118.587  63
  -1 -13   6-45.9107 195.984  21
   1  13  -6 85.6377 149.304  16
  -1 -13   6-47.6784 194.867  22
  -1 -13   6 90.0679 54.1225  63
  -1 -13   6 44.3173 49.6328  64
   1  13  -6 82.8079 83.5291  69
  -1 -13   6 118.758 109.215  43
  -1  13   6 33.1774 115.760  34
  -1  13   6 173.861 148.497  35
  -1 -13   5-44.1336 175.855  21
   1  13  -5 516.755 302.313  16
  -1 -13   5 183.088 214.175  22
  -1 -13   5 724.320 129.712  64
  -1 -13   5 280.761 86.4891  63
  -1  13   5 309.615 77.7645  70
   1  13  -5 803.430 208.070  69
  -1 -13   5 196.470 244.810   6
  -1 -13   5 914.013 252.316  43
  -1  13   5 452.466 195.270  35
  -1  13   5 336.300 168.280  34
   1  13  -4 254.618 233.945  16
  -1 -13   4 70.3586 48.9520  63
   1  13  -4 136.321 101.220  69
  -1  13   4 103.320 43.2283  70
  -1 -13   4 96.4354 237.748   6
  -1 -13   4 36.5578 101.163  44
  -1 -13   4 77.2299 95.6292  43
  -1  13   4 137.773 112.988  34
  -1  13   4 102.291 119.188  35
   1  13  -3-81.9716 142.775  16
  -1 -13   3-9.97453 44.2934  63
  -1  13   3-6.08795 28.0550  70
   1  13  -3 14.2303 30.3564  70
   1  13  -3 51.2942 83.5723  69
  -1 -13   3 36.9674 78.8594  44
  -1 -13   3 36.7627 90.5550  43
  -1  13   3-32.7866 114.213  35
  -1 -13   3-94.3421 232.386   6
   1  13  -2 2192.22 612.426  16
  -1  13   2 2515.58 304.171  70
   1  13  -2 3450.94 455.643  69
   1  13  -2 2150.20 305.257  70
  -1 -13   2 2289.89 461.590  44
  -1  13   2 3768.01 519.371  35
  -1 -13   2 1877.18 675.742   7
  -1 -13   2 2540.25 683.916   6
   1  13  -1 4311.89 900.239  16
  -1 -13   1 3208.97 908.846   7
   1  13  -1 4205.40 550.535  70
   1  13  -1 6985.63 713.375  69
   1 -13  -1 4021.19 711.921  44
  -1 -13   1 5385.24 764.509  44
  -1  13   1 8140.12 810.172  35
   1  13   0 3101.29 704.214  16
  -1 -13   0 3134.89 820.265   7
   1  13   0 3344.30 412.073  70
  -1  13   0 2900.13 508.090  28
  -1 -13   0 4425.79 632.787  44
   1 -13   0 5163.48 844.980  45
   1  13   0 3898.13 565.692  35
   1 -13   1 326.190 154.410   5
  -1 -13  -1 574.138 356.269   7
   1 -13   1 306.208 311.034   6
   1  13   1 349.480 80.2211  70
  -1  13  -1 269.343 141.822  28
  -1 -13  -1 614.097 218.697  44
  -1  13  -1 521.926 85.1223  42
   1 -13   1 394.257 233.067  45
   1  13   1 454.263 180.362  35
   1 -13   2 7415.66 1354.78   6
   1 -13   2 6440.71 967.794   5
   1  13   2 6571.64 793.079  70
  -1  13  -2 7210.18 918.921  28
  -1 -13  -2 7685.79 986.608  44
  -1  13  -2 7768.87 798.138  42
   1 -13   2 6397.95 1112.69  45
   1  13   2 6387.43 952.699  35
   1 -13   3 27919.1 3428.60   5
   1 -13   3 31301.6 3952.42   6
  -1  13  -3 32616.8 3379.65  28
   1  13   3 26502.0 3233.24  70
  -1 -13  -3 35133.2 3456.36  44
  -1  13  -3 34764.6 3246.05  42
   1 -13   3 32254.6 3537.34  43
   1 -13   3 30845.5 3628.75  45
   1  13   3 23195.8 3390.31  35
   1 -13   4 8772.12 1320.90  22
   1 -13   4 6772.97 1088.07  64
   1  13   4 10251.0 1074.72  70
  -1  13  -4 14898.2 1267.01  28
   1 -13   4 11428.2 1382.08  43
   1 -13   4 12616.3 1502.98  45
   1  13   4 12185.9 1283.32  34
   1  13   4 8722.52 1246.81  35
   1 -13   5-96.2808 258.442  22
   1 -13   5-65.8000 114.612   4
   1 -13   5-12.1033 49.4476  64
   1  13   5 33.8638 36.3701  70
   1 -13   5-46.1098 113.582  43
   1 -13   5 111.415 153.420  45
   1  13   5-36.2874 109.476  35
   1  13   5 33.5641 109.374  34
   1 -13   6 390.489 250.904  22
   1 -13   6 404.948 107.835  64
   1  13   6 281.634 75.6719  70
   1 -13   6 638.788 286.322   4
  -1  13  -6 585.278 145.920  25
   1 -13   6 359.775 203.463  43
   1  13   6 358.630 191.395  34
   1  13   6 426.430 179.341  35
  -1  13  -7 1199.26 212.396  25
   1 -13   7 957.971 169.631  64
   1 -13   7 661.426 140.425  63
   1  13   7 1305.07 321.496  34
  -1  13  -8 6119.51 607.703  25
   1 -13   8 4698.14 531.587  64
   1  13   8 4868.53 709.916  34
  -1  13  -9 3893.31 469.737  25
   1 -13   9 2627.34 399.726  64
   1 -13   9 3938.36 419.078  65
   1  13   9 2812.87 530.308  34
  -1  13 -10 790.369 138.707  26
   1 -13  10 675.887 118.208  65
   1 -13  10 498.008 109.427  64
   1  13  10 889.637 238.889  34
   1 -13  11 3827.26 484.088  64
   1 -13  11 3995.26 484.802  65
   1  13  11 5365.74 631.305  34
  -1  13 -11 4870.89 512.835  26
  -1  13 -12 9.52550 18.4514  42
  -1  13 -12 47.6273 36.7163  26
   1 -13  12 23.5892 22.7998  65
   1  14 -12 905.997 157.831  25
  -1 -14  12 1014.43 141.103  64
   1  14 -11 1145.61 202.979  25
  -1  14  11 1725.84 304.148  34
  -1 -14  11 1296.83 180.233  64
   1  14 -10 3335.93 465.050  25
  -1 -14  10 3479.27 431.142  64
  -1  14  10 4569.64 604.931  34
  -1 -14   9 1403.95 193.176  64
   1  14  -9 1110.88 217.599  25
  -1 -14   9 1067.46 173.534  63
  -1 -14   9 781.667 291.419  21
  -1  14   9 1534.74 336.671  34
  -1 -14   8 23291.0 1866.71  64
   1  14  -8 19091.8 1906.37  25
  -1 -14   8 13783.5 1798.65  58
  -1 -14   8 18392.6 1835.98  63
  -1 -14   8 11925.9 1992.46  21
  -1 -14   8 12308.0 2009.22  22
  -1  14   8 20531.0 2068.87  34
  -1 -14   7 3524.47 344.804  64
  -1 -14   7 2502.51 308.853  63
  -1 -14   7 1884.18 272.266  57
  -1 -14   7 2155.59 279.212  58
  -1  14   7 2522.42 464.295  34
  -1 -14   7 1319.94 449.934  21
  -1 -14   7 1373.43 444.570  22
   1  14  -7 2248.57 349.670  25
  -1  14   6 274.973 176.768  34
  -1  14   6 263.248 175.545  35
  -1 -14   6 506.819 255.313  21
  -1 -14   6 239.673 206.414  22
  -1 -14   6 240.916 64.1175  57
  -1 -14   6 274.359 85.7940  63
  -1 -14   6 394.122 101.978  64
  -1 -14   6 223.494 64.1247  58
   1  14  -5 89.8632 156.523  16
  -1 -14   5 90.6322 157.863  21
  -1 -14   5 47.1636 174.264  22
  -1 -14   5 31.4535 46.5666  63
   1  14  -5-28.2570 77.8241  69
  -1 -14   5 101.470 176.740   6
  -1 -14   5 123.008 112.924  43
  -1  14   5-37.9533 123.676  35
  -1  14   5 63.7068 110.966  34
   1  14  -4 7621.65 1461.40  16
  -1 -14   4 8666.67 1072.96  63
  -1  14   4 9564.78 1055.01  70
   1  14  -4 12601.4 1248.42  69
  -1 -14   4 6594.26 1457.92   6
  -1 -14   4 13914.6 1386.45  43
  -1 -14   4 6969.72 1218.05  44
  -1  14   4 11164.9 1301.19  35
   1  14  -3-88.3283 217.573  16
  -1 -14   3 10.6351 43.4452  63
   1  14  -3 7.61980 37.5420  70
  -1  14   3 27.4949 39.7113  70
   1  14  -3 27.1055 74.6494  69
  -1 -14   3-40.2778 99.2147  44
  -1  14   3-35.9619 132.874  35
  -1 -14   3-101.075 215.615   6
   1  14  -2 1283.98 476.518  16
  -1 -14   2 849.232 532.734   7
  -1 -14   2 1097.98 476.947   6
   1  14  -2 1026.15 171.623  70
  -1  14   2 1188.64 171.385  70
   1  14  -2 1867.91 315.615  69
  -1 -14   2 1137.26 317.769  44
  -1  14   2 1875.31 373.283  35
   1  14  -1 4780.90 1086.31  16
  -1 -14   1 4877.78 1200.34   7
   1  14  -1 6492.93 746.272  70
  -1  14   1 4763.07 838.885  28
  -1 -14   1 7993.84 1007.84  44
   1 -14  -1 6574.36 949.934  44
  -1 -14   0 3912.19 973.624   7
   1  14   0 3981.96 487.444  70
  -1  14   0 3831.52 601.789  28
  -1 -14   0 4230.51 687.051  44
   1  14   0 4220.57 640.960  35
  -1 -14  -1 1754.64 649.123   7
   1 -14   1 2583.08 489.610   5
   1  14   1 2491.34 324.110  70
  -1  14  -1 2644.82 438.508  28
   1 -14   1 3178.04 673.075  45
  -1 -14  -1 2701.75 500.469  44
   1  14   1 2949.35 492.948  35
   1 -14   2 115.454 106.336   5
  -1 -14  -2 219.832 270.885   7
   1 -14   2 111.012 273.583   6
   1  14   2 43.0016 43.2017  70
  -1  14  -2 230.247 126.328  28
  -1 -14  -2 73.4474 119.976  44
  -1  14  -2 92.2889 42.2869  42
   1 -14   2 68.4004 146.168  45
   1  14   2 107.098 146.079  35
   1 -14   3 10562.5 1627.03   6
   1 -14   3 6451.64 1043.32   5
  -1  14  -3 8322.84 1013.81  28
   1  14   3 7196.39 881.135  70
   1 -14   3 9432.17 1303.96  45
  -1  14  -3 8927.82 890.610  42
   1  14   3 6273.59 1049.01  35
   1 -14   4 1474.01 427.333  22
   1  14   4 1872.99 247.744  70
   1 -14   4 1198.79 257.123  64
  -1  14  -4 2240.50 361.642  28
   1 -14   4 1731.69 473.539  45
  -1  14  -4 2340.64 258.127  42
   1 -14   4 2262.79 469.691  43
   1  14   4 2147.86 401.447  34
   1  14   4 1794.25 420.767  35
   1  14   5 89.3450 50.9934  70
   1 -14   5 111.322 66.9859  64
   1 -14   5 65.5162 114.454   4
   1 -14   5 48.4289 179.154  22
   1  14   5 39.1218 118.353  35
   1  14   5 34.8891 121.857  34
  -1  14  -6 16.8629 58.7616  25
   1 -14   6 11.8529 48.4401  64
   1 -14   6 19.4271 37.8613  63
   1  14   6 36.9397 128.689  34
   1  14   6-37.8528 104.257  35
  -1  14  -7 16.6473 61.5226  25
   1 -14   7 55.2036 56.0804  64
   1 -14   7 18.1743 37.1416  63
   1  14   7-113.665 139.997  34
   1 -14   8 4969.19 700.781  63
   1  14   8 6209.87 897.256  34
   1 -14   8 6723.38 731.653  64
   1  14   9 2094.76 432.750  34
   1 -14   9 2375.57 305.446  64
   1  14  10 1312.69 279.902  34
   1 -14  10 899.510 144.549  64
   1 -14  11 414.254 73.2425  64
  -1  14 -11 303.545 61.5487  42
   1  15 -11 2416.07 328.957  25
  -1 -15  11 2370.54 304.063  64
   1  15 -10 2719.29 397.994  25
  -1 -15  10 3087.90 372.671  64
  -1  15  10 3841.28 534.346  34
   1  15  -9 125.619 74.5959  25
  -1 -15   9 322.562 78.3842  64
  -1  15   9 223.864 159.258  34
  -1 -15   8 3206.97 330.634  64
   1  15  -8 2607.51 357.253  25
  -1 -15   8 2534.44 306.822  63
  -1 -15   8 1869.62 275.815  58
  -1 -15   8 1360.00 406.981  21
  -1  15   8 2779.31 476.740  34
  -1 -15   7 1432.91 187.967  64
   1  15  -7 899.272 190.953  25
  -1 -15   7 271.822 249.931  22
  -1 -15   7 1173.28 356.339  21
  -1 -15   7 862.971 137.390  57
  -1 -15   7 783.825 135.002  58
  -1 -15   7 1002.67 162.654  63
  -1  15   7 1871.31 358.710  34
  -1 -15   6 12180.5 1446.75  58
  -1 -15   6 11543.7 1442.01  57
  -1 -15   6 14442.3 1478.32  63
  -1 -15   6 8831.70 1621.67  21
  -1 -15   6 9914.93 1654.00  22
  -1  15   6 18467.8 1728.73  34
  -1 -15   6 20465.2 1522.30  64
  -1  15   5 3253.60 460.881  34
  -1  15   5 2830.46 487.068  35
  -1 -15   5 1281.71 398.153  21
  -1 -15   5 1288.42 390.233  22
  -1 -15   5 1751.54 231.865  58
  -1 -15   5 1397.84 220.807  57
  -1 -15   5 1788.68 252.336  63
  -1 -15   4 316.247 227.508  21
   1  15  -4 841.738 405.635  16
  -1 -15   4 766.100 143.461  63
  -1 -15   4 676.337 123.926  58
  -1  15   4 767.738 129.314  70
   1  15  -4 1226.88 258.964  69
  -1 -15   4 314.571 324.634   6
  -1 -15   4 372.242 184.018  44
  -1  15   4 839.995 283.823  35
   1  15  -3 6929.93 1269.01  16
  -1  15   3 6887.15 777.128  70
   1  15  -3 9003.64 967.805  69
   1  15  -3 5892.45 771.810  70
  -1 -15   3 7228.87 783.686  58
  -1 -15   3 4358.88 1136.26   6
  -1 -15   3 5707.00 970.204  44
   1  15  -2-92.2233 196.733  16
  -1  15   2 7.24922 33.4098  70
   1  15  -2 24.1380 37.0811  70
  -1 -15   2 8.13430 31.6842  58
   1  15  -2-22.7406 74.1028  28
  -1  15   2 30.8132 113.851  28
  -1  15   2 146.272 127.387  35
  -1 -15   2-43.7603 93.3515  44
  -1 -15   2 107.807 229.977   6
  -1 -15   1 2948.32 961.418   7
  -1 -15   1 3228.03 921.117   6
   1  15  -1 4626.72 558.688  70
  -1  15   1 4105.22 674.816  28
  -1 -15   1 4723.91 774.328  44
  -1  15   0 4132.47 651.861  28
   1  15   0 4679.95 537.677  70
  -1 -15   0 5412.78 786.062  44
   1 -15   0 3911.16 729.583  44
  -1 -15   0 3510.16 995.810   7
  -1 -15  -1 5809.86 1317.43   7
   1 -15   1 6182.27 964.480   5
   1  15   1 6441.99 768.135  70
  -1  15  -1 6466.62 894.465  28
  -1 -15  -1 7659.49 1020.44  44
   1 -15   1 8625.78 1249.36  45
   1  15   1 7791.32 978.809  35
   1 -15   2 160.093 122.659   5
   1  15   2 165.659 59.0504  70
  -1  15  -2 185.491 115.099  28
  -1 -15  -2 361.967 179.897  44
  -1  15  -2 214.112 60.2850  42
   1 -15   2 422.491 246.242  45
   1  15   2 381.825 195.092  35
   1 -15   3 4248.81 776.175   5
  -1  15  -3 5608.24 755.184  28
   1  15   3 5175.89 637.009  70
  -1  15  -3 5902.56 638.697  42
   1  15   3 5332.96 834.554  35
   1 -15   4 1059.67 380.802  22
  -1  15  -4 1958.86 337.290  28
  -1  15  -4 1947.83 238.925  42
   1  15   4 1448.46 383.020  35
   1  15   4 1575.58 231.824  70
   1 -15   5 381.610 248.818  22
  -1  15  -5 945.145 138.158  42
   1  15   5 1233.46 318.688  35
   1  15   5 661.139 229.353  34
   1 -15   5 720.739 151.607  64
   1  15   5 700.698 132.325  70
   1 -15   6 4122.67 499.887  64
  -1  15  -6 5055.11 482.551  42
   1  15   6 4710.80 697.944  35
   1  15   6 5706.14 720.394  34
   1 -15   7 278.182 78.5110  63
   1 -15   7 279.893 88.0629  64
  -1  15  -7 432.201 120.860  25
  -1  15  -7 349.275 78.2306  42
   1  15   7 532.090 216.895  35
   1  15   7 442.195 200.923  34
  -1  15  -8 447.349 86.4935  42
   1 -15   8 479.600 105.493  64
   1 -15   8 383.057 87.3139  63
   1  15   8 383.941 192.803  34
  -1  15  -9 542.211 93.4389  42
   1 -15   9 508.797 101.351  64
   1 -15   9 519.616 94.8329  63
   1  15   9 679.461 222.439  34
  -1  15 -10 5926.34 723.231  42
   1 -15  10 7129.08 739.717  64
  -1  15 -11 158.668 36.2299  42
   1  15  11 71.7368 86.9426  34
   1 -15  11 144.408 38.8590  64
  -1  16  11 862.957 190.717  34
  -1 -16  11 683.835 105.521  64
   1  16 -10 847.839 158.022  25
  -1  16  10 1231.65 260.168  34
  -1 -16  10 928.314 140.737  64
   1  16  -9 526.178 124.007  25
  -1 -16   9 632.325 111.958  64
  -1  16   9 589.417 211.475  34
  -1 -16   8 1967.85 256.674  63
  -1 -16   8 1519.29 230.373  58
  -1 -16   8 2533.10 276.966  64
   1  16  -8 2009.27 295.170  25
  -1  16   8 2137.25 311.537  36
  -1 -16   8 1325.91 371.071  21
  -1  16   7-17.8273 69.4369  36
  -1  16   7-33.7257 143.891  34
  -1 -16   7 26.4408 40.6240  63
  -1 -16   7-9.54767 39.0092  64
  -1 -16   7 34.4418 33.1708  57
  -1 -16   7 6.03031 28.7767  58
  -1 -16   7-40.2596 140.248  21
  -1 -16   7-42.0927 171.942  22
  -1 -16   6 1731.54 427.028  21
  -1 -16   6 993.640 377.615  22
  -1 -16   6 2256.28 272.708  63
  -1 -16   6 1878.54 241.243  57
  -1 -16   6 1681.60 233.505  55
  -1 -16   6 1699.61 238.967  58
  -1 -16   5 224.889 217.395  21
  -1 -16   5 140.791 186.117  22
  -1 -16   5 313.466 77.7646  58
  -1 -16   5 363.262 80.7185  57
  -1 -16   5 373.247 96.0252  63
  -1  16   4 4257.81 726.410  28
  -1  16   4 5312.08 594.239  70
  -1 -16   4 3568.79 764.978  22
  -1 -16   4 3922.49 779.549  21
  -1 -16   4 4721.94 583.143  57
  -1 -16   4 5186.55 588.876  58
  -1 -16   4 5744.93 617.816  63
  -1 -16   3 4417.86 504.012  57
  -1 -16   3 4496.51 504.304  58
   1  16  -3 3534.04 491.490  70
  -1  16   3 4551.62 505.160  70
  -1  16   3 3441.19 627.720  28
  -1 -16   2 517.593 107.742  58
  -1 -16   2 600.171 114.296  57
  -1  16   2 621.497 113.746  70
   1  16  -2 603.759 113.615  70
   1  16  -2 355.014 142.675  28
  -1  16   2 420.405 174.156  28
  -1 -16   1 575.920 109.225  57
  -1  16   1 590.300 197.936  28
   1  16  -1 251.009 150.481  28
   1  16  -1 460.243 102.669  70
  -1  16   0 12099.6 1549.29  28
   1  16   0 12887.8 1411.88  70
  -1  16  -1 31887.9 3480.95  28
   1  16   1 28963.1 3326.13  70
   1  16   1 39694.4 3605.10  35
  -1  16  -2 13738.5 1551.30  28
   1  16   2 11887.9 1405.61  70
   1  16   2 16048.4 1690.31  35
  -1  16  -3 3223.98 488.108  28
  -1  16  -3 3414.38 381.810  42
   1  16   3 4032.23 628.073  35
   1  16   3 2927.94 380.873  70
   1  16   4 5755.63 721.790  70
  -1  16  -4 7291.32 727.092  42
   1  16   4 7502.15 985.356  35
   1 -16   5 2005.46 468.218  22
   1 -16   5 1392.91 264.618  63
  -1  16  -5 2490.43 276.404  42
   1  16   5 2681.25 508.823  35
   1  16   5 2189.08 426.417  34
   1  16   5 2090.84 276.901  70
   1 -16   5 2180.17 297.572  64
   1 -16   6 1707.90 297.560  63
  -1  16  -6 2726.84 305.474  42
   1  16   6 2784.12 486.948  34
   1  16   6 3428.32 549.697  35
   1 -16   6 2555.71 328.065  64
   1 -16   7 1123.31 200.971  63
  -1  16  -7 1546.68 203.256  42
   1  16   7 2235.90 411.068  35
   1  16   7 2051.77 395.788  34
   1 -16   7 1716.86 229.652  64
  -1  16  -8 95.1475 41.9988  42
   1 -16   8 35.6291 24.3899  58
   1 -16   8 182.718 59.9614  64
   1 -16   8 87.2796 41.9838  63
   1  16   8 161.619 169.059  34
  -1  16  -9 41.5973 29.8363  42
   1 -16   9 31.3107 26.0044  63
   1 -16   9 63.0081 39.7621  64
   1  16   9-27.9415 119.275  34
   1 -16  10 988.983 131.624  64
  -1  16 -10 801.529 119.267  42
  -1 -17  10 2734.25 332.423  64
  -1  17  10 3224.00 451.695  34
   1  17  -9 222.149 69.7738  25
  -1  17   9 232.760 136.391  34
  -1 -17   9 141.078 51.7688  64
  -1 -17   8 1311.36 166.686  64
  -1 -17   8 618.230 245.497  21
  -1  17   8 1464.31 298.411  34
  -1  17   8 1419.86 215.251  36
  -1 -17   8 801.349 131.029  58
  -1 -17   7 989.385 138.215  64
  -1 -17   7 480.607 92.7111  57
  -1 -17   7 656.363 117.190  63
  -1 -17   7 597.391 99.6593  58
  -1 -17   7 215.854 187.960  21
  -1 -17   7 302.033 206.968  22
  -1  17   7 651.965 163.370  36
  -1  17   7 922.455 256.098  34
  -1 -17   6 92.1813 41.1034  57
  -1 -17   6 143.626 63.6718  63
  -1 -17   6 114.574 47.2475  58
  -1 -17   6 39.9719 156.137  21
  -1 -17   6 167.165 192.956  22
  -1  17   6 246.096 107.509  36
  -1  17   6 183.231 141.236  34
  -1 -17   6 101.784 39.9729  55
  -1  17   5 5791.01 783.652  36
  -1 -17   5 5834.42 698.792  55
  -1 -17   5 7741.12 740.315  63
  -1 -17   5 6679.28 709.127  58
  -1 -17   5 6248.34 704.859  57
  -1 -17   5 4239.58 862.150  21
  -1 -17   5 3709.25 848.549  22
  -1  17   4 1567.83 377.487  28
  -1 -17   4 1160.99 393.018  21
  -1 -17   4 1536.46 436.191  22
  -1 -17   4 2345.48 275.500  58
  -1 -17   4 1882.75 264.062  57
  -1 -17   4 2436.91 297.243  63
  -1 -17   3 3109.50 371.638  58
  -1 -17   3 2691.85 366.203  57
  -1  17   3 2942.95 372.435  70
  -1  17   3 3190.37 531.910  28
  -1 -17   2 862.326 142.054  57
  -1 -17   2 939.185 141.263  58
   1  17  -2 566.085 178.284  28
  -1  17   2 752.438 241.699  28
   1  17  -2 565.229 125.264  70
  -1  17   2 852.851 138.633  70
  -1  17   1 1598.58 310.911  28
   1  17  -1 1102.62 163.524  70
   1  17   0 1801.85 392.594  28
  -1  17   0 2921.96 471.561  28
   1  17   0 2561.57 321.511  70
  -1  17  -1 1716.87 348.078  28
   1  17   1 2346.43 436.393  35
   1  17   1 1624.73 241.898  70
  -1  17  -2 157.312 108.038  28
   1  17   2 123.131 60.0404  70
   1  17   2 158.336 146.946  35
   1 -17   3 11.0340 49.3226  63
   1  17   3 88.2340 55.6982  70
  -1  17  -3 72.6543 84.5532  28
   1  17   3 124.750 169.954  35
   1 -17   3 94.0598 200.729  22
   1 -17   4-135.169 176.267  22
   1  17   4 209.752 72.5149  70
  -1  17  -4 197.511 60.7091  42
   1  17   4 294.845 194.814  35
   1 -17   4 145.467 68.5423  63
  -1  17  -5 7589.79 716.261  42
   1  17   5 10052.9 1049.67  35
   1 -17   6 1101.18 175.217  64
  -1  17  -6 1235.61 162.507  42
   1  17   6 1687.95 340.382  34
   1  17   6 1863.72 380.053  35
   1 -17   6 752.007 156.435  63
  -1  17  -7 387.957 76.3335  42
   1  17   7 437.535 195.764  34
   1 -17   7 239.670 60.9575  58
   1 -17   7 356.227 78.8167  63
   1 -17   7 526.782 97.9529  64
  -1  17  -8 47.9731 30.4224  42
   1  17   8 85.4653 116.446  34
   1 -17   8 46.1728 38.3381  64
   1 -17   8 30.6441 23.4954  58
   1 -17   8 40.3642 30.4258  63
   1 -17   9 1100.42 147.609  64
   1  17   9 998.471 241.609  34
  -1  17  -9 997.762 136.177  42
  -1 -18   9 880.247 131.899  64
  -1  18   9 1433.22 264.466  34
  -1  18   8-24.5429 90.6830  34
  -1  18   8-12.9013 55.0438  36
  -1 -18   8 3.78919 16.8310  58
  -1 -18   8 12.0826 31.5700  64
  -1 -18   7 814.153 124.381  57
  -1 -18   7 953.189 128.812  58
  -1 -18   7 369.165 204.846  21
  -1 -18   7 941.641 272.972  22
  -1  18   7 1693.18 301.153  34
  -1  18   7 1199.21 209.019  36
  -1 -18   6 4047.77 383.754  63
  -1 -18   6 2728.42 346.783  58
  -1 -18   6 2783.41 346.307  57
  -1 -18   6 1895.88 480.558  22
  -1 -18   6 2124.14 490.991  21
  -1  18   6 3745.85 452.369  36
  -1 -18   6 2767.70 343.613  55
  -1 -18   5 363.363 82.3597  57
  -1 -18   5 440.806 87.4171  58
  -1 -18   5 583.159 108.407  63
  -1 -18   5 453.376 85.8507  55
  -1 -18   5 195.548 186.123  21
  -1 -18   5 573.936 241.339  22
  -1  18   5 490.112 154.014  36
  -1 -18   4 1351.69 172.464  58
  -1 -18   4 1151.99 165.615  57
  -1  18   4 715.568 244.334  28
  -1 -18   4 1088.97 163.508  55
  -1 -18   4 461.311 263.030  21
  -1 -18   4 744.476 307.596  22
  -1  18   4 1128.05 231.603  36
  -1  18   3 712.277 226.876  28
  -1 -18   3 604.250 119.118  58
  -1 -18   3 724.636 124.332  57
  -1 -18   3 749.239 126.654  55
  -1 -18   3 569.931 274.469  21
  -1 -18   3 595.845 280.454  22
  -1  18   3 783.265 183.985  36
  -1 -18   2 12433.7 1268.80  55
  -1 -18   2 12298.9 1264.93  57
  -1  18   2 11032.0 1416.74  28
   1  18  -2 9037.06 1331.30  28
   1  18  -2 10154.7 1253.54  70
  -1  18   2 12484.3 1340.17  36
   1  18  -1 587.806 110.932  70
   1  18  -1 348.441 147.623  28
  -1  18   1 303.693 163.656  28
  -1 -18   1 631.369 119.981  55
   1  18   0 25.9872 44.5011  70
  -1  18   0 172.329 112.065  28
   1  18   0 26.8614 81.3158  28
  -1 -18   0 118.993 54.4832  55
   1  18   1-57.3414 105.941  28
  -1  18  -1 26.8423 93.5138  28
   1  18   1 105.533 114.635  35
   1  18   1 35.2574 44.7766  70
  -1  18  -2 1308.51 277.040  28
   1  18   2 1295.79 199.541  70
   1  18   2 1407.66 347.017  35
   1  18   3 35.2500 47.3788  70
   1 -18   3 44.1650 172.029  22
   1  18   3 79.4969 138.489  35
   1 -18   3 10.3313 44.1518  63
   1  18   4 4892.02 516.886  70
   1 -18   4 3312.56 499.251  63
  -1  18  -5 132.169 48.5648  42
   1  18   5 231.737 196.475  35
   1 -18   5 76.9730 50.7576  63
   1 -18   6 1983.83 260.685  58
   1 -18   6 1724.96 255.241  57
   1 -18   6 2360.74 282.867  63
  -1  18  -7 410.181 70.7247  42
   1  18   7 427.767 114.956  36
   1 -18   7 256.612 54.7867  57
   1 -18   7 257.771 57.9942  58
   1 -18   7 432.956 82.8615  64
   1 -18   7 350.795 72.3719  63
   1 -18   8 683.896 95.2963  64
  -1  18  -8 512.636 79.7554  42
   1 -18   8 400.020 78.7040  63
   1 -18   8 432.784 71.9087  58
  -1  19   8 558.766 112.594  36
  -1  19   8 415.852 149.766  34
  -1 -19   8 300.052 54.5211  58
  -1 -19   7 3194.42 357.731  58
  -1 -19   7 2935.36 354.504  57
  -1 -19   6 2976.52 327.267  57
  -1 -19   6 2846.17 326.341  58
  -1 -19   6 1611.06 418.092  21
  -1 -19   6 1859.86 445.977  22
  -1  19   6 3972.22 434.440  36
  -1 -19   6 2602.67 320.833  55
  -1 -19   5 11.1678 28.4400  58
  -1 -19   5 44.3264 33.5029  57
  -1 -19   5 45.3504 41.6888  63
  -1 -19   5 33.7102 25.9458  54
  -1 -19   5 5.29792 23.6279  55
  -1 -19   5-102.268 157.109  21
  -1 -19   5-35.8539 165.239  22
  -1  19   5 34.0568 66.3567  36
  -1 -19   4 75.7213 39.3576  57
  -1 -19   4 31.2156 32.3134  58
  -1  19   4 87.7602 102.097  28
  -1 -19   4 74.5586 40.9717  55
  -1 -19   4 57.5547 34.5652  54
  -1 -19   4 37.5985 167.079  21
  -1 -19   4-39.3880 168.162  22
  -1  19   4 173.991 100.705  36
  -1 -19   3 12040.8 1263.46  57
  -1 -19   3 12196.7 1261.75  58
  -1  19   3 13633.5 1450.93  28
  -1 -19   3 10721.5 1259.62  55
  -1 -19   3 6935.47 1393.71  21
  -1 -19   3 7013.22 1402.78  22
  -1  19   3 14923.3 1366.82  36
  -1 -19   2 117.510 50.3169  57
  -1 -19   2 84.8845 48.2379  55
   1  19  -2 206.940 108.865  28
  -1  19   2 87.3069 102.160  28
  -1 -19   2 42.4134 157.217  21
  -1  19   2 255.794 97.2816  36
   1  19  -1 1166.79 192.423  70
  -1 -19   1 1609.73 209.340  55
   1  19  -1 1306.83 277.863  28
  -1  19   1 1430.75 309.528  28
   1  19   0 495.578 111.285  70
  -1 -19   0 649.069 119.212  54
  -1 -19   0 690.961 123.158  55
  -1  19   0 686.727 194.774  28
   1  19   0 527.634 181.113  28
  -1 -19  -1 163.948 59.2525  54
   1  19   1 116.913 53.7930  70
   1  19   1 255.747 163.103  35
  -1  19  -1 220.098 128.757  28
   1  19   1 134.064 115.479  28
   1  19   2 6469.20 740.427  70
   1  19   2 4730.60 826.584  28
   1 -19   2 4060.91 878.308  22
   1  19   3 4015.07 721.249  28
   1  19   3 5434.01 626.197  70
   1 -19   3 5077.88 609.767  58
   1  19   4 2947.76 522.555  28
   1 -19   4 3526.08 411.140  63
   1 -19   4 2916.97 386.690  57
   1 -19   4 3317.79 392.432  58
   1  19   5 656.787 216.872  28
   1 -19   5 711.612 117.793  57
   1 -19   5 988.588 127.553  58
   1 -19   5 812.682 135.200  63
   1  19   6 156.086 112.972  28
   1  19   6 339.896 109.721  36
   1 -19   6 189.031 45.4260  57
   1 -19   6 201.190 48.5999  58
   1 -19   6 187.822 54.8224  63
  -1  19  -7 241.470 49.8688  42
   1  19   7 277.780 91.0612  36
   1 -19   7 203.735 51.5177  63
   1 -19   7 206.143 44.2354  58
  -1 -20   7 340.920 55.8133  58
  -1 -20   7 284.702 52.9309  57
  -1 -20   6 3659.72 409.170  58
  -1 -20   6 3671.14 408.704  57
  -1 -20   6 2520.37 510.205  22
  -1 -20   6 2146.32 489.934  21
  -1 -20   5 1813.48 213.363  57
  -1 -20   5 1847.09 213.911  58
  -1 -20   5 1513.80 207.503  55
  -1 -20   5 1578.82 205.772  54
  -1 -20   5 1009.48 302.310  21
  -1 -20   5 1366.25 336.720  22
  -1 -20   4 226.371 54.4818  58
  -1 -20   4 190.549 51.8990  57
  -1  20   4 149.350 103.620  28
  -1 -20   4 152.720 49.1723  55
  -1 -20   4 228.327 53.5610  54
  -1 -20   4 31.9114 131.872  21
  -1 -20   4 67.2488 144.839  22
  -1  20   4 297.411 110.176  36
  -1 -20   3 1544.15 195.890  57
  -1  20   3 1715.16 319.785  28
  -1 -20   3 1294.76 191.363  55
  -1 -20   3 1490.26 193.168  54
  -1 -20   3 924.032 318.565  22
  -1 -20   3 668.005 281.049  21
  -1  20   3 2065.62 273.967  36
  -1 -20   2 1922.46 258.134  55
  -1 -20   2 2103.09 259.682  54
  -1  20   2 2544.86 396.673  28
   1  20  -2 1804.17 314.755  28
  -1 -20   2 1286.05 371.076  21
  -1 -20   2 2023.60 446.773  22
  -1 -20   2 2055.43 256.994  57
   1  20  -1 482.391 149.422  28
  -1  20   1 562.960 184.148  28
  -1 -20   1 477.602 229.266  21
   1  20  -1 337.818 84.1363  70
  -1 -20   1 491.257 94.5004  54
  -1 -20   1 450.287 90.6967  55
  -1  20   0 7446.31 832.754  28
   1  20   0 4551.45 761.805  28
   1  20   0 5303.01 691.151  70
  -1 -20   0 6610.67 701.691  54
  -1 -20   0 6781.96 703.272  55
  -1  20  -1 1839.35 316.465  28
   1  20   1 1284.34 291.089  28
  -1 -20  -1 1807.45 226.856  54
   1 -20   1 1419.16 380.085  22
   1  20   1 1502.71 220.493  70
   1 -20   2 691.522 114.949  57
  -1 -20  -2 749.582 290.140  17
   1  20   2 725.674 127.295  70
   1  20   2 526.571 181.448  28
   1  20   3 128.103 107.164  28
  -1 -20  -3 254.284 189.605  17
   1 -20   3 207.805 54.1820  58
   1 -20   3 247.266 57.1143  57
   1 -20   4 1896.16 234.211  58
   1 -20   4 1591.99 228.395  55
   1 -20   4 1992.39 248.170  63
   1 -20   4 1598.67 229.212  57
   1  20   4 1999.94 357.623  28
   1 -20   5 3.68010 17.5554  55
   1  20   5-23.7987 82.9039  28
   1 -20   5 12.0396 22.1055  57
   1 -20   5-4.12429 24.3615  58
   1 -20   5 5.72177 29.0563  63
   1  20   5 41.7528 64.1365  36
   1 -20   6 322.842 57.9827  58
   1 -20   6 323.470 57.2827  57
   1 -20   6 402.401 72.0346  63
  -1 -21   5 153.429 38.1976  57
  -1 -21   5 153.527 37.0263  58
  -1 -21   5 127.424 35.8435  59
  -1 -21   5 147.827 36.7879  55
  -1 -21   5 170.035 118.018  21
  -1 -21   5-22.8850 102.717  22
  -1  21   5 135.123 68.1680  36
  -1 -21   4 11.7682 21.1643  58
  -1 -21   4 16.5063 24.4651  57
  -1  21   4 19.4702 71.9702  28
  -1 -21   4 22.9573 20.1040  54
  -1 -21   4 29.2354 24.2186  55
  -1 -21   4-25.2496 107.746  21
  -1 -21   4 26.8916 119.435  22
  -1  21   4 35.1741 52.1080  36
  -1 -21   3 60.1062 31.4970  57
  -1  21   3 103.580 88.6752  28
  -1 -21   3-57.4083 117.471  21
  -1 -21   3 30.4047 145.209  22
  -1  21   3 92.0270 60.5370  36
  -1 -21   3 96.3045 35.9977  54
  -1 -21   3 58.7153 32.6882  55
  -1 -21   2 120.274 43.0403  55
  -1 -21   2 88.7871 38.6665  54
  -1 -21   2 63.1728 135.242  21
  -1 -21   2 33.3008 148.315  22
  -1  21   2 292.294 118.385  28
  -1 -21   1 2062.03 251.594  54
  -1 -21   1 2035.85 250.553  55
  -1  21   1 1897.88 330.721  28
   1  21  -1 1973.35 313.659  28
  -1 -21   1 1222.13 358.126  21
  -1 -21   1 999.090 343.386  22
  -1 -21   1 2183.19 253.983  59
  -1 -21   0 126.456 47.8169  59
   1  21   0 127.725 84.9207  28
  -1 -21   0 111.793 45.0756  54
   1 -21   0 96.7180 45.6211  55
  -1 -21   0-35.6392 164.665  21
   1  21   0 122.773 50.4187  70
   1 -21   1 432.663 88.9787  55
   1  21   1 492.358 151.673  28
   1  21   1 556.558 99.6282  70
  -1 -21  -1 602.572 100.127  56
  -1 -21  -2 260.208 63.8827  53
   1 -21   2 184.410 51.7301  55
   1  21   2 123.992 97.9575  28
   1  21   2 249.132 85.6437  36
   1 -21   2 210.989 52.4822  57
  -1 -21  -2 248.584 61.4092  56
  -1 -21  -3 262.733 57.8318  53
   1 -21   3 66.0921 34.0358  55
   1  21   3 145.824 97.1184  28
   1  21   3 284.656 88.8708  36
   1 -21   3 166.978 43.4228  57
   1 -21   4 464.071 72.5039  58
   1 -21   4 439.383 72.2060  57
   1  21   4 380.656 140.935  28
   1  21   4 666.785 130.964  36
  -1 -21  -4 386.705 212.893  17
   1 -21   4 398.340 70.2927  55
  -1 -22   2 4.07733 21.3745  55
  -1 -22   2 15.6986 22.7369  54
  -1 -22   2 96.5702 122.610  21
  -1 -22   2-25.7570 109.904  22
  -1 -22   2 16.7471 25.3200  59
  -1 -22   2 30.8207 24.2554  56
  -1 -22   1 320.177 59.5202  53
  -1 -22   1 341.903 64.0438  55
  -1 -22   1 390.133 66.6118  54
  -1 -22   1 359.505 65.3995  56
  -1 -22   1 329.989 64.0396  59
  -1 -22   1 26.5145 118.203  21
  -1 -22   1 168.889 173.262  22
  -1 -22   0 5074.95 567.975  53
   1 -22   0 4538.99 567.082  55
  -1 -22   0 5871.99 573.674  54
   1 -22   0 5065.40 568.590  54
   1  22   0 5594.39 643.445  28
  -1 -22   0 5777.17 575.145  56
  -1 -22   0 3404.99 689.570  22
  -1 -22   0 2572.58 651.457  21
   1 -22   1 543.844 88.9307  55
   1 -22   1 470.058 86.3457  54
  -1 -22  -1 770.009 99.2511  53
   1  22   1 570.162 139.919  28
  -1 -22  -1 581.514 91.9610  56
  -1 -22  -1 586.670 226.389  22
  -1 -22  -1 264.211 164.494  21
   1 -22   2 186.116 47.1760  55
   1 -22   2 244.911 49.6872  54
   1  22   2 280.175 102.289  28
  -2   0  16 3978.81 438.635  41
   2   0 -16 3635.26 453.787  23
  -2   0  15-7.22385 35.5883  67
   2   0 -15 9.70661 46.3010  23
  -2   0  14 743.579 132.981  67
   2   0 -14 625.425 158.711  24
  -2   0  14 290.021 226.839  19
  -2   0  13-10.2192 54.8633  67
  -2   0  13-47.2736 164.680  19
   2   0 -13 40.6634 66.2530  24
  -2   0  12 4330.33 495.347  67
   2   0 -12 3997.67 560.114  24
  -2   0  11-48.1005 196.497  19
  -2   0  11 88.6382 189.101  14
  -2   0  11 20.4741 45.5277  67
   2   0 -11 30.7187 53.5629   1
  -2   0  10 3125.35 364.954  67
   2   0 -10 3251.34 491.214   1
  -2   0  10 1443.44 559.679  14
  -2   0  10 1654.78 485.977  20
  -2   0  10 2002.68 507.781  19
  -2   0  10 3823.40 540.108  32
   2   0  -9-28.5449 49.7188   1
  -2   0   9 8.33747 37.0242  67
  -2   0   9 29.5489 109.179  32
  -2   0   9 39.7925 176.704  19
  -2   0   9-43.8722 162.101  20
   2   0  -8 12108.1 1468.40   1
   2   0  -7-22.7612 74.2850   1
  -2   0   7-83.7482 230.678  15
   2   0  -6 1408.97 269.188   1
  -2   0   6 1433.87 497.111  15
  -2   0   5-36.5281 119.122  11
  -2   0   5-67.8907 204.869  15
  -2   0   4 15150.6 1713.71  11
  -2   0   4 12348.9 1860.91  15
  -2   0   3-79.3683 94.6570  11
   2   0  -3 15.9212 73.3822  13
  -2   0   3 18.6408 29.2984  39
  -2   0   3 15.8520 18.3662  48
  -2   0   3 52.0336 181.266  15
   2   0  -2 8606.56 1043.93  50
  -2   0   2 9576.02 1038.71  48
  -2   0   2 10175.3 1043.00  39
   2   0  -2 10255.0 1075.46  13
   2   0  -1 25.0744 25.3062  49
  -2   0   1 12.7113 73.4619   8
  -2   0   1 7.22613 46.2945  10
   2   0   0 398.988 71.9900  47
   2   0   0 303.499 60.7236  49
  -2   0   0 214.854 42.9987  68
  -2   0   0 355.001 77.1447  10
   2   0   1-13.3016 37.5373  47
   2   0   1-9.38009 46.2108   4
  -2   0  -1 11.3314 28.7713   2
  -2   0  -1 12.1996 32.7469  37
   2   0   2 142608. 17518.8   4
  -2   0  -2 180680. 17489.8   2
  -2   0  -2 162018. 17494.5  37
  -2   0  -3-9.01628 31.4218   2
   2   0   3 54.2449 80.2994   4
  -2   0  -3 34.1138 48.5234  37
   2   0   4 3425.49 507.161   4
  -2   0  -4 3628.99 441.209   2
  -2   0  -4 4169.81 452.272   9
  -2   0  -4 2419.00 433.307  37
  -2   0  -5 42.8814 43.2444   9
   2   0   5 28.7192 100.097   4
  -2   0  -5 14.5758 40.2730   2
   2   0   5 65.1593 98.3410   3
  -2   0  -6 280.857 100.109   9
  -2   0  -6 89.8804 60.3140   2
   2   0   6 112.099 122.606   3
   2   0   7-42.3308 137.943   3
  -2   0  -7 21.6578 65.3517   2
  -2   0  -7-10.1125 39.4084  23
   2   0   8 10.9994 48.8450  66
  -2   0  -8 11.8036 41.1189  23
  -2   0  -8-25.4027 54.1900   2
  -2   0  -9 28.8036 50.2336   2
   2   0   9-12.3068 47.9987  66
  -2   0  -9-26.0060 71.6649  51
  -2   0  -9-26.6815 52.0204  23
   2   0   9-41.9204 57.7797  38
  -2   0 -10 344.748 160.354   2
  -2   0 -10 532.342 132.568  23
   2   0  10 391.299 132.834  38
   2   0  10 362.670 113.213  66
  -2   0 -11 14.5245 59.3682  23
   2   0  11 25.6735 59.1938  66
  -2   0 -12 94.3471 73.0468  23
  -2   0 -13 22.6478 46.3184  23
  -2   0 -14 202.308 68.2977  23
  -2   1  16 4192.72 476.184  41
  -2  -1  16 3881.25 472.664  41
   2   1 -16 4380.91 494.905  23
   2  -1 -16 4668.39 499.606  23
  -2   1  15 1327.62 190.847  67
  -2  -1  15 1126.40 184.036  67
   2   1 -15 1218.21 216.503  24
  -2  -1  15 672.487 259.819  19
   2  -1 -15 1575.97 217.144  23
   2   1 -15 1859.70 222.460  23
  -2  -1  14 6647.84 710.882  67
  -2   1  14 6856.06 714.986  67
   2   1 -14 6788.41 774.818  24
  -2  -1  14 4052.91 841.552  19
  -2   1  14 3127.53 809.988  19
   2   1 -13 864.552 202.224  24
  -2   1  13 378.159 259.309  19
  -2  -1  13 895.147 317.062  19
  -2   1  13 1045.90 168.791  67
  -2  -1  13 1022.17 167.947  67
  -2  -1  12 199.073 221.932  19
   2   1 -12 191.153 112.818  24
   2  -1 -12 86.7106 90.8406  24
  -2   1  12 97.8491 209.716  19
  -2  -1  12 187.896 75.5004  67
  -2   1  12 310.223 88.7417  67
   2   1 -11 682.335 198.282   1
   2  -1 -11 793.823 221.263   1
  -2  -1  11 741.223 135.526  67
  -2   1  11 772.822 139.942  67
  -2  -1  11 530.356 315.308  14
  -2   1  11 353.726 275.278  14
  -2  -1  11 345.570 229.485  20
  -2   1  11 188.820 220.332  19
  -2  -1  11 245.080 243.457  19
  -2   1  11 1280.33 295.398  32
  -2  -1  10 3712.11 416.920  67
  -2   1  10 3498.07 413.022  67
  -2  -1  10 1769.70 528.396  20
  -2   1  10 2239.23 557.561  20
  -2   1  10 2599.85 707.240  14
  -2   1  10 2419.31 555.539  19
  -2  -1  10 2670.08 597.670  19
  -2   1  10 4478.63 608.780  32
   2  -1 -10 3427.31 536.637   1
   2   1 -10 3483.98 536.707   1
  -2  -1   9 3917.14 433.585  67
  -2   1   9 3545.30 427.897  67
  -2  -1   9 4170.25 429.332  65
   2   1  -9 3034.13 525.541   1
   2  -1  -9 3521.94 552.849   1
  -2   1   9 2303.13 567.340  20
  -2  -1   9 2161.96 559.216  20
  -2   1   9 2509.23 556.457  19
  -2   1   9 2317.39 678.295  14
  -2   1   9 3403.51 564.507  32
   2   1  -8 2605.53 424.205   1
   2  -1  -8 2557.75 431.349   1
  -2  -1   8 1909.30 633.471  15
   2  -1  -7 2935.94 451.793   1
   2   1  -7 3056.65 445.136   1
  -2   1   7 2528.67 667.718  15
  -2  -1   7 1754.12 614.513  15
   2   1  -6 1323.32 248.153   1
   2  -1  -6 1325.94 254.970   1
  -2   1   6 1593.93 478.473  15
  -2  -1   6 642.946 380.839  15
  -2  -1   5 1418.10 355.382  11
  -2   1   5 1450.10 370.540  11
  -2   1   5 2173.27 527.091  15
  -2  -1   5 1911.38 554.785  15
  -2   1   4 27738.3 3472.99  15
  -2  -1   4 22512.4 3481.60  15
  -2  -1   4 31735.5 3156.77  46
  -2   1   4 28918.4 3332.64  11
  -2  -1   4 27816.2 3310.78  11
   2   1  -4 21539.0 3343.19  12
  -2  -1   3 30651.7 3147.68  11
  -2   1   3 32316.9 3168.81  11
  -2   1   3 32290.5 3035.08  39
  -2  -1   3 34396.6 3039.96  39
   2  -1  -3 24016.0 3031.98  50
   2   1  -3 26057.5 3048.14  50
  -2  -1   3 25171.2 3024.39  48
  -2  -1   3 30624.8 3027.40  46
  -2   1   3 26929.2 3304.51  15
   2   1  -3 20073.8 3090.11  13
  -2  -1   2 2462.10 406.963   7
   2   1  -2 2696.89 335.347  13
  -2  -1   2 2648.81 289.454  39
  -2   1   2 2400.79 285.075  39
   2   1  -2 2510.56 298.347  50
   2  -1  -2 2163.56 283.616  50
  -2  -1   2 2384.59 288.236  48
  -2  -1   2 2605.63 292.709  44
  -2  -1   2 2562.95 288.088  46
  -2   1   2 2319.91 480.326  15
  -2  -1   1 10987.0 1229.39  48
   2  -1  -1 12127.6 1230.15  49
  -2  -1   1 12096.7 1244.96  44
  -2  -1   1 11001.8 1226.38  46
  -2   1   1 9759.94 1217.77  68
  -2  -1   1 11660.9 1314.57   8
   2  -1  -1 14148.4 1284.84   5
   2   1  -1 13051.0 1263.14  13
   2   1  -1 10284.3 1237.51   3
  -2  -1   1 13073.7 1262.45  10
  -2   1   1 12627.8 1263.95  10
  -2   1   0 440.302 69.4677  68
  -2  -1   0 399.203 62.0673  68
   2  -1   0 386.203 91.7423   4
  -2   1   0 599.593 100.949  10
  -2  -1   0 573.907 98.4991  10
   2  -1   0 749.716 137.216   5
   2   1   0 528.348 115.267   3
  -2   1   0 568.583 88.5678  37
   2  -1   0 472.755 77.8213  49
  -2  -1   0 510.789 97.2527  44
   2  -1   0 548.574 89.9465  47
   2   1   0 502.682 89.9962  47
   2   1   0 521.814 84.8908  49
  -2  -1  -1 10070.6 1089.81   2
  -2   1  -1 10743.0 1095.23   2
   2  -1   1 8632.43 1119.61   4
   2  -1   1 10603.8 1157.97   5
   2   1   1 10264.3 1145.17   3
  -2  -1  -1 9863.35 1090.92  37
  -2   1  -1 9143.66 1095.92  37
   2  -1   1 9736.82 1095.61  47
   2   1   1 9986.17 1099.10  47
  -2  -1  -2 73459.8 7817.27  37
  -2   1  -2 64918.9 7826.43  37
   2  -1   2 65192.0 7864.23   4
  -2  -1  -2 75507.4 7814.16   2
  -2   1  -2 80261.0 7820.41   2
   2   1   2 74941.8 7889.82   3
  -2   1  -2 74074.7 7816.64   9
  -2   1  -3 42452.4 5975.49  37
  -2  -1  -3 52774.9 5974.22  37
   2  -1   3 53111.7 6045.79   4
  -2  -1  -3 62134.9 5975.77   2
  -2   1  -3 61430.0 5977.49   2
   2   1   3 58979.2 6069.52   3
  -2   1  -3 59442.4 5979.65   9
  -2  -1  -4 14271.1 1963.37  37
  -2   1  -4 19655.9 1980.10   9
   2  -1   4 16046.8 2053.13   4
  -2  -1  -4 20326.5 1978.64   2
  -2   1  -4 18805.5 1973.05   2
   2   1   4 16653.4 2059.39   3
  -2   1  -5 716.726 148.184   9
  -2   1  -5 410.221 119.380   2
   2  -1   5 439.097 183.139   4
  -2  -1  -5 333.290 109.904   2
   2   1   5 440.416 183.653   3
   2  -1   6 11197.1 1361.98   4
  -2  -1  -6 10935.0 1226.20   2
  -2   1  -6 9943.44 1215.31   2
   2   1   6 9834.43 1332.70   3
  -2   1  -6 9193.40 1245.87   9
   2  -1   6 11313.3 1385.65   3
   2  -1   7 3696.04 594.888   4
   2  -1   7 2384.40 510.859   3
  -2  -1  -7 2759.52 431.093   2
  -2   1  -7 2608.91 424.388   2
   2   1   7 2458.12 517.251   3
  -2   1  -7 3301.81 463.789   9
  -2  -1  -7 2927.44 370.644  23
  -2   1  -7 3206.28 375.814  23
  -2   1  -7 2185.37 375.631  24
  -2   1  -8 2043.18 329.885  24
  -2   1  -8 2467.02 394.764   2
  -2  -1  -8 2277.18 388.965   2
   2   1   8 1978.82 463.256   3
  -2   1  -8 1518.12 344.600  51
  -2  -1  -8 2397.81 318.593  23
   2   1   8 1980.16 302.794  66
   2  -1   8 1732.65 291.692  66
   2  -1   9 1933.91 307.136  66
   2   1   9 2450.83 328.526  66
  -2   1  -9 2491.25 360.403  24
  -2   1  -9 1718.53 367.684  51
  -2  -1  -9 1342.55 339.965  51
   2  -1   9 1707.47 339.193  38
   2   1   9 1844.53 348.426  38
  -2  -1  -9 2692.23 338.306  23
  -2   1  -9 3254.89 353.340  23
  -2  -1  -9 2619.93 424.531   2
  -2   1  -9 2756.28 430.472   2
  -2  -1 -10 825.805 226.300   2
  -2   1 -10 1077.31 253.430   2
  -2   1 -10 276.504 150.667  51
  -2   1 -10 1018.52 175.506  23
  -2  -1 -10 567.701 147.298  23
   2   1  10 539.790 170.563  38
   2  -1  10 589.107 171.690  38
   2  -1  10 714.908 150.744  66
   2   1  10 923.564 168.536  66
   2  -1  10 805.146 153.601  67
  -2  -1 -11 7906.81 993.161  23
  -2   1 -11 8798.91 1000.25  23
   2  -1  11 7650.41 969.715  67
   2   1  11 8821.88 994.067  66
   2  -1  11 9166.27 991.532  66
  -2  -1 -12 382.375 113.870  23
  -2   1 -12 472.704 119.182  23
   2  -1  12 327.761 97.2033  67
  -2  -1 -13 149.498 74.2614  23
  -2   1 -13 175.725 72.3832  23
  -2  -1 -14 2633.86 335.950  23
  -2   1 -14 2538.85 332.284  23
  -2   2  16 281.562 57.8939  41
  -2  -2  16 268.473 53.5102  41
   2   2 -16 280.387 76.2407  24
   2   2 -16 245.364 64.7912  23
   2  -2 -16 226.493 68.8976  23
  -2  -2  15 94.2626 47.7959  67
   2   2 -15 102.862 65.9326  24
   2  -2 -15 109.290 65.3952  23
   2   2 -15 53.0779 50.7620  23
  -2  -2  15 93.1441 138.177  19
  -2  -2  14 477.091 102.167  67
  -2   2  14 488.564 106.366  67
  -2  -2  14 321.130 226.217  19
   2   2 -14 386.358 126.443  24
  -2  -2  13 1715.81 256.911  67
  -2   2  13 2190.02 273.995  67
   2   2 -13 1886.96 315.592  24
  -2   2  13 1319.43 405.339  19
  -2  -2  13 1169.18 394.640  19
  -2   2  12 48.5571 189.118  19
   2   2 -12 83.6685 77.2906  24
  -2  -2  12 49.9847 184.688  19
  -2  -2  12-20.4462 60.3905  67
  -2   2  12 85.9878 60.6706  67
  -2  -2  11 10729.5 1188.84  67
  -2   2  11 10649.6 1190.09  67
  -2  -2  11 13310.6 1192.98  65
   2   2 -11 11216.9 1321.76   1
   2  -2 -11 10766.0 1343.25   1
  -2   2  11 7714.81 1361.98  19
  -2  -2  11 7320.35 1361.68  20
  -2   2  11 6935.14 1502.02  14
  -2  -2  11 6904.66 1491.30  14
  -2  -2  11 5791.47 1319.82  19
  -2   2  11 16922.1 1488.88  32
   2  -2 -10 94.9397 97.2344   1
   2   2 -10 165.685 103.681   1
  -2  -2  10 158.065 63.3359  67
  -2   2  10 151.037 66.2923  67
  -2  -2  10 282.688 74.7167  65
  -2   2  10 165.005 227.955  14
  -2  -2  10 96.4414 179.118  20
  -2   2  10 168.391 187.847  19
  -2   2  10 206.442 175.690  32
  -2  -2   9 2583.92 328.053  67
  -2   2   9 2637.32 329.568  67
  -2  -2   9 3092.54 332.628  65
  -2  -2   9 1667.30 620.112  15
  -2   2   9 2116.64 488.667  20
  -2  -2   9 1522.85 465.766  20
  -2   2   9 1803.44 558.030  14
  -2   2   9 1942.33 453.911  19
  -2   2   9 2838.74 483.900  32
   2  -2  -9 2548.07 452.250   1
   2   2  -9 2271.44 413.803   1
   2  -2  -8 6385.98 864.747   1
   2   2  -8 6028.35 836.846   1
  -2  -2   8 4774.72 1138.59  15
  -2   2   8 4783.90 1001.71  14
  -2   2   8 6893.65 734.499  67
   2  -2  -7 7017.77 909.361   1
   2   2  -7 7243.30 891.447   1
  -2  -2   7 5883.93 1196.10  15
   2  -2  -6 26175.8 2817.12   1
   2   2  -6 24694.8 2784.35   1
  -2  -2   6 22181.4 3169.93  15
  -2   2   5 200.494 173.060  11
   2   2  -5 173.767 203.456  12
  -2  -2   5 242.811 172.868  11
  -2   2   5 420.692 252.194  15
  -2  -2   5 305.128 298.241  15
  -2   2   4 49503.1 5850.32  15
  -2  -2   4 52042.9 5591.71  46
  -2  -2   4 62569.4 5633.04  43
   2   2  -4 38518.9 5795.38  12
  -2  -2   4 46167.7 5733.08  11
  -2   2   4 47446.9 5762.73  11
   2   2  -3 20.0530 85.7482  13
  -2  -2   3 76.4453 85.0614  11
  -2   2   3 22.0091 105.141  11
  -2   2   3 43.1420 24.4489  39
  -2  -2   3 88.7242 33.1945  39
   2   2  -3 24.6089 33.9978  50
  -2  -2   3 63.5933 34.3991  48
  -2  -2   3 62.7098 28.1773  46
  -2   2   3 100.809 149.329  15
  -2  -2   2 32404.0 4326.92   8
  -2  -2   2 37362.7 4306.20   7
   2   2  -2 38498.3 4232.21  13
  -2  -2   2 47827.5 4252.92  11
  -2   2   2 55260.2 4288.59  11
   2  -2  -2 36891.9 4212.98   5
  -2   2   2 40986.0 4166.29  39
  -2  -2   2 44781.2 4172.66  39
   2  -2  -2 33979.3 4158.81  50
   2   2  -2 38017.3 4184.06  50
  -2  -2   2 38527.5 4178.67  44
  -2  -2   2 40326.7 4172.90  46
  -2  -2   2 36027.1 4173.88  48
  -2   2   2 40886.1 4331.08  15
  -2   2   1 34232.0 4163.49  68
   2  -2  -1 39660.3 4165.63  49
  -2  -2   1 36086.3 4169.27  46
  -2  -2   1 37230.1 4185.68  44
  -2  -2   1 35211.2 4172.89  48
  -2   2   1 48025.5 4181.79  37
  -2  -2   1 41335.5 4283.07   8
   2   2  -1 41791.2 4213.57  13
   2  -2  -1 42962.2 4246.44   5
  -2  -2   1 41129.7 4198.96  10
  -2   2   1 49178.6 4217.88  10
  -2   2   0 10203.0 1269.92  68
   2   2   0 12180.5 1289.57  49
  -2  -2   0 11390.4 1296.83  44
   2   2   0 14389.9 1300.74  47
  -2  -2   0 10823.5 1270.84  46
   2  -2   0 13725.4 1293.02  47
  -2  -2   0 10444.7 1276.12  48
  -2   2   0 13881.4 1301.74  37
   2  -2   0 10879.2 1313.53   4
   2   2   0 9021.98 1294.50   3
   2  -2   0 13515.6 1372.66   5
  -2  -2   0 13489.6 1299.61  10
  -2   2   0 14965.3 1313.73  10
  -2   2  -1 14433.4 1848.17  68
  -2   2  -1 19993.0 1871.39   2
   2  -2   1 15215.5 1910.74   4
  -2  -2  -1 19357.9 1864.57   2
   2   2   1 14459.7 1891.35   3
  -2   2  -1 15822.6 1863.95   9
   2  -2   1 19354.2 1959.49   5
  -2   2  -1 17135.1 1883.27  37
  -2  -2  -1 16893.5 1876.34  44
   2   2   1 19852.9 1880.61  47
   2  -2   1 18221.3 1869.88  47
   2   2   1 17115.4 1863.03  49
  -2   2  -2 32111.7 3476.78   9
  -2  -2  -2 35641.7 3472.67   2
   2  -2   2 28192.4 3540.38   4
  -2   2  -2 36236.4 3478.24   2
   2  -2   2 33691.1 3566.96   5
   2   2   2 28884.8 3521.40   3
  -2  -2  -2 34816.8 3474.91  37
  -2   2  -2 25802.8 3488.25  37
  -2  -2  -2 30338.4 3481.46  44
  -2   2  -3 6860.74 779.788   9
  -2  -2  -3 7494.10 771.658   2
   2  -2   3 5702.19 845.263   4
  -2   2  -3 6881.08 769.460   2
   2   2   3 5626.91 824.782   3
   2  -2   3 5777.34 834.927   5
  -2  -2  -3 6512.61 768.219  37
  -2   2  -4 2421.63 338.457   9
  -2  -2  -4 2959.47 343.122   2
  -2   2  -4 2134.22 323.057   2
   2  -2   4 2288.95 424.986   4
   2   2   4 2365.44 407.683   3
  -2  -2  -4 2040.41 327.338  37
  -2   2  -5 15175.5 1497.34   9
   2  -2   5 12204.9 1591.06   4
   2   2   5 12572.2 1577.75   3
  -2  -2  -5 15089.9 1483.27   2
  -2   2  -5 12779.9 1469.23   2
  -2  -2  -5 9872.57 1457.21  37
  -2   2  -6 19.6669 54.4150   9
   2  -2   6 40.1388 121.205   4
  -2  -2  -6 71.6240 58.5824   2
  -2   2  -6 53.9396 49.7926   2
   2   2   6 73.5769 101.450   3
  -2   2  -7 1869.84 398.517  51
   2  -2   7 3378.69 584.296   4
  -2  -2  -7 2284.44 409.328   2
  -2   2  -7 3110.37 441.789   2
   2  -2   7 2473.32 520.194   3
   2   2   7 2599.40 521.692   3
  -2   2  -7 2119.08 430.983   9
  -2  -2  -7 3533.77 374.109  23
  -2   2  -7 2973.37 362.268  23
  -2   2  -7 2188.29 368.807  24
  -2   2  -7 3022.32 367.559  26
  -2   2  -8 13223.6 1376.47  24
  -2   2  -8 12218.4 1332.57  26
   2  -2   8 11676.2 1579.18   4
  -2   2  -8 16316.8 1482.35   2
  -2   2  -8 8224.35 1384.38   9
  -2  -2  -8 10512.6 1405.88   2
  -2   2  -8 9416.07 1389.94  51
  -2  -2  -8 12593.6 1333.23  23
  -2   2  -8 16515.1 1358.49  23
   2  -2   8 9783.73 1306.19  66
   2   2   8 10748.0 1320.93  66
   2  -2   9 3709.63 488.882  66
   2   2   9 4106.35 509.229  66
  -2   2  -9 4442.13 514.831  26
  -2   2  -9 4744.24 558.356  24
  -2  -2  -9 3886.88 598.307   2
  -2   2  -9 5477.31 649.842   2
  -2   2  -9 2274.35 524.181  51
  -2  -2  -9 3664.67 500.959  23
  -2   2  -9 6034.77 544.352  23
   2   2   9 3200.98 538.138  38
   2  -2   9 2711.72 509.415  38
   2  -2  10 1561.51 243.348  67
   2   2  10 1914.00 268.899  66
   2  -2  10 1730.09 252.139  66
  -2   2 -10 1906.53 298.713  24
  -2   2 -10 562.898 246.721  51
  -2   2 -10 2394.07 287.595  23
  -2  -2 -10 1712.61 264.817  23
   2  -2  10 1345.75 274.148  38
   2   2  10 1490.20 296.789  38
  -2  -2 -10 1248.48 311.735   2
  -2   2 -10 1745.48 343.363   2
  -2   2 -11-19.1927 66.8843  24
  -2  -2 -11-14.7964 54.7022  23
  -2   2 -11 55.2155 61.3264  23
   2  -2  11 22.7739 50.5998  67
   2   2  11 67.8498 80.1742  66
   2  -2  11 23.8191 56.8392  66
  -2   2 -12 7365.86 884.183  24
  -2   2 -12 7589.09 855.710  23
  -2  -2 -12 7519.03 862.121  23
   2  -2  12 6503.23 827.101  67
  -2   2 -13 2328.90 295.934  23
  -2  -2 -13 2378.81 302.738  23
   2  -2  13 1671.63 263.912  67
  -2  -2 -14 3554.93 422.481  23
  -2   2 -14 3237.38 412.394  23
   2   3 -16 1072.59 184.498  24
  -2   3  16 1390.23 168.049  41
  -2  -3  16 1482.92 165.829  41
  -2  -3  16 942.821 161.429  67
   2  -3 -16 1559.15 189.702  23
   2   3 -16 1487.87 181.104  23
  -2  -3  15 470.973 92.3076  67
   2   3 -15 509.032 121.068  24
   2   3 -15 509.843 103.466  23
  -2  -3  15 297.921 171.540  19
   2  -3 -15 458.079 107.596  23
  -2  -3  14 325.547 81.8877  67
  -2   3  14 347.553 89.2044  67
   2   3 -14 228.061 99.1673  24
  -2  -3  14 156.127 162.477  19
  -2  -3  13 573.747 123.595  67
  -2   3  13 811.840 142.320  67
  -2  -3  13 722.061 124.901  65
  -2  -3  13 323.176 237.780  19
   2   3 -13 594.539 162.997  24
  -2  -3  12 6002.64 666.010  67
  -2  -3  12 6441.00 660.854  65
  -2   3  12 6050.11 671.228  67
  -2  -3  12 4857.11 858.125  20
  -2   3  12 3473.03 805.915  19
  -2  -3  12 3200.99 796.464  19
   2   3 -12 5055.72 719.496  24
   2  -3 -11 11910.9 1463.19   1
   2   3 -11 11326.6 1412.18   1
  -2   3  11 7960.92 1626.66  14
  -2  -3  11 8567.31 1479.52  20
  -2   3  11 8100.56 1460.10  19
  -2  -3  11 8267.48 1633.67  14
  -2   3  11 12276.9 1305.70  67
  -2  -3  11 11264.3 1295.67  67
  -2  -3  11 14277.0 1304.79  65
   2   3 -10 2255.30 387.681  26
  -2  -3  10 2760.84 354.215  67
  -2   3  10 2993.51 360.332  67
  -2  -3  10 3143.50 357.814  65
   2  -3 -10 3157.21 496.593   1
   2   3 -10 3313.36 476.814   1
  -2   3  10 1492.22 453.651  19
  -2   3  10 1779.79 584.313  14
  -2  -3  10 1986.41 514.680  20
  -2   3  10 3015.69 524.314  32
   2   3  -9 3740.37 657.288  26
  -2   3   9 5914.25 639.172  67
  -2  -3   9 5430.00 635.565  67
  -2  -3   9 7456.30 653.935  65
  -2  -3   9 3947.47 817.250  20
  -2   3   9 3846.40 894.945  14
  -2   3   9 4150.71 769.251  19
  -2  -3   9 3555.65 996.560  15
  -2   3   9 5623.04 809.066  32
   2  -3  -9 5412.55 776.115   1
   2   3  -9 6313.92 771.145   1
  -2  -3   8 6451.35 754.807  67
  -2   3   8 6682.91 754.686  67
  -2  -3   8 8536.91 768.710  65
   2  -3  -8 6170.19 883.446   1
   2   3  -8 5952.38 848.780   1
  -2  -3   8 4616.28 926.695  20
  -2  -3   8 4933.44 1155.37  15
  -2   3   8 4742.24 995.200  14
  -2   3   8 5740.56 895.734  32
   2  -3  -7 6165.67 809.875   1
   2   3  -7 6596.87 788.440   1
  -2   3   7 6343.07 985.549  14
  -2  -3   7 3519.54 986.934  15
   2  -3  -6 19177.7 2271.72   1
   2   3  -6 20354.0 2249.09   1
  -2  -3   6 15830.8 2582.62  15
  -2  -3   5 5054.51 1003.00  15
  -2  -3   5 6440.85 697.410  43
   2   3  -5 5013.21 931.607  12
  -2  -3   5 4762.26 798.682  11
  -2   3   5 5205.22 847.274  11
  -2  -3   4 556.478 122.033  43
  -2  -3   4 452.533 83.7266  46
  -2   3   4 433.821 198.982  11
   2   3  -4 439.409 238.050  12
  -2  -3   4 376.826 166.453  11
  -2  -3   3 5520.29 1013.12   7
  -2  -3   3 6111.29 893.448  11
  -2   3   3 7712.02 951.148  11
  -2  -3   3 8588.86 820.581  39
  -2   3   3 8052.69 810.404  39
   2   3  -3 7275.11 842.715  50
  -2  -3   3 6605.20 811.704  46
   2   3  -3 5397.90 897.371  13
  -2  -3   2 32629.0 4400.51   8
  -2  -3   2 38644.4 4401.79   7
  -2  -3   2 45963.5 4315.23  11
  -2   3   2 54823.1 4362.78  11
  -2   3   2 39104.7 4227.62  39
  -2  -3   2 44359.3 4236.87  39
   2   3  -2 41402.9 4256.67  50
  -2  -3   2 34421.8 4247.29  44
  -2  -3   2 37990.1 4239.60  46
  -2  -3   2 35511.4 4244.06  48
   2   3  -2 39825.9 4321.64  13
  -2  -3   1 57655.7 6831.23  48
  -2  -3   1 59307.9 6826.68  46
  -2  -3   1 58849.6 6844.33  44
  -2   3   1 76914.7 6850.10  37
  -2  -3   1 67530.6 6963.31   8
   2  -3  -1 55014.9 6891.89   5
   2   3  -1 69329.7 6885.41  13
  -2  -3   1 66240.9 6852.12  10
  -2   3   1 77630.9 6872.90  10
  -2   3   0 7578.98 884.167  68
   2   3   0 10617.8 914.139  47
  -2  -3   0 7117.02 887.551  48
   2  -3   0 8946.16 898.454  47
   2   3   0 9029.81 905.587  49
  -2  -3   0 7453.69 908.004  44
  -2  -3   0 7141.50 881.173  46
  -2   3   0 7622.82 916.023  37
   2  -3   0 7090.12 949.135   4
  -2   3   0 6833.98 889.001   9
  -2  -3   0 9517.82 909.574  10
  -2   3   0 10090.4 922.478  10
   2  -3   0 9409.81 1002.21   5
   2   3   1 2173.53 274.828  49
   2   3   1 2679.62 291.230  47
  -2  -3  -1 1946.18 250.955  46
  -2  -3  -1 2166.59 287.477  44
  -2   3  -1 1787.70 260.187  68
  -2  -3  -1 2486.90 272.763   2
  -2   3  -1 2587.85 280.049   9
  -2   3  -1 2663.13 281.868   2
   2  -3   1 1971.82 345.453   4
   2   3   1 1394.29 284.989   3
   2  -3   1 2314.58 360.012   5
  -2   3  -2 6770.03 950.070  68
  -2  -3  -2 10105.2 967.662   2
  -2   3  -2 10570.3 979.179   2
   2  -3   2 7498.91 1057.79   4
  -2   3  -2 8193.59 973.246   9
   2   3   2 6858.75 1002.50   3
   2  -3   2 8611.02 1068.85   5
  -2  -3  -2 9802.65 971.271  37
  -2  -3  -2 8603.04 979.856  44
  -2  -3  -3 1074.02 151.271   2
  -2   3  -3 1115.93 160.573   2
   2  -3   3 644.985 210.409   4
  -2   3  -3 856.675 156.106   9
   2   3   3 406.222 161.450   3
   2  -3   3 762.248 203.041   5
  -2  -3  -3 770.984 140.170  37
  -2  -3  -3 695.408 146.079  44
  -2   3  -4 41887.2 4327.28   9
   2  -3   4 36084.8 4432.16   4
  -2  -3  -4 45930.7 4311.45   2
  -2   3  -4 42983.9 4311.89   2
   2  -3   4 35525.3 4388.79   5
   2   3   4 30620.6 4361.03   3
  -2  -3  -4 38348.6 4303.48  37
  -2   3  -5 74395.7 7580.28   9
   2  -3   5 62318.2 7694.51   4
  -2  -3  -5 87680.4 7574.00   2
  -2   3  -5 72763.8 7558.41   2
   2   3   5 58847.3 7637.00   3
  -2  -3  -5 59780.4 7547.76  37
   2  -3   6 26656.2 3435.96   4
  -2  -3  -6 36252.2 3317.91   2
  -2   3  -6 30141.8 3296.03   2
  -2   3  -6 28621.8 3308.77   9
   2   3   6 24172.8 3381.15   3
  -2   3  -7 6085.67 760.084  26
  -2   3  -7 6508.77 790.562  24
  -2   3  -7 7852.96 875.530   9
   2  -3   7 5619.49 954.041   4
  -2  -3  -7 8294.64 869.242   2
  -2   3  -7 8657.89 876.378   2
  -2   3  -7 4935.00 823.206  51
  -2  -3  -7 10543.1 796.122  23
  -2   3  -7 10011.8 792.474  23
   2  -3   7 4178.09 726.511  66
   2   3   7 4889.47 743.269  66
  -2   3  -8 2342.74 305.836  24
  -2   3  -8 1436.27 241.955  26
  -2   3  -8 667.755 247.671   9
  -2   3  -8 2486.21 356.678   2
   2  -3   8 1269.20 380.650   4
  -2  -3  -8 1697.60 316.820   2
  -2   3  -8 989.579 278.731  51
  -2  -3  -8 2341.84 270.687  23
  -2   3  -8 2720.76 279.446  23
   2  -3   8 1033.04 220.385  65
   2  -3   8 1503.17 231.535  66
   2   3   8 1433.67 242.930  66
   2   3   9 1990.51 260.914  66
   2  -3   9 1481.04 226.792  66
  -2   3  -9 1522.83 239.152  26
  -2   3  -9 2065.47 298.318  24
  -2   3  -9 244.756 234.837   9
  -2   3  -9 2287.37 359.672   2
  -2  -3  -9 1120.91 278.973   2
  -2   3  -9 744.686 244.229  51
  -2  -3  -9 1594.62 242.376  23
  -2   3  -9 2483.70 276.479  23
   2   3   9 1313.83 277.513  38
   2  -3   9 986.425 233.565  38
  -2   3 -10 5623.95 685.935  24
  -2   3 -10 5092.57 640.242  26
  -2  -3 -10 3363.54 689.555   2
  -2   3 -10 6235.93 771.090   2
  -2   3 -10 2335.85 632.952  51
   2  -3  10 5436.71 627.759  66
   2   3  10 6612.48 667.639  66
  -2  -3 -10 5045.02 639.919  23
  -2   3 -10 7297.47 670.501  23
  -2   3 -11 612.651 223.043  51
  -2   3 -11 1330.73 258.854  24
  -2  -3 -11 1262.56 229.418  23
  -2   3 -11 2081.94 257.472  23
   2  -3  11 1240.45 212.125  67
   2   3  11 1761.46 252.338  66
   2  -3  11 1371.75 220.794  66
  -2   3 -12 225.149 103.976  24
  -2   3 -12 240.420 90.8504  23
  -2  -3 -12 325.159 102.695  23
   2  -3  12 277.400 84.8713  67
  -2   3 -13 2385.54 328.677  24
  -2   3 -13 2562.87 305.649  23
  -2  -3 -13 2334.92 308.020  23
   2  -3  13 1671.79 270.948  67
  -2   3 -14 5542.89 558.576  23
  -2  -3 -14 5302.92 564.467  23
   2  -3  14 3912.61 532.982  67
   2   4 -16 84.6541 45.8606  24
  -2  -4  16 47.3086 28.1310  67
  -2  -4  15 316.919 62.2613  41
  -2  -4  15 242.440 62.6218  67
   2   4 -15 235.063 83.1973  24
  -2  -4  15 197.525 146.212  19
   2   4 -15 306.278 78.6005  23
  -2  -4  14 893.323 133.415  65
  -2  -4  14 698.565 131.183  67
   2   4 -14 812.043 177.007  24
   2  -4 -14 1045.55 176.798  23
  -2  -4  14 376.115 242.459  19
  -2  -4  13 207.111 75.7680  67
  -2   4  13 359.938 92.9742  67
  -2  -4  13 332.259 80.3107  65
  -2  -4  13 361.418 250.723  19
   2   4 -13 277.082 117.828  24
  -2  -4  12 19.3334 46.2478  67
  -2   4  12 32.1897 49.5744  67
  -2  -4  12 61.7598 49.9229  65
  -2  -4  12 90.6157 176.497  20
  -2  -4  12-99.5992 184.036  19
   2   4 -12 20.0620 69.9774  24
   2   4 -12 48.9153 56.9109  26
   2   4 -11 1587.76 307.673   1
  -2  -4  11 1726.33 230.950  67
  -2   4  11 1740.80 235.585  67
  -2  -4  11 1818.36 230.258  65
  -2  -4  11 719.329 323.710  20
  -2   4  11 1098.98 364.276  19
   2   4 -11 1147.66 258.817  24
  -2   4  11 1362.52 483.277  14
   2   4 -11 1129.85 246.501  26
   2  -4 -10 1648.94 381.738   1
   2   4 -10 2376.80 391.326   1
  -2  -4  10 2216.75 298.824  67
  -2   4  10 2350.01 304.351  67
  -2  -4  10 2816.34 312.032  65
  -2  -4  10 1647.59 464.358  20
  -2   4  10 1687.57 437.654  19
  -2   4  10 2684.66 658.508  14
  -2   4  10 2575.08 484.681  32
   2   4 -10 1746.26 328.741  26
   2   4  -9 3276.89 605.586  26
  -2  -4   9 5425.16 590.895  67
  -2   4   9 5258.85 588.205  67
  -2  -4   9 6626.49 605.120  65
  -2  -4   9 3516.95 761.634  20
  -2   4   9 4712.25 919.460  14
  -2  -4   9 3025.99 905.627  15
  -2   4   9 3083.58 692.131  19
  -2   4   9 5670.21 782.877  32
   2  -4  -9 5477.88 751.267   1
   2   4  -9 5503.44 706.092   1
  -2   4   8 13255.2 1433.84  67
  -2  -4   8 17094.3 1455.37  65
   2  -4  -8 11698.7 1568.93   1
   2   4  -8 13459.4 1547.90   1
  -2  -4   8 7242.79 1769.46  15
  -2  -4   8 10078.6 1633.05  20
  -2   4   8 10998.7 1728.24  14
  -2   4   8 10003.8 1546.40  19
  -2   4   8 11300.0 1578.02  32
   2  -4  -7 2286.65 410.431   1
   2   4  -7 2538.71 386.453   1
  -2  -4   7 2060.08 651.629  15
  -2   4   7 2571.64 551.930  14
   2  -4  -6 3718.33 571.274   1
   2   4  -6 4102.47 548.114   1
   2   4  -6 5622.32 946.581  12
  -2   4   6 4433.13 707.073  14
  -2  -4   6 3187.42 817.227  15
  -2   4   5 158.504 146.097  14
  -2  -4   5-75.8471 247.158  15
   2   4  -5 132.745 200.243  12
  -2  -4   5 34.1557 126.213  11
  -2   4   5-44.6519 145.511  11
  -2  -4   5 21.2095 23.1087  46
  -2  -4   5 14.8653 48.4733  43
  -2   4   4 48515.2 5281.33  14
  -2  -4   4 45608.6 5158.00  46
  -2  -4   4 61345.3 5235.55  43
  -2   4   4 47944.6 5373.09  11
   2   4  -4 37796.0 5424.26  12
  -2  -4   4 44315.8 5294.05  11
  -2   4   3 5625.62 698.206  11
  -2  -4   3 3174.21 719.997   7
  -2  -4   3 4832.30 633.448  11
  -2   4   3 4942.41 521.062  39
  -2  -4   3 5515.12 535.320  39
   2   4  -3 5297.98 571.157  50
  -2  -4   3 5455.16 585.601  43
  -2  -4   3 3291.71 535.907  44
  -2  -4   3 4068.33 531.095  46
   2   4  -3 3970.41 640.002  13
  -2  -4   2 45593.1 5956.40   8
  -2  -4   2 52935.4 5970.19   7
  -2  -4   2 62742.0 5856.83  11
  -2   4   2 76439.2 5924.27  11
  -2   4   2 52909.9 5762.65  39
  -2  -4   2 61641.6 5774.33  39
   2   4  -2 58848.7 5801.38  50
  -2  -4   2 50128.1 5790.63  48
  -2  -4   2 44761.8 5793.26  44
  -2  -4   2 48822.8 5780.22  46
   2   4  -2 52585.3 5876.73  13
  -2  -4   1 11280.9 1397.08  48
  -2  -4   1 11236.7 1390.47  46
  -2  -4   1 11204.7 1412.81  44
   2  -4  -1 15084.9 1398.80  47
  -2  -4   1 12767.4 1537.05   8
   2   4  -1 13774.8 1467.24  13
  -2   4   1 16024.6 1444.21  10
  -2  -4   1 13359.9 1414.36  10
  -2  -4   0 25512.6 3224.69  46
  -2  -4   0 24914.4 3250.44  44
   2  -4   0 32258.8 3238.27  47
   2   4   0 33347.0 3252.25  49
   2   4   0 37876.9 3256.40  47
  -2  -4   0 25607.6 3231.98  48
  -2   4   0 27652.3 3228.42  68
  -2   4   0 31943.0 3233.11   9
   2   4   0 32036.1 3292.09  13
   2  -4   0 28024.3 3329.65   5
  -2  -4   0 32948.9 3246.59  10
  -2   4   0 37455.0 3267.15  10
  -2  -4  -1 6372.39 763.444  48
  -2  -4  -1 6446.97 753.903  46
  -2  -4  -1 6485.72 792.421  44
   2   4   1 7882.65 786.720  49
  -2   4  -1 6862.08 769.195  68
   2  -4   1 4998.91 858.683   4
  -2   4  -1 8082.32 786.039   9
   2  -4   1 8124.54 906.841   5
  -2  -4  -2 52.1310 51.4554  44
  -2   4  -2 37.4543 33.4049  68
  -2   4  -2 10.0125 32.7694   9
  -2  -4  -2 19.9213 27.2971   2
  -2   4  -2 39.3626 32.3031   2
   2  -4   2 28.6248 99.7624   4
   2  -4   2 49.5471 80.7837   5
  -2   4  -3 349.212 104.643   9
  -2  -4  -3 588.195 105.551   2
  -2   4  -3 516.371 111.363   2
   2  -4   3 328.712 173.741   4
   2  -4   3 560.085 177.357   5
  -2  -4  -3 440.531 98.6569  37
  -2  -4  -3 395.394 105.564  44
  -2   4  -4 1753.23 279.061   9
  -2  -4  -4 1572.48 248.866   2
  -2   4  -4 1717.55 260.300   2
   2  -4   4 1547.79 334.136   5
   2  -4   4 1447.91 373.852   4
  -2  -4  -4 2077.70 274.036  37
  -2   4  -5 248.556 97.5162   9
   2  -4   5 209.007 158.261   4
  -2  -4  -5 409.444 111.263   2
  -2   4  -5 401.486 113.713   2
  -2   4  -6 7481.19 1076.75  51
  -2   4  -6 7382.37 1053.24   9
   2  -4   6 9107.82 1236.02   4
  -2  -4  -6 11587.6 1083.47   2
  -2   4  -6 12197.5 1096.50   2
  -2   4  -6 7744.50 987.214  26
  -2   4  -6 8104.27 1010.27  24
  -2   4  -7 771.303 153.255  26
  -2   4  -7 619.966 191.744   9
   2  -4   7 718.058 279.690   4
  -2   4  -7 932.034 206.090   2
  -2  -4  -7 949.297 205.936   2
  -2   4  -7 657.969 201.501  51
  -2   4  -7 961.412 181.731  24
  -2   4  -7 1162.68 164.535  23
   2  -4   7 483.593 122.627  66
  -2   4  -8 39.8188 59.3120  26
  -2   4  -8 143.707 93.8892   9
   2  -4   8 55.0571 117.636   4
  -2  -4  -8 25.7192 71.1396   2
  -2   4  -8 97.5556 73.8751   2
  -2   4  -8-28.8306 71.3250  51
  -2   4  -8 279.937 101.288  24
  -2   4  -8 215.218 80.4151  23
   2   4   8 63.9397 63.3470  66
   2  -4   8 36.2441 51.9689  65
   2  -4   8 100.707 61.1234  66
   2  -4   9 173.324 82.8675  65
   2   4   9 443.895 124.163  66
   2  -4   9 238.660 85.1385  66
  -2   4  -9 458.581 119.237  26
  -2   4  -9 31.4115 82.5159   9
   2  -4   9 343.156 213.255   4
  -2   4  -9 484.947 154.737   2
  -2   4  -9 440.991 179.688  51
  -2   4  -9 247.536 113.673  24
  -2  -4  -9 294.918 99.0838  23
  -2   4  -9 498.144 119.297  23
   2  -4   9 278.614 106.249  38
  -2   4 -10 1179.11 210.174  26
   2   4  10 1390.62 229.164  66
   2  -4  10 1092.60 190.722  66
   2  -4  10 934.574 183.882  65
  -2   4 -10 1243.97 241.275  24
  -2  -4 -10 936.809 197.647  23
  -2   4 -10 1584.87 224.071  23
  -2   4 -10 719.899 235.298  51
   2  -4  11 10.8565 46.3737  67
   2  -4  11 10.9126 52.1023  66
  -2   4 -11 57.4942 74.6751  24
  -2   4 -11 12.6464 58.3216  23
  -2  -4 -11 57.6756 71.0699  23
  -2   4 -11 26.4492 72.8753  51
  -2   4 -12 9057.35 1046.79  26
  -2   4 -12 10360.1 1095.25  24
  -2  -4 -12 9227.16 1056.09  23
  -2   4 -12 10802.7 1056.09  23
   2  -4  12 7321.87 1015.04  67
  -2   4 -13 7464.76 823.163  24
  -2  -4 -13 6726.37 794.018  23
  -2   4 -13 7516.91 789.454  23
   2  -4  13 5924.31 765.859  67
  -2   4 -14 479.770 105.919  24
  -2   4 -14 573.931 94.4787  23
   2  -4  14 345.023 75.8105  67
   2   5 -15 32.8881 50.5986  24
  -2  -5  15 79.0049 116.979  19
  -2  -5  15 21.5352 29.0416  67
  -2  -5  14 322.262 202.831  19
   2   5 -14 720.576 163.705  24
   2   5 -14 928.931 147.238  23
  -2  -5  14 794.599 123.805  65
  -2  -5  14 684.959 123.159  67
   2   5 -13 1797.41 266.384  26
   2   5 -13 1489.19 269.908  24
  -2  -5  13 1051.77 351.022  19
  -2  -5  13 1782.47 225.474  65
  -2  -5  13 1370.82 217.523  67
   2   5 -12 162.282 92.6110  26
   2   5 -12 273.347 117.083  24
  -2  -5  12 343.495 90.4275  67
  -2   5  12 349.352 96.5235  67
  -2  -5  12 334.141 83.4765  65
   2   5 -11 2003.67 401.734  24
   2   5 -11 2652.16 411.579  26
  -2  -5  11 1972.28 516.404  20
  -2   5  11 1841.44 607.491  14
  -2  -5  11 2854.63 372.130  67
  -2   5  11 3141.09 382.927  67
  -2  -5  11 4061.31 391.366  65
   2   5 -10 2756.37 432.691  26
  -2   5  10 3062.92 391.826  67
  -2  -5  10 4156.11 408.176  65
  -2  -5  10 1592.32 655.797  15
  -2  -5  10 1540.17 502.870  20
  -2   5  10 3318.56 752.371  14
   2   5  -9 73.2653 91.2036   9
   2   5  -9 68.1701 70.8669  26
  -2   5   9 142.957 170.992  32
  -2  -5   9-103.722 221.659  15
  -2  -5   9 143.220 176.889  20
  -2   5   9 35.6171 132.266  19
  -2   5   9 135.522 187.082  14
  -2   5   9 198.735 62.6114  67
  -2  -5   9 189.625 65.0595  65
   2   5  -8 2537.18 481.377  27
  -2   5   8 1936.61 422.580  32
  -2   5   8 2246.05 526.004  14
  -2  -5   8 1564.35 435.814  21
  -2  -5   8 1565.17 443.566  20
  -2  -5   8 794.806 469.052  15
  -2   5   8 1753.15 387.821  19
  -2  -5   8 2584.68 297.380  64
  -2  -5   8 2574.66 299.275  65
  -2   5   8 2256.49 286.644  67
  -2  -5   7 3932.09 934.064  15
  -2   5   7 4948.20 793.215  14
  -2   5   6 32592.6 3414.30  14
  -2  -5   6 22880.7 3589.56  15
   2   5  -6 31158.0 3710.59  12
  -2  -5   6 29261.7 3254.65  43
   2   5  -5 4048.49 835.997  12
  -2  -5   5 3935.89 517.404  46
  -2  -5   5 6029.69 623.142  43
   2   5  -4 95.5693 69.3824  50
   2   5  -4 58.9234 162.296  12
  -2  -5   4 43.3076 130.679   6
  -2  -5   4 15.5922 54.3831  43
  -2  -5   4 15.2843 26.7585  46
   2   5  -3 42.6805 43.8327  50
  -2  -5   3 43.1939 44.3541  44
  -2  -5   3 36.1103 36.9678  46
  -2  -5   3 108.920 69.2939  43
  -2  -5   3-50.4499 186.462   7
   2   5  -3 29.8170 82.2467  13
   2   5  -2 32715.1 3033.78  50
  -2  -5   2 26721.3 3010.61  46
  -2  -5   2 24216.3 3030.88  44
  -2  -5   2 28879.4 3248.41   8
  -2  -5   2 30775.6 3255.02   7
   2   5  -2 27701.1 3124.47  13
  -2  -5   1 10198.1 1169.04  46
  -2  -5   1 10724.7 1181.62  48
  -2  -5   1 10033.3 1197.47  44
  -2  -5   1 13002.7 1370.47   8
   2   5  -1 11365.1 1259.15  13
  -2  -5   0 17991.3 2123.91  44
  -2  -5   0 18280.2 2089.50  46
  -2  -5   0 19365.3 2099.42  48
   2   5   0 25677.0 2127.41  49
   2   5   0 13781.2 2106.96  69
  -2   5   0 21327.1 2097.55  68
   2   5   0 23960.3 2187.24  13
   2  -5   0 14840.7 2287.65   6
   2  -5   0 19648.3 2208.13   5
   2   5   1 56.1069 39.7170  49
  -2  -5  -1 31.2541 30.1206  48
  -2  -5  -1 43.7318 24.3157  46
  -2  -5  -1 55.4123 51.2491  44
  -2   5  -1 13.2969 28.6845  68
  -2   5  -1 99.0572 47.8767   9
   2  -5   1 72.9027 89.8894   5
   2   5   1 14.5904 54.0780  13
  -2  -5  -2 8633.44 991.033  44
  -2   5  -2 8514.58 965.317  68
  -2   5  -2 9061.00 990.776   9
   2  -5   2 10612.0 1130.16   5
  -2   5  -3 3693.38 487.867  68
  -2  -5  -3 3612.22 504.517  44
  -2  -5  -3 4839.52 501.780  37
  -2   5  -3 4117.68 521.844   9
   2  -5   3 2676.29 591.160   4
   2  -5   3 4626.50 626.350   5
  -2   5  -4 504.510 144.964   9
   2  -5   4 248.004 180.377   4
   2  -5   4 697.879 211.017   5
  -2   5  -4 697.340 140.770  68
  -2  -5  -4 781.884 156.308  44
  -2   5  -5 10393.0 1372.51   9
   2  -5   5 10399.7 1521.29   4
  -2   5  -6 973.330 251.327  51
   2   5   6 792.325 208.212  34
  -2   5  -6 811.364 220.109   9
   2  -5   6 1394.07 371.456   4
  -2   5  -6 1181.73 189.613  26
  -2   5  -6 1670.61 230.209  24
  -2   5  -6 1170.70 198.848  25
  -2   5  -7 29.1207 81.7484  51
  -2   5  -7 135.019 89.4088   9
   2  -5   7 215.495 176.264   4
  -2   5  -7 383.469 115.834  24
  -2   5  -7 153.488 72.6072  25
  -2   5  -7 148.060 69.7822  26
  -2   5  -8 451.150 120.767  26
   2  -5   8 345.019 109.041  65
  -2   5  -8 569.999 198.840  51
  -2   5  -8 981.302 187.162  24
  -2   5  -8 534.595 179.201   9
   2  -5   8 456.572 238.799   4
  -2   5  -9 7348.05 733.187  51
   2  -5   9 6597.33 561.390  65
  -2   5  -9 10353.1 651.903  26
  -2   5  -9 11170.7 723.828  24
   2  -5   9 6836.65 920.127   4
   2  -5  10 14228.0 1424.95  66
   2  -5  10 11494.8 1415.27  65
  -2   5 -10 14611.7 1497.33  24
  -2   5 -10 13933.6 1455.77  26
  -2   5 -11 25.9426 84.5724  51
  -2   5 -11 28.0822 54.7438  26
   2  -5  11 10.4590 54.7093  67
   2  -5  11 41.3825 42.3347  65
  -2   5 -11 18.8568 65.7364  24
  -2   5 -11 11.8926 48.6440  23
  -2   5 -12 4213.65 551.375  24
  -2   5 -12 4340.63 522.394  26
   2  -5  12 3308.43 487.302  67
  -2   5 -12 5092.29 525.201  23
   2  -5  13 2389.49 331.205  67
  -2   5 -13 3480.11 397.019  24
   2  -5  14 1568.22 217.903  67
  -2   5 -14 2200.64 260.893  24
   2   6 -15 4226.23 507.147  24
  -2  -6  15 4811.35 471.782  65
  -2  -6  15 3741.83 467.497  67
   2   6 -14 103.882 57.9318  26
  -2  -6  14 84.6836 44.8687  67
  -2  -6  14 97.5114 42.1001  65
  -2  -6  14 33.6992 144.061  19
   2   6 -14 54.5376 56.4270  24
   2   6 -13 2258.40 339.173  24
   2   6 -13 2469.12 326.986  26
  -2  -6  13 1874.65 276.994  67
  -2  -6  13 2443.24 287.976  65
  -2  -6  13 1303.93 405.065  19
  -2  -6  12 3871.33 427.640  65
   2   6 -12 3294.84 464.625  26
   2   6 -12 2664.30 461.189  24
  -2  -6  11 2369.18 293.729  65
   2   6 -11 1824.98 332.884  24
   2   6 -11 1967.12 331.608  26
   2   6 -10 766.517 188.664  26
  -2  -6  10 808.875 321.326  20
   2   6 -10 758.088 191.525  24
  -2   6  10 1360.57 448.547  14
  -2  -6  10 1295.52 177.569  65
   2   6  -9 479.768 151.625  26
  -2   6   9 766.809 257.480  32
   2   6  -9 572.964 213.212   9
  -2  -6   9 524.024 253.265  20
  -2  -6   9 307.607 292.165  15
  -2   6   9 725.788 313.166  14
  -2  -6   9 914.936 139.721  64
  -2   6   9 632.768 124.522  67
  -2  -6   9 946.381 144.258  65
  -2  -6   8 5803.09 574.816  64
  -2  -6   8 6790.08 586.855  65
   2   6  -8 6062.26 816.302  27
   2   6  -8 2849.59 574.630  26
  -2   6   8 2983.38 670.690  33
  -2   6   8 5821.78 766.422  32
  -2   6   8 4680.11 828.458  14
  -2  -6   8 3699.64 747.048  20
  -2  -6   8 2965.77 878.636  15
  -2  -6   8 4025.68 758.181  21
  -2  -6   7 4408.21 1014.58  15
  -2  -6   7 3508.10 768.529  22
  -2  -6   7 4137.11 779.839  21
  -2  -6   7 6832.22 629.919  64
  -2  -6   7 7603.59 632.452  65
   2   6  -7 5162.94 798.228  27
  -2  -6   7 6058.92 613.710  63
  -2   6   7 3627.65 588.761  42
  -2   6   7 4675.93 730.245  33
   2   6  -6 2612.90 678.997  12
  -2  -6   6 2528.01 404.087  43
  -2  -6   6 2235.63 646.124  15
  -2  -6   5 682.249 179.996  43
  -2  -6   5 637.437 128.257  46
   2   6  -5 1092.63 198.955  50
   2   6  -5 909.993 370.107  12
  -2  -6   4 10846.9 1409.58  46
  -2  -6   4 17370.7 1530.44  43
   2   6  -4 17230.2 1493.91  50
  -2  -6   4 8971.27 1594.28   6
   2   6  -4 9933.73 1696.91  12
   2   6  -3 4931.39 478.289  50
  -2  -6   3 3208.75 672.800   7
  -2  -6   3 2986.49 453.184  44
  -2  -6   3 2899.64 420.542  46
  -2  -6   3 5249.37 523.983  43
   2   6  -3 2620.39 539.955  13
  -2  -6   2 1697.17 291.904  44
  -2  -6   2 1943.90 268.190  46
  -2  -6   2 1814.12 432.616   8
  -2  -6   2 2228.61 474.426   7
   2   6  -2 1516.60 343.462  13
   2   6  -2 2902.21 298.664  50
  -2  -6   1 582.686 217.412   8
   2   6  -1 904.613 199.858  13
   2   6  -1 480.757 143.073  69
  -2  -6   1 498.094 130.833  44
   2   6  -1 958.996 142.835  49
  -2  -6   1 523.358 105.976  46
  -2  -6   1 736.696 126.685  48
   2   6   0 4576.74 556.020  13
   2  -6   0 3578.56 560.169   5
   2   6   0 3365.67 488.487  69
  -2   6   0 4468.79 473.390  68
  -2  -6   0 3762.71 471.774  48
  -2  -6   0 3570.42 499.562  44
  -2  -6   0 3411.99 459.554  46
   2   6   0 5354.21 501.024  49
   2  -6   1 53726.1 5519.46   5
   2   6   1 56859.9 5460.27  13
  -2   6  -1 53145.1 5377.68  68
  -2  -6  -1 47194.0 5409.34  44
  -2  -6  -1 45635.0 5356.78  46
   2   6   1 58968.4 5396.66  49
  -2  -6  -1 46082.3 5367.20  48
  -2   6  -2 9898.77 1127.56   9
   2   6   2 12456.9 1195.52  13
   2  -6   2 12094.3 1271.50   5
  -2   6  -2 10038.9 1106.79  68
  -2  -6  -2 10139.9 1137.54  44
  -2  -6  -2 9424.52 1087.00  48
  -2   6  -3 27464.7 3203.18   9
   2  -6   3 35309.6 3354.77   5
  -2   6  -3 31809.9 3182.25  68
  -2  -6  -3 30110.1 3202.35  44
  -2   6  -4 2150.95 377.354   9
   2  -6   4 3200.49 493.825   5
   2  -6   4 1613.23 458.415   4
  -2   6  -4 2970.16 370.288  68
  -2  -6  -4 2815.88 380.432  44
  -2   6  -5 10809.0 1066.02  68
  -2   6  -5 6194.78 1051.22   9
   2  -6   5 7883.38 1233.83   4
   2  -6   5 12587.2 1241.96   5
  -2   6  -6 102.182 79.6296   9
   2  -6   6 264.579 196.540   4
  -2   6  -6 224.578 73.3107  26
  -2   6  -6 146.478 74.2439  25
  -2   6  -6 231.394 90.9663  68
  -2   6  -6 207.878 133.388  51
  -2   6  -6 288.918 99.4894  24
   2   6   6 151.819 105.378  34
  -2   6  -7 3462.63 390.517  26
  -2   6  -7 3280.53 400.746  25
  -2   6  -7 4220.29 440.628  24
   2  -6   7 1423.07 332.834  65
  -2   6  -7 3659.67 437.112  68
  -2   6  -7 2902.04 481.557  51
  -2   6  -7 2917.98 472.099   9
   2  -6   7 3256.98 617.888   4
   2   6   7 2221.22 410.768  34
  -2   6  -8 2845.99 542.826  51
  -2   6  -8 4955.86 536.385  24
  -2   6  -8 4831.92 501.738  26
  -2   6  -8 3845.94 493.019  25
   2  -6   8 2529.60 443.600  65
  -2   6  -8 3609.01 509.344  68
  -2   6  -8 3753.75 580.695   9
   2  -6   8 2872.50 658.912   4
   2  -6   9 176.260 88.2521  65
  -2   6  -9 262.256 106.350  68
  -2   6  -9 214.414 138.986  51
  -2   6  -9 384.052 111.353  26
  -2   6  -9 386.288 129.074  24
  -2   6  -9 388.499 176.135   9
   2  -6   9 177.566 148.567   4
  -2   6 -10 5976.48 650.935  26
  -2   6 -10 6420.30 695.987  24
   2  -6  10 4400.55 606.383  65
  -2   6 -10 3777.36 677.842  51
  -2   6 -11 895.779 169.654  26
  -2   6 -11 1046.65 203.258  24
   2  -6  11 669.451 136.357  67
   2  -6  11 739.565 143.730  65
  -2   6 -11 456.156 171.475  51
  -2   6 -12 58.4448 49.9241  26
  -2   6 -12 79.3565 67.7536  24
   2  -6  12 85.4477 50.5239  67
   2  -6  12 48.2810 44.3822  65
  -2   6 -12-61.5884 79.9898  51
  -2   6 -13 753.600 129.426  26
   2  -6  13 533.000 106.558  67
  -2   6 -13 744.367 148.658  24
   2  -6  14 937.003 140.530  67
  -2   6 -14 1350.36 178.792  24
   2   7 -15 719.515 131.380  24
  -2  -7  15 688.058 102.039  65
  -2  -7  15 653.699 194.477  19
   2   7 -14 4152.18 532.112  24
   2   7 -14 4871.83 526.736  26
  -2  -7  14 4281.72 487.910  65
   2   7 -13 4671.27 612.818  24
   2   7 -13 4750.77 596.590  26
  -2  -7  13 5189.42 563.398  65
  -2  -7  13 3351.03 707.254  19
   2   7 -12 4272.61 597.746  26
   2   7 -12 4187.91 606.475  24
  -2  -7  12 5262.54 565.814  65
   2   7 -11 1542.26 279.536  24
   2   7 -11 1254.14 255.090  26
  -2  -7  11 1779.01 234.664  65
  -2  -7  10 73.0730 46.8620  64
   2   7 -10 37.8165 80.9466   9
   2   7 -10 88.0558 84.2705  26
   2   7 -10-18.7427 61.4379  24
  -2  -7  10 120.525 57.4816  65
  -2  -7   9 334.956 87.6157  64
   2   7  -9 235.003 139.927   9
   2   7  -9 226.594 98.5885  26
   2   7  -9 177.721 92.8935  24
  -2  -7   9 236.239 195.478  20
  -2  -7   9 461.180 95.0048  65
  -2  -7   8 4637.26 533.050  63
  -2  -7   8 5576.71 551.513  64
  -2  -7   8 5472.81 549.607  65
   2   7  -8 5140.76 779.490  27
   2   7  -8 2849.14 552.294  26
  -2   7   8 3513.74 681.480  33
  -2   7   8 5480.51 654.999  34
  -2   7   8 6458.95 765.146  32
  -2  -7   8 2418.77 653.369  21
  -2  -7   8 3351.03 885.792  15
  -2  -7   8 3005.27 686.392  20
  -2  -7   7 1367.94 392.219  21
  -2  -7   7 1498.15 541.171  15
  -2  -7   7 1910.76 444.432  22
  -2  -7   7 2441.08 272.877  64
  -2  -7   7 2558.94 271.172  65
  -2  -7   7 2144.76 258.689  63
   2   7  -7 1989.68 421.597  27
  -2   7   7 1272.57 233.610  42
  -2   7   7 1662.56 375.282  33
  -2   7   7 2288.69 356.280  34
   2   7  -6 298.549 119.524  50
  -2  -7   6 339.131 134.504  43
   2   7  -6 184.647 229.993  12
  -2  -7   5 30.6345 33.5503  46
  -2  -7   5 89.5473 73.0746  43
   2   7  -5 36.7222 55.5583  50
   2   7  -5-81.8382 142.608  12
  -2  -7   4 8471.64 882.293  43
   2   7  -4 8425.03 842.952  50
  -2  -7   4 4378.96 1047.17   7
  -2  -7   4 3975.04 936.793   6
   2   7  -4 4520.91 1023.11  12
  -2  -7   3 1530.76 248.713  43
  -2  -7   3 813.226 196.681  44
   2   7  -3 1219.77 198.111  50
  -2  -7   3 1162.31 393.391   7
   2   7  -3 731.491 262.775  13
  -2  -7   2 2758.51 565.498   8
  -2  -7   2 2570.98 556.330   7
   2   7  -2 3394.28 366.468  50
  -2  -7   2 2210.45 371.550  44
   2   7  -2 2694.87 475.775  13
   2   7  -2 2183.96 396.485  69
  -2  -7   1 42139.6 4646.14   8
  -2  -7   1 36488.9 4449.37  44
  -2  -7   1 34417.6 4402.29  46
  -2  -7   1 42743.4 4428.59  48
   2   7  -1 41733.1 4548.63  13
   2   7  -1 37495.4 4460.49  69
  -2   7   0 56.4252 50.8902  68
   2   7   0 49.9725 55.7228  69
   2  -7   0-25.3623 62.6910   5
   2   7   0 68.8758 74.9937  13
   2   7   0 98.9312 51.9575  49
  -2  -7   0 9.17479 41.0753  48
  -2  -7   0 101.594 44.4154  46
  -2  -7   0 15.0144 61.5527  44
  -2   7  -1 6221.77 732.954  68
   2  -7   1 6137.28 851.227   5
   2   7   1 6914.64 825.720  13
   2  -7   1 5591.01 1022.70   6
  -2  -7  -1 5355.67 763.733  44
   2   7   1 8038.19 761.399  49
  -2  -7  -1 6171.50 729.744  48
  -2  -7  -1 6054.16 719.150  46
  -2   7  -2 50174.1 5328.36  68
   2   7   2 56039.6 5425.12  13
   2  -7   2 52255.6 5483.34   5
  -2  -7  -2 43599.0 5353.06  44
  -2   7  -3 44699.8 4528.66  68
  -2   7  -3 33413.3 4536.32   9
   2  -7   3 28528.1 4672.06   4
   2   7   3 58301.2 4662.92  13
   2  -7   3 49761.7 4706.81   5
  -2  -7  -3 42581.7 4554.25  44
  -2   7  -4 5420.69 567.433  68
  -2  -7  -4 4301.54 567.736  44
  -2   7  -4 3119.09 551.528   9
   2  -7   4 3977.19 727.225   4
   2  -7   4 4621.57 672.525   5
  -2   7  -5 3595.74 680.789   9
   2  -7   5 5246.38 888.436   4
   2  -7   5 7859.13 871.283   5
  -2   7  -5 7305.33 710.616  68
  -2   7  -5 6675.46 675.438  60
  -2   7  -5 7128.01 687.447  24
  -2   7  -5 4365.83 644.261  25
  -2   7  -5 5765.48 647.105  26
  -2   7  -5 7488.34 834.873  51
  -2  -7  -5 7393.70 735.694  44
   2   7   5 2367.11 644.797  34
  -2   7  -6 5458.25 602.430  68
  -2   7  -6 4473.54 547.210  60
  -2   7  -6 5428.92 699.508  51
   2   7   6 2318.02 556.125  34
  -2   7  -6 3665.13 616.104   9
   2  -7   6 3458.33 728.802   4
   2  -7   6 5311.77 718.458   5
  -2   7  -6 4489.21 544.487  26
  -2   7  -6 3925.10 548.622  25
  -2   7  -6 6248.76 600.646  24
  -2   7  -7 351.736 147.593   9
   2  -7   7 466.664 229.232   4
  -2   7  -7 316.003 96.6807  26
  -2   7  -7 326.716 105.889  25
   2  -7   7 156.356 71.4225  65
  -2   7  -7 465.630 131.317  68
  -2   7  -7 477.849 182.371  51
  -2   7  -7 370.682 115.847  24
   2   7   7 203.582 125.167  34
   2  -7   8 565.343 151.401  65
  -2   7  -8 1102.56 215.129  68
  -2   7  -8 730.339 233.522  51
  -2   7  -8 855.319 177.367  26
  -2   7  -8 1228.08 209.144  25
  -2   7  -8 1305.56 226.315  24
  -2   7  -8 911.703 244.175   9
   2  -7   8 779.176 309.574   4
  -2   7  -9 14479.8 1831.87  51
  -2   7  -9 19020.2 1758.74  26
  -2   7  -9 18985.0 1797.43  24
   2  -7   9 11947.7 1698.46  65
  -2   7  -9 16670.9 1869.16   9
   2  -7   9 13915.0 1999.72   4
  -2   7 -10-28.3658 92.4351  51
  -2   7 -10 14.5830 56.8028  26
  -2   7 -10 19.1154 66.5944  24
   2  -7  10 23.1534 55.2277  65
  -2   7 -11 245.278 118.856  51
  -2   7 -11 160.039 76.3808  26
   2  -7  11 226.523 74.6527  67
   2  -7  11 186.490 76.4529  65
  -2   7 -11 193.998 96.9652  24
   2  -7  12 1758.09 273.648  67
   2  -7  12 2223.13 281.495  65
  -2   7 -12 2310.07 307.256  26
  -2   7 -12 2577.47 341.125  24
   2  -7  13 4665.40 618.077  67
   2  -7  13 5518.56 619.120  65
  -2   7 -13 6091.43 670.152  24
  -2   7 -13 6421.44 650.289  26
   2   8 -15 1009.65 140.931  26
   2   8 -15 839.458 142.888  24
  -2  -8  15 928.413 122.122  65
  -2  -8  15 594.232 187.662  19
   2   8 -14 54.5838 46.4717  26
  -2  -8  14 47.6818 32.3621  65
  -2  -8  14 113.595 135.557  19
   2   8 -14 33.2333 45.5311  24
   2   8 -13 1493.04 249.106  24
   2   8 -13 1502.83 239.154  26
  -2  -8  13 1622.21 211.107  65
  -2  -8  13 1043.48 328.203  19
   2   8 -12 1046.37 203.168  26
  -2  -8  12 1175.59 174.602  65
   2   8 -12 1016.91 211.655  24
  -2  -8  11 5776.57 588.745  65
   2   8 -11 4246.08 621.410  24
   2   8 -11 4089.29 610.736  26
   2   8 -10 492.141 151.383  26
   2   8 -10 393.479 152.786  50
  -2  -8  10 694.434 126.732  64
  -2  -8  10 928.290 141.842  65
   2   8 -10 342.821 181.063   9
   2   8  -9 39.9784 69.8059   9
  -2  -8   9 55.1677 49.6048  65
  -2  -8   9 66.0569 52.2082  64
   2   8  -9-17.4337 71.3822  26
   2   8  -9 55.4574 76.5218  50
  -2   8   9 75.3164 87.5933  34
  -2  -8   9 286.836 228.088  21
  -2  -8   8 6764.55 1202.51  21
  -2  -8   8 12454.6 1049.33  64
  -2  -8   8 13154.9 1051.39  65
  -2  -8   8 10406.6 1026.46  63
   2   8  -8 13346.2 1381.94  27
   2   8  -8 7170.38 1054.81  26
   2   8  -8 9235.55 1143.33  50
  -2   8   8 5726.94 997.485  42
  -2   8   8 11442.1 1175.39  34
  -2   8   8 6251.59 1190.26  33
  -2  -8   7 9024.43 1539.95  22
  -2  -8   7 8198.08 1523.18  21
  -2  -8   7 14980.0 1383.22  64
  -2  -8   7 16730.6 1386.34  65
  -2  -8   7 13081.8 1366.18  63
   2   8  -7 15440.8 1662.26  27
   2   8  -7 12454.9 1479.95  50
  -2   8   7 9242.92 1342.56  42
  -2  -8   7 12436.2 1501.18  43
  -2   8   7 12480.4 1476.10  34
  -2   8   7 12121.1 1540.76  33
   2   8  -6-97.8882 120.561  12
  -2   8   6-30.1454 123.138  33
  -2   8   6 66.6843 90.7975  34
  -2  -8   6 7.58028 36.1583  63
  -2  -8   6-33.1271 48.9174  64
  -2  -8   6-4.79569 28.9358  58
   2   8  -6 21.9736 66.2907  50
  -2  -8   6-39.8831 162.915  21
  -2  -8   6 86.8737 151.314  15
  -2   8   6 27.5782 25.4180  42
  -2  -8   6 11.6119 37.8381  46
  -2  -8   6-26.5272 86.4400  43
   2   8  -6 159.539 138.940  27
  -2  -8   5 778.834 210.160  43
   2   8  -5 1240.84 222.817  50
  -2  -8   5 527.141 296.266   6
   2   8  -5 708.143 357.204  12
   2   8  -4 2903.98 364.652  50
   2   8  -4 1737.95 375.592  69
  -2  -8   4 3014.13 414.107  43
  -2  -8   4 1138.83 505.591   7
  -2  -8   4 1850.00 492.404   6
   2   8  -4 1504.42 523.077  12
   2   8  -3 42051.2 3605.36  50
   2   8  -3 28271.2 3646.36  69
  -2  -8   3 24121.0 3586.79  44
  -2  -8   3 46418.8 3704.46  43
  -2  -8   3 26852.5 3878.58   7
   2   8  -3 28304.0 3909.28  12
  -2  -8   2 42541.9 5546.80   8
  -2  -8   2 44918.4 5576.47   7
   2   8  -2 63525.4 5305.02  50
  -2  -8   2 42821.9 5324.19  44
   2   8  -2 40258.3 5428.28  13
   2   8  -2 45315.8 5353.98  69
  -2  -8   1 3807.01 688.816   8
  -2  -8   1 4826.22 526.500  48
  -2  -8   1 3630.62 541.037  44
  -2  -8   1 3578.44 488.978  46
   2   8  -1 3967.40 623.658  13
   2   8  -1 4398.99 554.688  69
  -2  -8   0 35434.8 3608.46   8
  -2  -8   0 33953.3 3352.69  48
  -2  -8   0 28501.7 3327.49  46
  -2  -8   0 28698.1 3387.29  44
   2   8   0 32511.0 3482.33  13
   2   8   0 21070.6 3461.86  16
   2   8   0 35718.3 3377.41  69
  -2   8  -1 8100.74 885.265  68
   2   8   1 8839.50 1015.38  13
   2  -8   1 6386.35 1198.30   6
   2  -8   1 6262.02 976.807   5
  -2  -8  -1 7665.53 934.298  44
  -2  -8  -1 7512.09 877.666  48
  -2   8  -2 45023.2 4673.73  68
   2  -8   2 44601.5 4823.11   5
   2   8   2 47199.4 4793.01  13
  -2  -8  -2 37863.6 4704.01  44
  -2   8  -3 4065.72 470.074  68
  -2  -8  -3 3168.18 482.932  44
   2  -8   3 2547.63 604.631   4
   2  -8   3 3607.03 577.219   5
  -2   8  -4 1757.77 353.738   9
   2  -8   4 3297.55 499.124   5
   2  -8   4 2420.47 532.192   4
  -2   8  -4 3161.68 367.556  68
  -2   8  -4 3365.60 361.006  60
  -2   8  -4 2436.83 328.733  25
  -2   8  -4 3910.80 509.739  51
  -2  -8  -4 3204.13 398.989  44
   2   8   4 812.816 305.672  34
  -2   8  -5 204.661 84.8030  24
  -2   8  -5 150.460 89.6960   9
   2  -8   5 246.769 138.800   5
   2  -8   5 223.849 183.488   4
  -2   8  -5 304.414 98.7898  68
  -2   8  -5 181.009 85.2097  60
  -2   8  -5 222.472 71.9799  26
  -2   8  -5 161.564 73.2375  25
  -2   8  -5 346.693 165.942  51
  -2  -8  -5 179.746 90.9936  44
   2   8   5 49.6057 98.7213  34
  -2   8  -6 250.638 123.800   9
   2  -8   6-58.2165 101.563   4
   2  -8   6 107.744 108.501   5
  -2   8  -6 35.2117 53.4246  68
  -2   8  -6 12.7566 47.4837  60
  -2   8  -6-32.3964 97.9035  51
   2   8   6 53.6002 87.5188  34
  -2   8  -6 93.1186 69.1577  24
  -2   8  -6 48.4348 47.5097  26
  -2   8  -6 329.969 99.6437  25
  -2   8  -7 1805.88 276.375  25
  -2   8  -7 2067.92 293.523  24
  -2   8  -7 2138.15 271.054  26
   2  -8   7 859.965 216.796  65
  -2   8  -7 1947.46 295.994  68
  -2   8  -7 1832.92 362.521  51
  -2   8  -7 1837.23 349.448   9
   2  -8   7 1382.44 423.362   4
   2   8   7 985.101 280.476  34
  -2   8  -8 1950.19 294.873  25
  -2   8  -8 2460.58 298.406  26
  -2   8  -8 3019.63 355.686  24
   2  -8   8 938.384 218.711  64
   2  -8   8 1461.74 249.561  65
  -2   8  -8 1869.09 304.160  68
  -2   8  -8 2090.95 390.026  51
  -2   8  -8 2004.69 372.471   9
   2  -8   8 1996.27 490.530   4
   2   8   8 1318.66 313.441  34
  -2   8  -9 39247.6 3254.82  24
  -2   8  -9 35684.6 3200.02  26
  -2   8  -9 31080.2 3304.62  51
  -2   8 -10 1234.06 200.389  26
  -2   8 -10 1147.21 217.845  24
   2  -8  10 652.828 151.764  65
  -2   8 -10 887.885 238.547  51
  -2   8 -11 869.599 182.001  24
   2  -8  11 607.313 128.193  67
   2  -8  11 733.721 137.547  65
  -2   8 -11 846.602 160.732  26
  -2   8 -12 55.3326 70.6498  24
   2  -8  12 36.0868 41.4275  67
   2  -8  12 104.692 49.9534  65
  -2   8 -12 103.506 56.0772  26
   2  -8  13 3885.36 520.604  67
   2  -8  13 4798.68 524.065  65
  -2   8 -13 5076.58 568.147  24
  -2   8 -13 5208.01 548.904  26
  -2  -9  15 1095.69 220.025  19
   2   9 -14 430.592 105.958  24
  -2  -9  14 253.254 152.724  19
  -2  -9  14 537.178 87.9055  65
   2   9 -14 659.987 113.419  26
   2   9 -13 215.791 88.1968  24
  -2  -9  13 308.050 203.871  19
  -2  -9  13 266.124 65.9153  65
   2   9 -13 235.744 81.3432  26
  -2  -9  12 301.754 80.8365  65
   2   9 -12 488.683 121.944  26
   2   9 -12 289.457 103.921  25
   2   9 -11-15.8123 55.1119  26
  -2  -9  11 17.4016 38.6789  65
  -2  -9  11 35.6609 42.5637  64
  -2  -9  10 4140.37 474.834  64
  -2  -9  10 4239.09 474.100  65
   2   9 -10 2766.47 491.402  26
   2   9  -9 6127.43 1397.67   9
  -2  -9   9 14075.5 1325.46  64
  -2  -9   9 15094.2 1326.66  65
   2   9  -9 9771.83 1348.00  26
   2   9  -9 10323.7 1415.76  50
  -2  -9   9 7743.26 1466.57  21
  -2   9   9 13842.7 1466.50  34
   2   9  -8 39.7643 69.2820   9
   2   9  -8-34.9129 96.1649  69
  -2  -9   8 44.3075 40.8734  65
  -2  -9   8 34.5086 33.6454  63
  -2  -9   8-19.3119 41.2333  64
   2   9  -8 68.2007 69.6683  26
   2   9  -8 79.9812 80.4486  50
  -2   9   8 42.3595 173.039  33
  -2   9   8 27.0304 105.290  34
  -2  -9   8 140.533 191.357  21
  -2  -9   8-47.8667 186.435  22
  -2  -9   7 88.8983 175.482  21
  -2  -9   7 272.675 218.671  22
   2   9  -7 381.016 178.222  69
  -2  -9   7 291.050 85.8862  64
  -2  -9   7 303.291 76.0074  63
   2   9  -7 451.702 217.368  27
   2   9  -7 179.207 92.0548  26
   2   9  -7 398.196 143.368  50
  -2  -9   7 240.693 126.209  43
  -2   9   7 152.318 177.815  33
  -2   9   7 313.559 160.253  34
  -2  -9   6-40.9581 236.866  21
  -2  -9   6 42.0206 219.851  22
   2   9  -6 104.041 181.556  12
   2   9  -6 33.7261 83.8142  69
  -2  -9   6 177.988 65.7880  64
  -2  -9   6 145.457 43.4000  57
  -2  -9   6 89.5007 45.0699  63
  -2  -9   6 110.342 39.8633  58
   2   9  -6 127.502 138.935  27
   2   9  -6 202.882 100.717  50
  -2  -9   6 204.718 114.442  43
  -2   9   6 94.3943 38.6785  42
  -2  -9   6 63.8538 45.8526  46
  -2   9   6 271.379 172.618  33
  -2   9   6 24.5385 86.1992  34
  -2  -9   5 3501.10 659.229  17
  -2  -9   5 3377.86 657.226  22
  -2  -9   5 4102.17 689.425  18
  -2  -9   5 3121.21 640.985  21
   2   9  -5 4379.94 955.647  12
  -2  -9   5 2987.51 752.690   6
  -2  -9   5 6607.54 537.525  64
   2   9  -5 3873.24 637.768  69
  -2  -9   5 3633.14 477.868  57
  -2  -9   5 3758.71 480.060  58
  -2  -9   5 4509.07 505.919  63
   2   9  -5 5204.38 733.562  27
   2   9  -5 5333.95 610.079  50
  -2  -9   5 6092.06 688.341  43
  -2   9   5 4344.35 482.565  42
  -2   9   5 3253.15 568.994  34
  -2   9   5 5074.16 677.996  33
  -2  -9   4 442.934 160.546  43
  -2  -9   4 264.017 269.407   7
   2   9  -4 347.186 243.369  12
  -2  -9   4 511.768 276.732   6
   2   9  -4 497.498 178.801  69
  -2  -9   3 12546.9 1694.49  44
  -2  -9   3 10920.4 1947.51   7
   2   9  -3 12117.1 1997.86  12
   2   9  -3 14018.6 1734.30  69
  -2  -9   2 5653.23 1057.29   8
  -2  -9   2 7764.17 1182.24   7
  -2  -9   2 6671.50 890.111  44
   2   9  -2 6177.89 998.980  13
   2   9  -2 8656.95 934.069  69
  -2  -9   1-52.9789 172.682   8
   2   9  -1 38.8956 95.8948  13
  -2  -9   1 63.5571 73.9127  44
  -2  -9   1 33.9983 39.6864  46
  -2  -9   1 27.5383 51.0367  48
   2   9  -1 51.3730 141.538  16
   2   9  -1 54.6385 63.5748  69
  -2  -9   0 2153.38 472.438   8
   2   9   0 1894.39 381.941  13
  -2  -9   0 2034.53 283.039  48
  -2  -9   0 1737.52 317.585  44
  -2  -9   0 1590.07 257.296  46
   2   9   0 1467.04 397.265  16
   2   9   0 2162.66 301.166  69
  -2   9  -1 6614.38 723.838  68
   2   9   1 6086.05 842.843  13
   2  -9   1 5383.32 824.156   5
  -2  -9  -1 5283.01 761.069  44
  -2   9  -2 10542.4 1136.02  68
  -2  -9  -2 9211.31 1179.26  44
   2  -9   2 8984.73 1251.78   5
  -2   9  -3 329.372 97.2425  68
  -2   9  -3 403.625 144.919  28
  -2  -9  -3 311.081 119.243  44
   2  -9   3 326.945 204.222   4
   2  -9   3 243.428 139.696   5
   2  -9   4 2419.97 449.463   5
   2  -9   4 2391.58 534.093   4
  -2   9  -4 2735.30 349.852  68
  -2   9  -4 3253.49 358.350  60
  -2   9  -4 1553.98 296.325  25
  -2   9  -4 3456.49 489.307  51
  -2  -9  -4 2491.71 376.118  44
   2   9   4 1272.81 335.662  34
  -2   9  -5 720.756 162.798  68
  -2   9  -5 599.592 144.805  60
  -2   9  -5 1076.67 270.206  51
  -2   9  -5 655.557 188.260   9
   2  -9   5 473.963 262.841   4
   2  -9   5 760.568 230.102   5
   2   9   5 301.856 167.450  34
  -2   9  -5 1116.98 180.466  25
  -2   9  -6 13145.8 1067.65  26
  -2   9  -6 11023.1 1075.96  25
  -2   9  -6 12831.9 1213.34   9
   2  -9   6 8938.33 1331.00   4
   2  -9   6 10942.3 1233.09   5
  -2   9  -6 16586.1 1329.63  51
   2  -9   6 4455.23 986.543  65
  -2   9  -6 13276.4 1127.00  68
   2   9   6 6424.30 1097.81  34
  -2   9  -7 8861.58 852.359  24
  -2   9  -7 7456.70 824.409  25
  -2   9  -7 8992.60 819.977  26
  -2   9  -7 7546.71 924.688   9
   2  -9   7 6682.91 1077.49   4
  -2   9  -7 9037.10 981.095  51
   2  -9   7 3991.99 749.637  65
  -2   9  -7 7724.70 847.103  68
   2   9   7 4161.17 832.417  34
   2  -9   8 3512.76 538.951  65
   2  -9   8 2765.82 513.648  64
  -2   9  -8 5673.43 630.508  68
  -2   9  -8 7328.66 657.067  24
  -2   9  -8 7368.19 620.662  26
  -2   9  -8 6943.59 643.536  25
  -2   9  -8 5195.27 709.443   9
   2  -9   8 5216.20 863.298   4
  -2   9  -8 6579.36 752.129  51
   2  -9   8 2085.16 597.174  43
   2   9   8 4070.09 656.045  34
  -2   9  -9 6076.19 818.428  51
   2  -9   9 4586.57 678.043  65
   2   9   9 4905.43 780.034  34
  -2   9  -9 6749.62 755.029  24
  -2   9  -9 7269.84 732.126  26
  -2   9 -10 317.947 118.437  24
   2  -9  10 304.638 93.7081  65
  -2   9 -10 391.694 114.664  26
   2  -9  11 6731.29 773.286  65
  -2   9 -11 8536.56 816.555  26
  -2   9 -11 8759.25 852.039  24
   2  -9  12 1668.92 250.009  67
   2  -9  12 1911.27 255.353  65
  -2   9 -12 2467.07 288.286  26
  -2   9 -12 2391.93 308.462  24
   2  -9  13 733.760 121.673  67
   2  -9  13 891.122 123.558  65
  -2   9 -13 960.172 140.783  26
  -2   9 -13 1147.08 165.087  24
  -2 -10  14 44.0601 101.768  19
   2  10 -14 78.8512 42.9299  26
  -2 -10  14 62.4312 31.9767  65
   2  10 -13 6911.35 783.331  26
  -2 -10  13 6527.91 748.901  65
   2  10 -12 459.064 121.926  26
   2  10 -12 383.614 113.231  25
  -2 -10  12 490.206 96.1961  65
   2  10 -11 10185.1 1330.76  26
  -2 -10  11 12243.6 1301.45  64
  -2 -10  11 11967.0 1295.78  65
   2  10 -10 1882.86 347.643  26
  -2 -10  10 2689.68 332.433  64
  -2 -10  10 2781.09 330.087  65
  -2  10  10 2231.85 423.530  34
  -2 -10   9 1159.15 174.309  64
  -2 -10   9 1270.05 173.097  65
   2  10  -9 523.616 233.526   9
   2  10  -9 652.672 178.094  26
  -2 -10   9 615.856 291.774  21
  -2  10   9 1086.85 270.300  34
   2  10  -8 100.737 101.674  69
  -2 -10   8 100.560 53.2596  64
  -2 -10   8 143.672 58.1196  63
   2  10  -8-40.7051 71.4297   9
   2  10  -8 85.2495 73.2599  26
  -2  10   8 29.4837 96.4664  34
  -2 -10   8 94.2101 174.263  21
  -2 -10   8 144.696 178.421  22
  -2 -10   7 1991.34 442.883  21
  -2 -10   7 1112.59 385.589  22
  -2 -10   7 2317.00 269.442  64
   2  10  -7 1517.38 352.518  69
  -2 -10   7 2117.85 256.776  63
  -2 -10   7 1740.40 226.641  58
   2  10  -7 1398.94 274.580  26
  -2 -10   7 1351.89 334.053  43
  -2  10   7 1719.23 350.726  34
  -2  10   7 1224.48 384.923  33
  -2 -10   6 168.791 191.624  21
  -2 -10   6 173.432 189.276  22
  -2 -10   6 742.080 120.468  64
   2  10  -6 198.858 128.851  69
  -2 -10   6 297.499 71.6356  58
  -2 -10   6 315.320 71.1983  57
  -2 -10   6 609.220 107.180  63
  -2 -10   6 487.614 302.940   6
   2  10  -6 551.875 361.888  12
   2  10  -6 585.566 232.220  27
  -2 -10   6 446.496 114.559  46
  -2 -10   6 443.051 170.150  43
  -2  10   6 418.776 233.175  33
  -2  10   6 323.466 150.158  34
  -2 -10   5 12759.3 2119.31  21
  -2 -10   5 17106.6 2193.13  17
  -2 -10   5 12621.0 2125.65  22
  -2 -10   5 17148.4 2196.80  18
  -2 -10   5 26459.8 2018.12  64
   2  10  -5 16306.8 2128.52  69
  -2 -10   5 16380.1 1959.60  57
  -2 -10   5 20540.6 1992.64  63
  -2 -10   5 16227.6 1959.75  58
   2  10  -5 17483.8 2574.44  12
  -2 -10   5 13140.7 2310.81   6
   2  10  -5 22718.9 2290.94  27
  -2 -10   5 24915.6 2215.72  43
  -2  10   5 18916.8 1964.33  42
  -2  10   5 18492.9 2108.00  34
  -2 -10   4 1041.63 290.450  18
  -2 -10   4 1018.23 303.634  17
  -2 -10   4 914.933 145.466  58
  -2 -10   4 1123.49 167.060  63
  -2 -10   4 911.154 144.776  57
   2  10  -4 1059.65 265.238  69
  -2 -10   4 1579.48 185.865  64
  -2  10   4 915.871 138.741  70
  -2 -10   4 635.531 320.499   6
   2  10  -4 669.088 387.995  12
  -2 -10   4 1269.21 278.542  43
  -2  10   4 1063.85 143.618  42
  -2  10   4 1298.44 270.797  35
  -2  10   4 1334.91 259.011  34
  -2 -10   3 1893.19 414.974  17
  -2 -10   3 2183.67 275.405  58
  -2 -10   3 1098.82 489.972   7
   2  10  -3 1588.90 572.441  12
   2  10  -3 2000.26 385.926  69
  -2 -10   3 1771.29 369.398  44
  -2  10   3 2566.81 271.134  42
  -2  10   3 2431.54 409.573  35
  -2 -10   2 34.7400 70.9605  48
  -2 -10   2 25.0399 68.9669  44
   2  10  -2 22.7806 68.7328  69
  -2 -10   2-67.9223 221.330   8
  -2 -10   2 299.522 225.904   7
   2  10  -2-81.2234 141.476  12
   2  10  -2 50.1611 107.009  13
   2  10  -1 18887.4 1800.61  69
  -2 -10   1 15517.0 1808.06  44
  -2 -10   1 14196.3 1715.81  46
  -2 -10   1 17796.0 1759.47  48
   2  10  -1 11033.3 1917.22  16
   2  10  -1 13397.5 1904.28  13
  -2 -10   1 12931.9 1985.06   8
  -2 -10   1 15483.5 2087.04   7
   2  10   0 3389.88 431.736  69
  -2 -10   0 3467.40 667.121   8
   2 -10   0 2576.89 487.640   5
   2  10   0 1928.73 511.071  16
   2  10   0 2773.17 538.411  13
  -2 -10   0 3271.68 477.353  44
  -2 -10   0 3306.91 416.426  48
  -2 -10   0 2692.95 388.166  46
  -2  10  -1 399.988 70.2243  42
  -2 -10  -1 309.802 137.396  44
   2 -10   1 308.551 157.562   5
  -2 -10  -1 503.277 251.617   8
   2 -10   2 2832.86 499.150   5
  -2  10  -2 3432.37 462.365  28
  -2 -10  -2 3122.74 452.801  44
   2  10   2 2295.96 314.526  70
  -2  10  -2 3958.26 416.556  68
   2  10   3 2027.15 266.909  70
  -2  10  -3 3005.94 361.125  68
   2 -10   3 2656.97 467.847   5
  -2  10  -3 3204.40 430.067  28
  -2 -10  -3 2781.29 409.553  44
   2  10   3 1462.31 350.414  34
  -2  10  -4 81.8101 66.8938  68
  -2  10  -4 27.1830 41.0981  25
   2 -10   4 60.4939 149.036   4
   2 -10   4 111.073 102.002   5
  -2 -10  -4 143.917 93.4606  44
   2  10   4-54.5626 106.289  34
  -2  10  -5 176.952 86.3280  68
  -2  10  -5 287.262 98.4376  25
   2 -10   5 307.841 201.439   4
   2 -10   5 370.810 165.657   5
  -2  10  -5 235.277 150.349  51
   2 -10   5 48.8785 87.0404  45
   2  10   5 30.1752 118.911  34
   2 -10   6 436.316 135.631  65
  -2  10  -6 1460.13 230.542  68
  -2  10  -6 999.776 188.974  25
  -2  10  -6 1265.56 266.001   9
   2 -10   6 619.293 286.359   4
  -2  10  -6 1160.63 277.626  51
   2 -10   6 433.065 214.944  43
   2  10   6 681.185 236.327  34
   2 -10   7 4026.86 658.732  65
  -2  10  -7 8340.81 764.511  25
  -2  10  -7 8810.38 736.398  26
  -2  10  -7 7908.95 859.973   9
   2 -10   7 5939.96 985.635   4
  -2  10  -7 10957.0 972.953  51
   2 -10   7 2608.08 737.698  43
   2  10   7 3506.20 741.404  34
   2 -10   8 361.837 118.090  65
   2 -10   8 321.768 101.178  64
  -2  10  -8 999.702 194.066  24
   2  10   8 432.109 208.096  34
  -2  10  -8 1037.82 173.875  26
  -2  10  -8 877.763 177.761  25
   2 -10   9 960.255 181.083  65
   2 -10   9 845.928 164.155  64
   2  10   9 711.844 251.247  34
  -2  10  -9 1554.67 248.350  24
  -2  10  -9 1542.24 220.251  26
   2 -10  10 1670.29 273.163  65
   2  10  10 2108.27 386.051  34
  -2  10 -10 2623.52 319.988  26
  -2  10 -10 2197.57 330.456  24
  -2  10 -11 664.524 143.753  24
   2 -10  11 428.182 99.2565  67
   2 -10  11 566.017 109.898  65
  -2  10 -11 679.625 130.281  26
   2 -10  12 3161.35 359.280  65
   2 -10  12 2403.59 350.183  67
  -2  10 -12 3512.20 405.254  24
  -2  10 -12 3518.40 385.187  26
   2 -10  13 25.5229 22.2647  65
  -2  10 -13 45.3516 35.7656  26
  -2  10 -13 37.7374 38.4796  24
  -2 -11  14 129.924 98.0313  19
   2  11 -14 126.575 46.1835  26
  -2 -11  14 139.706 35.9985  65
   2  11 -13 1204.05 193.170  25
   2  11 -13 1322.93 193.434  26
  -2 -11  13 1228.95 167.877  65
   2  11 -12 3985.36 530.447  26
   2  11 -12 3512.48 529.485  25
  -2 -11  12 4394.61 502.931  65
  -2 -11  12 4950.14 512.978  64
   2  11 -11 1146.14 216.295  26
   2  11 -11 935.826 214.980  25
  -2 -11  11 1464.33 201.334  64
  -2 -11  11 1416.06 193.075  65
  -2  11  11 1506.09 299.822  34
   2  11 -10 138.586 74.1632  26
  -2 -11  10 56.6219 51.6900  64
  -2 -11  10 126.718 54.0351  65
  -2  11  10 58.5147 114.409  34
  -2 -11   9 7829.76 787.390  64
   2  11  -9 5939.64 808.443  26
  -2  11   9 8294.37 955.737  34
  -2 -11   8 3403.00 360.794  64
  -2 -11   8 2896.52 340.463  63
   2  11  -8 1183.38 403.173   9
   2  11  -8 2581.05 382.897  26
  -2  11   8 2256.77 447.606  34
  -2 -11   8 1881.70 492.766  21
  -2 -11   8 1880.98 505.074  22
  -2 -11   7 2710.43 630.482  21
  -2 -11   7 2308.76 610.412  22
  -2 -11   7 3375.23 444.110  58
  -2 -11   7 4038.91 474.536  63
  -2 -11   7 5847.03 513.580  64
   2  11  -7 3173.07 593.476  69
  -2 -11   7 5429.79 685.454  43
  -2  11   7 3760.32 602.229  34
  -2  11   7 3627.35 726.601  33
  -2 -11   6 43.5077 160.796  21
  -2 -11   6 89.6836 156.251  22
   2  11  -6 33.5704 82.7730  69
  -2 -11   6 60.5423 52.8527  64
  -2 -11   6 36.3537 33.5734  57
  -2 -11   6 12.3542 28.7012  58
  -2 -11   6 37.0154 42.8018  63
  -2 -11   6-85.8410 149.560   6
  -2 -11   6 60.4694 49.3970  46
  -2 -11   6 102.018 93.7232  43
  -2  11   6 29.0885 107.540  34
  -2 -11   5 3184.15 658.422  21
  -2 -11   5 3511.70 685.031  17
  -2 -11   5 2789.42 655.968  22
  -2 -11   5 3604.01 687.256  18
  -2 -11   5 6620.60 558.250  64
   2  11  -5 5136.26 700.655  69
  -2 -11   5 4540.02 523.581  63
  -2 -11   5 3869.03 496.031  58
  -2 -11   5 3939.70 496.095  57
  -2 -11   5 3445.56 840.855   6
   2  11  -5 3082.53 901.939  12
   2  11  -5 6636.67 841.240  27
  -2 -11   5 3255.25 537.592  46
  -2 -11   5 6177.31 734.682  43
  -2  11   5 4654.15 503.373  42
  -2  11   5 5573.18 678.017  34
  -2 -11   4 8586.15 1284.80  17
  -2 -11   4 10139.7 1318.54  18
  -2 -11   4 11251.2 1121.96  63
  -2 -11   4 8911.90 1089.93  57
  -2 -11   4 9380.71 1092.77  58
  -2  11   4 9276.23 1085.92  70
   2  11  -4 12864.6 1311.24  69
  -2 -11   4 6068.30 1374.53   6
   2  11  -4 6965.54 1510.03  12
  -2  11   4 11044.0 1093.06  42
  -2  11   4 13974.1 1287.58  34
   2  11  -3 2843.68 808.683  16
  -2 -11   3 4196.35 723.418  17
  -2 -11   3 4744.62 739.626  18
   2  11  -3 6064.08 732.647  69
  -2 -11   3 4731.67 561.967  57
  -2 -11   3 5079.67 565.217  58
  -2 -11   3 2924.58 868.742   7
   2  11  -3 2556.24 841.761  12
  -2  11   3 5467.89 558.975  42
  -2 -11   3 4493.81 698.360  44
  -2  11   3 5131.40 717.609  35
   2  11  -2 1036.20 228.493  69
  -2 -11   2 717.703 114.073  58
  -2 -11   2 617.301 110.665  57
  -2 -11   2 680.471 370.431   7
   2  11  -2 461.244 309.649  12
  -2  11   2 589.233 177.894  28
  -2  11   2 748.656 107.425  42
  -2 -11   2 974.461 200.233  48
  -2 -11   2 631.534 204.385  44
   2  11  -2 423.958 271.450  16
   2  11  -1 19167.5 2618.86  70
   2  11  -1 31263.0 2772.28  69
  -2 -11   1 24516.2 2627.68  57
  -2  11   1 20753.9 2731.43  28
   2  11  -1 18625.3 2932.25  16
   2  11  -1 16759.0 2845.87  13
  -2 -11   1 28201.4 2821.70  44
  -2  11   1 29558.0 2623.92  42
  -2 -11   1 24589.5 2693.43  46
  -2 -11   1 31736.7 2753.76  48
  -2 -11   1 21604.8 3024.58   8
  -2 -11   1 20797.3 3053.84   7
   2  11  -1 22550.9 3143.40  12
   2 -11   0 1336.19 314.799   5
  -2 -11   0 788.818 351.401   8
   2  11   0 790.044 141.282  70
   2  11   0 1411.25 234.261  69
  -2  11   0 1121.04 245.727  28
  -2 -11   0 1110.61 265.565  44
  -2  11   0 1197.08 146.494  42
  -2 -11   0 971.146 186.624  46
   2  11   0 1550.14 402.558  16
  -2  11  -1 24.0678 84.0657  28
   2  11   1 70.8069 36.0243  70
  -2  11  -1 58.7757 30.7815  42
  -2 -11  -1 109.350 95.4293  44
   2 -11   1 36.9095 91.1239   5
  -2 -11  -1-64.6572 112.785   8
  -2  11  -2 24.4519 79.7270  28
  -2  11  -2 78.8060 58.3029  68
   2  11   2 10.5719 21.7742  70
  -2 -11  -2 136.720 101.071  44
   2 -11   2-43.9648 132.664  43
  -2  11  -2 63.2727 34.4775  42
   2 -11   2 37.5598 80.1724   5
   2 -11   3 456.877 184.946   5
   2  11   3 295.287 65.0807  70
  -2  11  -3 451.951 121.752  68
  -2  11  -3 765.673 193.164  28
   2 -11   3 362.578 196.501  43
  -2 -11  -3 327.339 138.861  44
   2  11   3 132.729 122.959  34
   2 -11   4 1578.67 448.374   4
   2 -11   4 1987.63 392.647   5
  -2  11  -4 2640.30 322.094  68
  -2  11  -4 1648.29 259.591  25
   2 -11   4 815.098 325.966  45
   2 -11   4 735.152 294.066  43
  -2 -11  -4 2173.37 353.933  44
   2  11   4 1070.76 290.990  34
  -2  11  -5 8429.94 785.494  25
   2  11   5 4427.42 809.321  34
   2  11   5 4795.40 814.532  35
   2 -11   5 4741.07 910.694  45
   2 -11   5 4511.78 868.712  43
   2 -11   5 7356.52 1080.19   4
   2 -11   5 8432.85 958.282   5
   2 -11   6 1759.01 465.394   4
   2 -11   6 1217.19 229.835  65
   2 -11   6 1047.28 340.924  43
   2  11   6 1317.84 338.258  34
   2 -11   7 67.5029 58.2155  64
   2 -11   7 165.651 72.7820  65
   2  11   7 178.271 152.527  34
  -2  11  -7 87.4064 75.4169  25
   2 -11   8 795.256 164.997  65
   2 -11   8 737.366 154.481  64
   2  11   8 629.973 232.548  34
  -2  11  -8 1508.49 210.791  26
  -2  11  -8 1285.50 225.131  25
   2 -11   9 83.3434 56.2147  65
   2 -11   9 47.3528 48.4248  64
   2  11   9 32.3536 112.847  34
  -2  11  -9 38.6987 52.9959  26
   2 -11  10-8.93481 39.6766  65
  -2  11 -10 30.1254 61.5282  24
   2  11  10-27.4053 95.4673  34
  -2  11 -10 11.5494 44.9816  26
   2 -11  11 1097.42 189.088  67
   2 -11  11 1553.11 204.733  65
  -2  11 -11 1657.41 243.497  24
  -2  11 -11 1970.52 235.390  26
   2 -11  12 60.8576 31.8631  67
   2 -11  12 175.870 46.3142  65
  -2  11 -12 140.261 59.7166  24
  -2  11 -12 100.095 48.6451  26
   2  12 -13 118.081 52.2988  26
   2  12 -13 250.643 68.5831  25
  -2 -12  13 185.393 131.771  19
  -2 -12  13 134.241 41.8511  65
  -2 -12  12 5.59829 27.6495  65
   2  12 -12 39.7834 40.6742  26
   2  12 -12 34.4560 52.9639  25
  -2 -12  12 19.3833 31.8908  64
   2  12 -11 4168.75 660.572  25
   2  12 -11 4846.82 659.791  26
  -2 -12  11 6182.95 645.254  64
  -2 -12  11 5690.16 632.233  65
   2  12 -10 2587.38 403.991  26
  -2 -12  10 3266.69 389.154  64
  -2  12  10 3368.70 525.800  34
   2  12  -9 124.786 69.9166  26
  -2 -12   9 313.650 213.943  21
  -2 -12   9 59.9120 54.4440  64
  -2  12   9 64.9142 113.465  34
  -2 -12   8 1973.74 276.130  58
  -2 -12   8 2507.49 309.352  63
  -2 -12   8 2937.90 328.385  64
  -2  12   8 2474.15 448.217  34
  -2 -12   8 1580.41 448.301  21
  -2 -12   8 1717.17 467.947  22
  -2 -12   7 11887.1 2107.53  22
  -2 -12   7 12877.0 2116.78  21
  -2 -12   7 16933.2 1912.26  58
  -2 -12   7 21442.4 1953.13  63
  -2 -12   7 16372.8 1908.89  57
  -2 -12   7 27252.4 1989.49  64
   2  12  -7 17995.1 2103.59  69
   2  12  -7 7862.92 2013.20   9
  -2 -12   7 23902.4 2203.34  43
  -2  12   7 18857.0 1987.66  36
  -2  12   7 17311.9 2101.36  34
  -2 -12   6 536.585 288.335  21
  -2 -12   6 691.657 305.979  22
  -2 -12   6 1576.34 213.088  63
  -2 -12   6 1354.33 186.337  58
  -2 -12   6 1206.32 180.659  57
  -2 -12   6 2051.99 238.440  64
   2  12  -6 1691.66 340.244  69
  -2 -12   6 1350.97 490.839   6
  -2 -12   6 2106.01 386.575  43
  -2 -12   6 888.140 210.627  46
  -2  12   6 1627.57 338.451  34
  -2 -12   5 1349.62 444.461  21
  -2 -12   5 2516.31 533.285  17
   2  12  -5 1633.71 605.164  16
  -2 -12   5 1701.46 481.500  22
  -2 -12   5 2585.58 326.610  57
  -2 -12   5 2595.58 327.207  58
  -2 -12   5 2961.08 354.079  63
  -2 -12   5 4396.14 390.637  64
   2  12  -5 3113.16 495.993  69
   2  12  -5 2694.16 787.381  12
  -2 -12   5 1582.49 570.120   6
  -2 -12   5 2187.98 376.506  46
  -2  12   5 3160.60 486.797  34
   2  12  -4 4827.15 1114.00  16
  -2 -12   4 5912.72 973.925  17
  -2 -12   4 5822.08 966.257  18
  -2 -12   4 7729.62 811.981  63
  -2 -12   4 7036.67 785.260  58
  -2 -12   4 6581.48 781.964  57
  -2  12   4 6421.25 776.312  70
   2  12  -4 7693.13 957.894  69
   2  12  -4 6396.85 1320.42  12
  -2 -12   4 4339.61 1089.91   6
  -2  12   4 7999.11 787.500  42
  -2 -12   4 5809.82 838.630  46
  -2  12   4 10856.9 1001.99  34
   2  12  -3 481.638 167.606  69
  -2 -12   3 596.858 99.3044  58
  -2 -12   3 350.154 86.4588  57
  -2 -12   3 104.433 262.101   7
   2  12  -3 323.599 270.405  12
  -2 -12   3 486.535 185.581  44
  -2 -12   3 320.351 111.539  46
  -2 -12   3 650.698 169.521  48
  -2  12   3 631.308 93.4088  42
  -2 -12   3 672.563 235.513  18
  -2 -12   3 304.738 188.516  17
   2  12  -3 415.414 275.349  16
   2  12  -2 4150.73 633.332  70
   2  12  -2 7572.28 812.616  69
  -2 -12   2 5585.84 643.617  57
  -2 -12   2 6260.30 647.077  58
  -2 -12   2 2897.16 913.336   7
   2  12  -2 4854.91 1093.08  12
  -2  12   2 4554.28 743.304  28
  -2 -12   2 7059.97 774.633  48
  -2  12   2 6939.71 642.353  42
  -2 -12   2 5383.54 803.215  44
  -2 -12   2 5695.07 713.118  46
   2  12  -2 4405.35 961.260  16
  -2 -12   2 5396.95 820.748  18
   2  12  -1 149.423 52.5592  70
   2  12  -1 176.342 95.6956  69
  -2 -12   1 171.273 53.6699  57
  -2  12   1 155.413 120.670  28
   2  12  -1 141.868 175.621  16
  -2  12   1 217.105 50.0205  42
  -2 -12   1 256.707 154.082  44
   2 -12  -1 68.1883 168.893  45
  -2 -12   1 180.236 80.1367  46
  -2 -12   1 298.706 113.778  48
  -2 -12   1 79.5532 196.756   8
  -2 -12   1-180.345 294.363   7
   2 -12   0 353.908 165.617   5
  -2 -12   0 226.841 212.111   8
  -2 -12   0 86.9486 156.727   7
   2  12   0 406.457 81.3386  70
  -2  12   0 310.535 141.111  28
   2 -12   0 132.910 204.502  45
  -2 -12   0 507.945 187.779  44
  -2  12   0 453.427 78.3568  42
   2  12   0 518.922 279.669  16
  -2  12  -1 25.7915 77.8158  28
   2 -12   1 158.498 119.545   5
  -2 -12  -1 372.169 242.548   8
   2 -12   1 129.024 210.219  45
  -2  12  -1 11.0888 27.3349  42
  -2 -12  -1 31.2527 76.9899  44
   2  12   1-6.17831 26.3808  70
  -2  12  -2 2859.76 402.485  28
   2 -12   2 2105.82 429.216   5
  -2 -12  -2 2282.67 580.294   8
  -2 -12  -2 2008.00 383.045  44
  -2  12  -2 2096.39 241.976  42
   2  12   2 1848.19 238.396  70
   2  12   3 6045.09 756.754  70
  -2  12  -3 10616.9 979.285  28
   2 -12   3 2930.80 905.628  45
   2 -12   3 5948.37 996.852  43
  -2  12  -3 8004.94 771.476  42
  -2 -12  -3 8605.28 972.754  44
   2  12   3 6229.66 898.839  34
   2 -12   3 6163.96 1090.95   4
   2 -12   3 7182.67 986.621   5
   2  12   4 8631.46 913.824  70
   2 -12   4 8163.57 1277.01   4
   2 -12   4 9183.27 1154.37   5
   2 -12   4 5509.84 1099.48  43
   2 -12   4 6332.80 1173.33  45
   2  12   4 7787.69 1077.19  34
   2  12   4 6145.01 1054.61  35
   2 -12   5 16148.4 2127.81   4
   2 -12   5 17881.2 1976.28   5
   2 -12   5 11843.4 1942.95  43
   2 -12   5 13017.7 2000.85  45
   2  12   5 13678.8 1902.56  35
   2  12   5 12838.7 1885.71  34
   2 -12   6 1949.11 507.516   4
   2 -12   6 1177.75 385.601  43
   2  12   6 1581.39 395.510  34
   2  12   7 2242.74 483.244  34
   2 -12   7 2956.91 372.647  65
   2 -12   7 1920.88 341.801  64
   2  12   8 650.446 238.069  34
   2 -12   8 848.806 149.398  65
   2 -12   8 571.738 128.064  64
   2 -12   9 6236.14 716.235  65
   2 -12   9 4892.07 697.395  64
   2  12   9 5538.16 845.548  34
  -2  12 -10 51.1807 50.4660  26
   2 -12  10 39.0827 42.0086  65
   2  12  10 135.652 125.040  34
   2 -12  10-7.28819 33.6431  64
  -2  12 -11 354.544 68.9539  42
   2 -12  11 446.404 83.5607  65
  -2  12 -11 565.316 104.492  26
   2 -12  12 3257.68 393.016  65
  -2  12 -12 3744.78 410.992  26
  -2 -13  13 877.779 239.266  19
   2  13 -13 1242.70 184.155  25
   2  13 -13 1480.18 182.812  26
   2  13 -12 58.4610 45.1425  26
   2  13 -12 20.1233 43.2481  25
  -2 -13  12 64.4274 36.4493  64
  -2 -13  11 1415.11 195.169  64
  -2  13  11 1530.31 301.044  34
   2  13 -11 1432.66 217.417  26
   2  13 -11 1096.90 213.671  25
  -2 -13  10 5353.57 572.094  64
   2  13 -10 4495.06 587.877  26
   2  13 -10 3679.50 587.923  25
  -2 -13   9 510.205 266.361  21
  -2  13   9 1193.97 303.941  34
  -2 -13   9 1064.67 172.234  64
  -2  13   8 34.4121 134.092  34
  -2 -13   8-45.2361 215.818  21
  -2 -13   8 92.8943 198.209  22
  -2 -13   8 65.5747 47.7582  63
  -2 -13   8 36.0690 29.9160  58
  -2 -13   8 31.0850 46.2066  64
  -2  13   7 171.822 153.894  34
  -2  13   7 266.366 104.434  36
  -2 -13   7-92.3404 197.986  21
  -2 -13   7 331.920 261.929  22
  -2 -13   7 163.538 54.1095  58
  -2 -13   7 176.536 69.0907  63
  -2 -13   7 396.393 98.1001  64
  -2 -13   7 164.738 54.9081  57
  -2 -13   6 2005.46 525.038  21
  -2 -13   6 1876.35 519.242  22
   2  13  -6 2081.95 670.259  16
  -2 -13   6 2707.05 356.180  58
  -2 -13   6 3333.40 388.319  63
  -2 -13   6 2728.26 355.631  57
  -2 -13   6 4706.28 425.218  64
   2  13  -6 2718.31 498.542  69
  -2 -13   6 3161.14 779.376   6
  -2 -13   6 2488.51 408.653  46
  -2  13   6 2929.20 424.044  36
  -2  13   6 4068.50 568.357  34
  -2 -13   5 3354.97 662.273  17
  -2 -13   5 2680.56 617.634  22
   2  13  -5 2181.42 721.247  16
  -2 -13   5 3163.00 641.349  21
  -2 -13   5 3693.55 456.135  57
  -2 -13   5 4179.11 461.530  58
  -2 -13   5 3664.96 453.858  55
  -2 -13   5 4781.20 494.465  63
   2  13  -5 4607.47 634.126  69
   2  13  -5 4807.58 1096.67  12
  -2 -13   5 3607.19 850.540   6
  -2 -13   5 3201.12 507.884  46
  -2  13   5 5392.73 664.384  34
  -2 -13   4 1632.63 442.737  17
   2  13  -4 2311.97 660.908  16
  -2 -13   4 2052.03 268.901  58
  -2 -13   4 2100.60 269.987  57
  -2 -13   4 2552.79 299.795  63
  -2  13   4 1988.24 265.693  70
   2  13  -4 2075.21 395.468  69
   2  13  -4 2515.35 783.225  12
  -2 -13   4 1106.39 477.639   6
  -2 -13   4 1580.96 309.358  46
  -2  13   4 2881.05 431.045  34
   2  13  -3 442.992 107.336  70
   2  13  -3 1077.76 241.090  69
  -2 -13   3 680.973 116.032  57
  -2 -13   3 689.950 115.620  58
  -2 -13   3 114.311 252.782   7
   2  13  -3 350.358 328.449  12
  -2 -13   3 356.838 298.226   6
  -2 -13   3 827.122 243.646  44
  -2  13   3 803.487 116.560  42
  -2 -13   3 782.490 200.487  48
  -2 -13   3 681.239 164.503  46
  -2 -13   3 721.787 255.758  18
   2  13  -3 177.377 228.387  16
  -2 -13   3 491.279 240.471  17
   2  13  -2 132.392 58.1711  70
   2  13  -2 365.243 149.656  69
  -2 -13   2 242.336 65.6901  57
  -2 -13   2 275.020 68.1055  58
  -2 -13   2 432.300 353.182   7
  -2  13   2 283.768 137.977  28
  -2 -13   2 294.764 104.940  46
  -2 -13   2 332.604 126.990  48
  -2 -13   2 253.875 157.031  44
  -2  13   2 344.534 68.6015  42
  -2 -13   2 267.857 172.016  18
   2  13  -2 251.336 208.093  16
   2  13  -1 13582.2 1279.61  69
   2  13  -1 7817.26 1101.75  70
  -2 -13   1 10735.1 1115.66  57
  -2  13   1 9490.16 1247.89  28
   2  13  -1 7752.90 1454.36  16
  -2 -13   1 9787.20 1308.93  44
  -2 -13   1 9720.17 1183.85  46
  -2  13   1 12247.7 1111.82  42
  -2 -13   1 7272.88 1494.19   8
  -2 -13   1 6578.13 1502.51   7
  -2 -13   0 4830.57 1168.04   8
  -2 -13   0 6369.49 1310.03   7
   2 -13   0 7215.74 1056.78   5
   2  13   0 6835.22 836.728  70
  -2  13   0 8226.21 994.713  28
  -2 -13   0 7761.20 1036.85  44
  -2  13   0 8348.06 836.532  42
   2 -13   0 6053.07 1163.42  45
   2  13   0 6836.54 1202.43  16
  -2  13  -1 1975.43 348.866  28
   2 -13   1 1302.91 351.278   5
  -2 -13  -1 1189.44 461.594   8
   2 -13   1 846.790 374.478  45
  -2 -13  -1 2048.87 384.810  44
  -2  13  -1 1826.81 213.580  42
   2  13   1 1336.99 207.240  70
   2  13   2 26.9832 32.5441  70
  -2  13  -2-27.0394 81.7183  28
   2 -13   2 41.7450 72.8728   5
  -2 -13  -2 86.5259 213.189   8
   2 -13   2 68.1263 145.410  45
  -2 -13  -2 69.6216 105.131  44
  -2  13  -2 97.2751 42.5431  42
   2  13   2 71.0099 97.9009  35
   2  13   3 6062.30 779.642  70
  -2  13  -3 9214.26 971.411  28
  -2  13  -3 8432.49 796.748  42
  -2 -13  -3 7557.55 982.875  44
   2 -13   3 5019.52 1043.50  45
   2  13   3 5087.23 923.176  35
  -2 -13  -3 7766.15 1310.54   8
   2 -13   3 6484.07 988.266   5
   2  13   4 5317.94 594.458  70
   2 -13   4 4950.14 915.094   4
   2 -13   4 4708.66 779.187   5
   2 -13   4 3649.94 820.298  45
  -2  13  -4 6056.20 605.273  42
   2 -13   4 4352.71 817.098  43
   2  13   4 3437.85 728.653  35
   2  13   4 4687.37 750.847  34
   2 -13   5 3759.63 815.965   4
   2 -13   5 3286.14 724.700  43
   2 -13   5 3690.63 784.026  45
   2  13   5 4058.30 723.032  35
   2  13   5 5136.17 754.672  34
   2 -13   6 346.676 107.653  64
   2  13   6 457.956 200.644  34
   2  13   6 694.556 252.016  35
  -2  13  -6 830.343 167.229  25
   2  13   7 4519.70 693.258  34
   2 -13   7 3846.23 499.254  64
   2  13   8 1456.35 357.920  34
   2 -13   8 1722.66 235.558  65
   2 -13   8 1348.59 220.809  64
   2  13   9 840.795 258.199  34
   2 -13   9 1242.55 177.276  65
   2 -13   9 980.877 166.309  64
   2 -13  10 1735.00 241.991  64
   2 -13  10 2147.47 252.345  65
  -2  13 -10 1804.90 232.432  42
   2  13  10 1907.12 357.032  34
   2 -13  11 605.409 96.3760  65
  -2  13 -11 486.285 82.7463  42
  -2  13 -11 720.602 110.585  26
   2  13  11 750.954 187.786  34
   2  14 -12 1833.37 296.737  25
  -2 -14  12 2478.98 286.819  64
   2  14 -11 259.446 93.2905  25
  -2 -14  11 501.171 90.8025  64
   2  14 -10 82.6265 66.0982  25
  -2 -14  10 71.4467 49.4353  64
  -2  14  10 28.7905 100.561  34
  -2 -14   9 2114.15 243.079  64
   2  14  -9 1231.90 246.769  25
  -2 -14   9 669.344 318.330  21
  -2  14   9 1698.81 360.136  34
  -2 -14   8 841.752 319.159  22
  -2 -14   8 258.886 200.814  21
  -2  14   8 834.396 253.216  34
  -2 -14   8 641.388 128.107  64
  -2 -14   8 538.514 97.7942  58
  -2 -14   7 6565.91 589.235  64
  -2 -14   7 5047.46 560.437  63
  -2 -14   7 4293.43 528.424  58
  -2 -14   7 4119.73 524.943  57
  -2 -14   7 2849.79 684.934  21
  -2 -14   7 3206.14 710.685  22
  -2  14   7 6555.17 787.732  34
  -2  14   7 4412.95 600.650  36
  -2 -14   6 4068.02 385.910  64
  -2 -14   6 2707.31 329.731  58
  -2 -14   6 2857.50 354.931  63
  -2 -14   6 2443.82 324.207  57
  -2 -14   6 2376.73 320.060  55
  -2  14   6 2321.97 389.066  36
  -2  14   6 3625.65 536.156  34
  -2 -14   6 1602.93 469.430  21
  -2 -14   6 1696.72 481.860  22
  -2 -14   5 1808.20 484.374  21
  -2 -14   5 1683.06 470.053  17
   2  14  -5 1359.64 575.285  16
  -2 -14   5 2051.64 498.222  22
  -2 -14   5 2879.00 328.657  57
  -2 -14   5 2770.13 327.718  58
  -2 -14   5 3316.55 360.781  63
  -2 -14   5 2480.14 319.738  55
   2  14  -5 2287.98 324.968  70
   2  14  -5 3460.56 506.211  69
  -2 -14   5 2705.03 735.267   6
  -2 -14   5 2775.91 452.346  48
  -2 -14   5 2082.31 372.087  46
  -2  14   5 2091.49 375.686  36
  -2  14   5 3974.17 531.855  34
  -2 -14   4 2045.85 704.414   6
  -2 -14   4 3991.42 446.683  55
  -2 -14   4 3656.91 443.245  57
  -2 -14   4 4244.44 471.964  63
  -2 -14   4 3854.41 445.606  58
   2  14  -4 3129.60 441.581  70
   2  14  -4 5025.37 640.706  69
  -2 -14   4 3316.53 507.222  46
  -2 -14   4 3560.76 565.436  48
  -2 -14   4 3535.29 660.475  17
   2  14  -4 2226.13 750.182  16
  -2 -14   3 96.9218 206.764   6
  -2 -14   3 23.4112 33.3463  57
  -2 -14   3-7.67415 32.7944  58
   2  14  -3 68.4201 49.4412  70
   2  14  -3 29.3909 62.7250  69
  -2  14   3 30.9993 85.3916  28
  -2 -14   3 39.0406 107.533  44
  -2 -14   3 26.9890 57.6036  48
  -2 -14   3 19.7255 42.1200  46
  -2 -14   3-42.5137 128.270  18
  -2 -14   3-43.5202 160.811  17
   2  14  -3 94.1794 164.049  16
  -2 -14   2 239.095 297.209   7
  -2 -14   2 399.768 88.5039  58
  -2 -14   2 425.633 89.0693  57
   2  14  -2 330.431 141.497  69
   2  14  -2 343.921 87.7670  70
  -2  14   2 275.723 151.573  28
  -2  14   2 425.181 83.0554  42
  -2 -14   2 474.793 204.909  44
  -2 -14   2 358.832 139.844  48
  -2 -14   2 357.832 121.686  46
  -2 -14   2 371.690 207.398  18
  -2 -14   2 296.906 199.560  17
   2  14  -2 270.666 251.706  16
   2  14  -1 163.846 63.2779  70
   2  14  -1 204.720 116.000  69
  -2  14   1 240.268 145.142  28
   2 -14  -1 322.859 172.001   5
  -2 -14   1 115.556 247.605   7
  -2  14   1 302.317 69.1914  42
  -2 -14   1 238.569 148.748  44
   2  14  -1 85.5024 150.736  16
   2 -14   0-45.3177 96.6802   5
  -2 -14   0-97.1510 169.219   8
  -2 -14   0-112.526 277.180   7
  -2  14   0 29.4421 88.8301  28
   2  14   0 39.5353 41.3347  70
  -2 -14   0 8.35173 35.6530  55
  -2  14   0 26.7580 33.9916  42
  -2 -14   0 39.5901 84.4631  44
   2 -14   0-78.0327 166.465  45
   2  14   0 32.6653 106.448  35
   2  14   1 9554.09 1178.67  70
  -2  14  -1 12244.8 1355.39  28
  -2 -14  -1 7613.36 1589.29   8
  -2 -14  -1 8440.36 1687.40   7
   2 -14   1 9655.98 1401.94   5
  -2 -14  -1 13395.2 1454.90  44
  -2  14  -1 12313.1 1186.51  42
   2 -14   1 8432.07 1523.46  45
   2  14   1 9460.34 1352.32  35
   2  14   2 4613.76 629.480  70
  -2  14  -2 7170.59 815.099  28
  -2  14  -2 6571.74 643.147  42
  -2 -14  -2 6876.50 882.426  44
   2 -14   2 4331.54 928.040  45
   2  14   2 4684.57 803.676  35
  -2 -14  -2 4859.18 1068.54   8
   2 -14   2 4867.14 824.621   5
   2  14   3 753.991 130.514  70
   2 -14   3 943.463 341.967  45
  -2  14  -3 824.483 132.748  42
  -2 -14  -3 1050.31 277.767  44
   2  14   3 483.168 231.180  35
  -2 -14  -3 904.815 436.690   8
   2 -14   3 625.110 232.679   5
   2  14   4 2612.59 333.369  70
  -2  14  -4 2950.96 339.055  42
   2  14   4 3001.90 510.754  34
   2  14   4 1521.31 440.976  35
  -2 -14  -4 2953.02 786.743   8
  -2  14  -5 3781.19 368.247  42
   2  14   5 3268.99 552.171  34
   2  14   5 2348.11 517.975  35
   2  14   5 2869.41 352.850  70
   2 -14   5 1903.10 362.034  64
  -2  14  -6 177.102 58.1059  42
   2  14   6 115.620 134.831  34
   2  14   6 266.867 169.752  35
   2 -14   6 58.3949 51.3589  64
   2 -14   7 989.317 188.620  63
  -2  14  -7 1852.98 206.699  42
   2  14   7 1487.51 362.312  34
   2 -14   7 1416.85 216.633  64
  -2  14  -8 300.375 70.5987  42
   2  14   8 320.421 183.871  34
   2 -14   8 343.368 91.1488  64
  -2  14  -9 286.624 63.5975  42
   2 -14   9 284.986 73.5116  64
   2  14   9 214.458 144.274  34
   2 -14  10 39.2840 31.7937  64
   2 -14  10 15.7896 31.2096  65
   2  14  10-48.6863 94.8494  34
  -2  14 -10 29.0614 23.5933  42
   2 -14  11 273.117 52.2184  65
  -2  14 -11 214.517 44.3361  42
  -2  15  12 247.722 105.376  34
   2  15 -12 162.972 55.3433  25
  -2 -15  12 231.395 50.9514  64
   2  15 -11 4734.49 586.874  25
  -2 -15  11 4102.67 551.062  62
  -2 -15  11 5724.80 569.573  64
  -2 -15  10 1838.61 226.684  64
  -2  15  10 1955.76 353.594  34
   2  15 -10 1243.39 235.944  25
  -2 -15   9 2416.67 268.848  64
   2  15  -9 1693.26 284.310  25
  -2  15   9 1989.45 396.578  34
  -2 -15   8 12462.8 1001.17  64
  -2 -15   8 7892.67 939.169  57
  -2 -15   8 8033.08 941.136  58
  -2 -15   8 5723.03 1110.41  22
  -2 -15   8 5412.02 1091.67  21
  -2  15   8 11828.2 1214.63  34
  -2  15   8 10551.4 1041.65  36
   2  15  -8 7816.28 1007.51  25
  -2 -15   7 263.510 62.6001  58
  -2 -15   7 167.981 54.2450  57
  -2 -15   7 246.290 75.5482  63
  -2 -15   7 283.632 85.0184  64
  -2 -15   7 129.865 161.609  21
  -2 -15   7-88.9384 174.733  22
  -2  15   7 479.825 212.321  34
  -2  15   7 216.515 99.5875  36
  -2 -15   6 1410.72 194.079  55
  -2 -15   6 1497.21 198.945  57
  -2 -15   6 1924.75 235.649  63
  -2 -15   6 1351.31 196.805  58
  -2 -15   6 1112.66 360.130  22
  -2  15   6 1247.13 256.241  36
   2  15  -5 698.258 148.390  70
  -2 -15   5 1256.51 163.074  55
  -2 -15   5 963.808 154.741  58
  -2 -15   5 1366.90 190.351  63
  -2 -15   5 976.145 155.245  57
  -2 -15   5 910.977 319.992  21
  -2 -15   5 517.513 285.721  22
  -2  15   5 1021.06 219.035  36
  -2  15   5 1591.73 331.855  34
   2  15  -4 323.811 86.6218  70
  -2 -15   4 313.949 81.8218  57
  -2 -15   4 532.362 97.2494  58
  -2 -15   4 361.675 84.3853  55
  -2  15   4 350.945 126.005  36
  -2 -15   4 225.861 196.481  21
  -2 -15   4 228.590 228.450  17
  -2 -15   3 318.294 217.051  17
   2  15  -3 196.687 248.766  16
  -2 -15   3 619.320 385.559   6
   2  15  -3 498.401 109.428  70
   2  15  -3 386.248 156.934  69
  -2 -15   3 544.451 108.247  57
  -2 -15   3 693.008 116.611  58
  -2  15   3 459.289 193.615  28
  -2 -15   3 531.027 107.262  55
  -2 -15   3 660.068 228.590  44
  -2 -15   3 705.738 195.598  48
  -2 -15   3 641.976 161.158  46
  -2  15   3 434.741 143.338  36
  -2 -15   2 1312.91 388.410  18
  -2 -15   2 1532.10 404.992  17
   2  15  -2 1721.28 570.916  16
   2  15  -2 1551.59 241.379  70
   2  15  -2 2011.55 372.318  69
  -2 -15   2 1851.00 243.150  58
  -2 -15   2 1855.65 248.434  55
  -2 -15   2 1909.62 247.160  57
   2 -15  -2 1205.18 371.388   5
  -2 -15   2 773.758 511.559   7
  -2 -15   2 1035.98 496.279   6
  -2  15   2 1448.58 345.736  28
  -2 -15   2 2074.37 432.308  44
  -2  15   2 2131.13 249.356  42
  -2 -15   2 1492.60 299.374  46
  -2  15   2 1993.00 310.273  36
   2 -15  -1 1366.17 389.412   5
  -2 -15   1 1268.30 570.328   7
   2  15  -1 1298.54 228.839  70
  -2 -15   1 1886.36 246.973  55
  -2  15   1 1602.01 349.680  28
  -2 -15   1 1583.69 382.637  44
  -2  15   1 2324.42 247.012  42
  -2 -15   1 1436.22 391.339  18
  -2 -15   0 5254.19 1379.18   7
   2 -15   0 6441.29 1141.72   5
  -2  15   0 8670.82 1113.55  28
   2  15   0 7322.87 954.876  70
  -2 -15   0 9227.33 971.876  55
  -2 -15   0 10730.7 1254.23  44
  -2  15   0 9429.74 960.530  42
   2  15   0 9047.10 1152.00  35
  -2 -15  -1 3880.98 1073.57   7
   2 -15   1 4285.33 786.285   5
  -2  15  -1 5912.50 767.025  28
   2  15   1 4295.72 595.992  70
  -2 -15  -1 5780.31 616.892  54
  -2 -15  -1 5466.88 827.081  44
  -2  15  -1 5616.92 603.904  42
   2 -15   1 5956.47 1029.91  45
   2  15   1 4785.64 780.382  35
   2  15   2 624.142 121.689  70
  -2  15  -2 1220.84 261.661  28
  -2  15  -2 586.679 114.180  42
   2  15   2 765.409 262.465  35
   2 -15   2 834.512 263.176   5
  -2 -15  -2 509.171 390.328   7
  -2  15  -3 1807.89 224.482  42
   2  15   3 1691.91 403.244  35
   2  15   3 1314.14 214.112  70
  -2  15  -4 15.3667 35.4795  42
   2  15   4 42.7817 129.085  35
   2 -15   4 25.5116 47.1852  64
   2  15   4 23.8171 39.1770  70
  -2  15  -5 2796.65 306.868  42
   2  15   5 2250.72 459.936  34
   2  15   5 2749.20 512.129  35
   2  15   5 2218.80 298.431  70
   2 -15   5 1799.20 311.443  64
  -2  15  -6 7022.70 688.889  42
   2  15   6 7260.61 924.752  35
   2  15   6 6668.74 902.609  34
   2 -15   6 4422.61 688.710  64
   2 -15   7 167.187 59.1208  63
  -2  15  -7 228.493 59.0793  42
   2  15   7 36.6699 136.675  34
   2 -15   7 137.236 62.9800  64
   2 -15   8 2323.33 338.293  63
   2 -15   8 3006.41 362.113  64
   2  15   8 3224.51 523.567  34
  -2  15  -8 3201.69 345.096  42
   2 -15   9 712.276 123.427  64
  -2  15  -9 772.027 114.498  42
   2 -15  10 3742.42 410.793  64
  -2  15 -10 3269.62 398.980  42
   2  15  10 4604.41 555.792  34
   2  16 -11 3326.06 413.817  25
  -2 -16  11 2808.23 384.695  62
  -2 -16  11 3992.68 400.278  64
  -2  16  10 645.232 190.141  34
   2  16 -10 405.937 102.700  25
  -2 -16  10 463.683 88.2577  64
   2  16  -9 3437.30 437.811  25
  -2 -16   9 4283.74 416.653  64
  -2  16   9 4884.80 602.473  34
  -2 -16   9 2771.37 375.046  58
  -2 -16   8 1137.33 155.853  64
  -2 -16   8 433.136 233.354  21
  -2  16   8 909.750 272.397  34
  -2  16   8 1028.08 190.004  36
  -2 -16   8 661.736 113.950  58
  -2 -16   8 781.734 117.401  57
  -2 -16   7 3336.10 331.740  64
  -2 -16   7 2224.14 283.685  58
  -2 -16   7 1935.41 278.147  57
  -2 -16   7 1448.03 416.845  21
  -2 -16   7 1486.64 433.304  22
  -2  16   7 4142.64 538.877  34
  -2  16   7 2694.19 374.843  36
  -2 -16   6 219.254 56.8174  55
  -2 -16   6 231.422 74.3628  63
  -2 -16   6 139.992 52.3272  57
  -2 -16   6 149.926 50.6530  58
  -2 -16   6 43.0710 160.116  21
  -2 -16   6 88.5345 164.510  22
  -2  16   6 154.651 99.7395  36
  -2  16   6 127.122 131.011  34
   2  16  -5 163.641 63.1710  70
  -2 -16   5 204.810 60.7427  55
  -2 -16   5 218.308 60.7308  54
  -2 -16   5 285.073 82.0105  63
  -2 -16   5 177.370 58.4717  58
  -2 -16   5 219.998 64.7202  57
  -2 -16   5 89.5930 192.259  21
  -2 -16   5 46.1021 180.765  22
  -2  16   5 139.961 100.693  36
   2  16  -4 10585.9 1364.22  70
  -2 -16   4 14236.4 1375.73  58
  -2 -16   4 13533.7 1372.75  57
  -2 -16   4 13469.3 1372.34  55
  -2 -16   4 7787.04 1518.30  21
  -2 -16   4 10183.0 1574.40  17
  -2 -16   4 8643.14 1554.58  22
  -2  16   4 13817.2 1468.72  36
   2  16  -3 365.467 91.2637  70
  -2 -16   3 464.845 90.7377  58
  -2 -16   3 346.552 83.6743  57
  -2  16   3 100.488 121.792  28
  -2 -16   3 274.975 77.8639  55
  -2 -16   3 277.715 237.620  17
  -2  16   3 348.774 131.011  36
   2  16  -2 5247.18 706.492  70
  -2 -16   2 7051.37 716.025  58
  -2 -16   2 6438.59 713.720  57
  -2 -16   2 6263.51 716.264  55
  -2  16   2 6473.20 783.009  36
  -2 -16   2 4576.37 891.967  17
  -2  16   2 5528.44 848.019  28
  -2  16   1 575.807 202.074  28
   2  16  -1 270.448 87.0358  70
  -2 -16   1 482.900 105.330  55
  -2  16   1 571.644 101.911  42
  -2 -16   1 455.359 248.572  18
  -2 -16   1 377.238 229.393  17
   2  16   0 2891.24 420.826  70
  -2 -16   0 3677.99 437.181  55
  -2 -16   0 3717.72 436.215  54
  -2  16   0 3889.60 580.244  28
  -2  16   0 3757.35 426.901  42
   2  16   0 2756.18 551.521  35
   2  16   1 1771.35 273.233  70
  -2 -16  -1 2335.91 286.478  54
  -2  16  -1 2163.54 275.806  42
   2  16   1 1915.78 422.511  35
  -2  16  -1 1893.15 384.710  28
   2  16   2 3797.84 530.761  70
  -2  16  -2 5010.74 540.137  42
   2  16   2 4771.85 754.035  35
  -2  16  -2 5475.99 696.817  28
   2  16   3 4294.34 553.614  70
  -2  16  -3 4944.64 556.153  42
   2  16   3 5502.10 802.671  35
   2  16   4 66.3133 47.0728  70
  -2  16  -4 22.8483 42.2712  42
   2  16   4-43.1176 159.398  35
  -2 -16  -4 92.0733 56.7043  53
  -2  16  -5 1233.20 162.832  42
   2  16   5 1202.63 343.720  35
   2  16   5 1168.66 294.036  34
   2 -16   5 667.271 159.831  64
   2  16   5 1048.68 163.357  70
   2 -16   6-8.49468 34.7720  63
  -2  16  -6 33.5962 38.8808  42
   2  16   6 69.7251 105.198  34
   2  16   6 227.014 154.567  35
   2 -16   6 40.3919 46.5886  64
   2 -16   7 1512.11 246.881  63
  -2  16  -7 2382.37 256.661  42
   2  16   7 2710.97 455.285  34
   2 -16   7 1936.13 266.560  64
   2 -16   8 2789.37 396.453  63
   2 -16   8 3556.75 414.430  64
   2  16   8 4604.23 606.929  34
  -2  16  -8 3873.05 402.789  42
   2 -16   9 1842.00 231.394  64
  -2  16  -9 1742.04 219.838  42
   2  16   9 2215.20 366.960  34
  -2  17  10-80.7701 121.836  34
   2  17 -10 7.63585 31.1960  25
  -2 -17  10 4.99415 26.1020  64
  -2 -17  10-4.34172 22.6937  62
  -2 -17   9 1828.98 190.592  64
  -2  17   9 2618.83 362.019  34
  -2 -17   8 441.025 85.4275  64
  -2 -17   8 264.701 58.6418  58
  -2 -17   8 283.105 58.8017  57
  -2  17   8 448.646 125.236  36
  -2  17   8 386.081 179.488  34
  -2 -17   8 187.927 162.378  21
  -2 -17   7 10.6734 26.3576  57
  -2 -17   7 16.4839 26.2764  58
  -2 -17   7 36.0686 133.281  21
  -2 -17   7-37.0265 157.982  22
  -2  17   7 33.9252 59.1194  36
  -2  17   7 145.661 124.305  34
  -2 -17   6 759.456 117.969  55
  -2 -17   6 882.491 125.591  57
  -2 -17   6 714.325 119.039  58
  -2 -17   6 358.371 227.474  21
  -2 -17   6 204.339 209.880  22
  -2  17   6 691.005 180.281  36
  -2  17   6 1242.15 279.638  34
   2  17  -5 2468.46 373.813  70
  -2 -17   5 3175.73 373.866  54
  -2 -17   5 3297.70 379.877  55
  -2 -17   5 3473.16 383.982  57
  -2 -17   5 3417.70 383.062  58
  -2 -17   5 2084.35 529.721  21
  -2 -17   5 2098.38 538.812  22
  -2  17   5 3663.44 478.915  36
   2  17  -4 1428.81 237.362  70
  -2 -17   4 2162.75 251.034  58
  -2 -17   4 1882.08 246.424  57
  -2 -17   4 1696.58 237.493  54
  -2 -17   4 2038.93 249.039  55
  -2 -17   4 1198.15 386.778  21
  -2 -17   4 822.162 366.322  22
  -2  17   4 2755.51 359.072  36
   2  17  -3 1927.01 315.403  70
  -2 -17   3 2525.78 321.060  58
  -2 -17   3 2740.96 327.419  57
  -2  17   3 2604.52 464.474  28
  -2 -17   3 2662.63 326.322  55
  -2 -17   3 2521.59 322.347  54
  -2 -17   3 2503.88 539.176  17
  -2  17   3 3288.63 422.168  36
   2  17  -2 107.591 60.4522  70
  -2 -17   2 165.780 59.9414  57
  -2 -17   2 199.074 64.1816  54
  -2 -17   2 235.586 69.7565  55
  -2  17   2 198.227 101.065  36
  -2 -17   2 140.550 174.146  17
  -2  17   2 422.129 179.860  28
  -2 -17   1 490.093 105.457  55
  -2 -17   1 366.819 93.2843  54
  -2  17   1 535.605 187.085  28
   2  17  -1 372.247 94.2205  70
  -2 -17   1 335.433 217.153  17
   2  17   0 182.197 70.1854  70
  -2  17   0 302.204 145.513  28
  -2 -17   0 210.906 68.7807  55
  -2 -17   0 205.932 70.8171  54
  -2  17   0 207.451 64.4539  42
  -2 -17   0-47.0861 117.671  18
  -2 -17   0 98.0701 210.145  17
   2  17   1 574.938 133.539  70
  -2 -17  -1 843.784 145.735  59
  -2 -17  -1 966.570 151.439  54
  -2  17  -1 896.920 145.241  42
   2  17   1 754.682 252.156  35
  -2  17  -1 1118.03 256.939  28
   2  17   2 44.4099 43.9417  70
   2  17   2 161.879 165.360  35
  -2  17  -2 23.7400 42.6732  42
   2  17   3 2154.56 312.568  70
  -2  17  -3 2615.92 315.247  42
   2  17   3 2967.83 529.805  35
   2  17   4 6497.85 830.521  70
  -2 -17  -4 7786.25 839.525  53
  -2  17  -4 7593.65 830.432  42
   2  17   4 7949.30 1076.35  35
   2 -17   5 171.349 65.4612  64
  -2  17  -5 101.730 48.5489  42
   2 -17   5 52.8581 49.7883  63
  -2  17  -6 266.078 64.2433  42
   2  17   6 307.265 175.550  34
   2 -17   6 263.571 76.0142  64
   2 -17   6 206.609 64.8655  63
   2 -17   7 1160.45 165.975  64
  -2  17  -7 1207.04 152.577  42
   2  17   7 1378.28 305.696  34
   2 -17   7 829.664 147.186  63
   2 -17   8 1228.02 165.939  64
  -2  17  -8 1384.10 158.070  42
   2  17   8 1520.56 294.529  34
   2 -17   8 912.368 151.056  63
  -2  17  -9 52.8690 25.4283  42
   2  17   9 182.846 112.167  34
   2 -17   9 104.099 35.9985  64
  -2 -18   9 1270.86 137.921  64
  -2  18   9 1299.87 249.510  34
  -2 -18   9 697.741 108.043  58
  -2 -18   8 391.451 74.2497  58
  -2  18   8 1014.59 223.992  34
  -2  18   8 896.415 156.450  36
  -2 -18   8 467.925 179.760  21
  -2 -18   7 1161.70 158.427  57
  -2 -18   7 1082.13 156.502  58
  -2 -18   7 806.663 264.254  21
  -2 -18   7 922.896 296.664  22
  -2 -18   6 557.101 96.6818  55
  -2 -18   6 564.384 98.3780  57
  -2 -18   6 673.074 102.727  58
  -2 -18   6 282.858 204.562  21
  -2 -18   6 543.913 236.169  22
  -2  18   6 759.175 168.239  36
  -2 -18   5 2915.47 330.413  55
  -2 -18   5 2390.75 319.245  54
  -2 -18   5 2765.70 329.099  57
  -2 -18   5 2939.68 331.298  58
  -2 -18   5 2395.01 510.602  22
  -2  18   5 3421.12 430.760  36
   2  18  -4 1120.41 194.096  70
  -2 -18   4 1492.01 202.629  57
  -2 -18   4 1634.45 204.398  58
  -2 -18   4 1325.19 193.533  54
  -2 -18   4 1650.85 204.873  55
  -2 -18   4 1371.41 378.493  21
  -2 -18   4 853.363 329.178  22
  -2  18   4 1829.94 287.869  36
   2  18  -3 1298.14 200.449  70
  -2 -18   3 1554.85 202.623  58
  -2 -18   3 1485.13 202.436  57
  -2  18   3 1924.55 354.693  28
  -2 -18   3 1393.55 199.435  54
  -2 -18   3 1521.03 204.985  55
  -2 -18   3 914.102 341.877  21
  -2 -18   3 686.696 307.703  17
  -2 -18   3 761.006 327.332  22
  -2  18   3 1616.66 270.973  36
   2  18  -2 261.943 86.1325  70
  -2 -18   2 552.145 100.381  57
  -2 -18   2 435.047 95.5074  54
  -2 -18   2 505.906 100.187  55
  -2  18   2 276.543 153.251  28
  -2 -18   2 496.110 252.414  17
  -2  18   2 538.905 141.676  36
  -2  18   1 1699.00 348.701  28
   2  18  -1 878.793 261.447  28
   2  18  -1 1409.23 223.244  70
  -2 -18   1 1450.39 405.884  17
  -2 -18   1 1887.09 236.634  55
  -2 -18   1 2067.25 241.565  54
  -2  18   0 5774.48 724.300  28
  -2 -18   0 6052.61 582.816  54
  -2 -18   0 6441.09 586.740  55
   2  18   0 4609.47 563.991  70
  -2 -18   0 4537.95 799.859  17
  -2 -18  -1 378.987 214.607  18
  -2 -18  -1 347.552 240.606  17
  -2 -18  -1 430.851 96.0999  59
   2  18   1 362.192 93.0976  70
  -2 -18  -1 406.380 94.1732  54
  -2  18  -1 368.757 88.5731  42
   2  18   1 742.228 225.984  35
  -2 -18  -2 8.53601 47.0612  56
   2  18   2 17.4917 38.8921  70
  -2  18  -2 30.4851 37.6026  42
   2  18   2 113.688 161.695  35
   2  18   3 926.070 163.412  70
  -2 -18  -3 1047.47 165.943  53
  -2  18  -3 1030.83 158.287  42
   2 -18   4 35.5415 41.0658  63
   2  18   4 180.090 64.7713  70
  -2 -18  -4 69.2047 49.6130  53
  -2  18  -4 242.786 60.3993  42
   2  18   4 309.952 185.160  35
  -2  18  -5 48.2197 34.5258  42
   2  18   5 36.4073 109.993  35
   2 -18   5 70.1727 43.3480  63
   2 -18   6 1013.99 146.325  64
  -2  18  -6 916.770 130.304  42
   2 -18   6 666.835 128.034  63
   2 -18   7 3287.39 313.687  64
  -2  18  -7 3081.68 298.496  42
   2 -18   7 2462.84 296.948  63
  -2  18  -8 53.4903 24.2616  42
   2  18   8 40.3417 86.1285  34
   2 -18   8 8.68664 25.8911  64
  -2  19   8 234.271 81.1577  36
  -2  19   8 158.392 106.424  34
  -2 -19   8 48.5027 24.3725  58
  -2 -19   7 137.064 37.5919  58
  -2 -19   7 126.760 129.706  21
  -2  19   7 238.386 89.2497  36
  -2 -19   6 330.030 63.8968  55
  -2 -19   6 365.328 67.3485  57
  -2 -19   6 369.064 67.6087  58
  -2 -19   6 89.7972 132.225  21
  -2 -19   6 91.9625 140.374  22
  -2  19   6 302.532 109.245  36
  -2 -19   5 529.431 87.2643  55
  -2 -19   5 424.286 80.3513  54
  -2 -19   5 407.797 81.9510  58
  -2 -19   5 476.349 84.5029  57
  -2 -19   5 237.283 188.367  21
  -2 -19   5 416.770 206.445  22
  -2  19   5 681.432 154.687  36
   2  19  -4 1103.80 184.736  70
  -2 -19   4 1445.67 192.213  57
  -2 -19   4 1604.30 194.054  58
  -2 -19   4 1464.76 190.202  54
  -2 -19   4 1433.37 191.688  55
  -2 -19   4 743.830 301.521  21
  -2 -19   4 1066.64 324.535  22
  -2  19   4 1960.18 279.395  36
   2  19  -3 597.808 118.887  70
  -2 -19   3 764.906 122.420  57
  -2 -19   3 777.556 126.024  55
  -2 -19   3 782.888 123.104  54
  -2  19   3 608.815 201.600  28
  -2 -19   3 478.407 242.555  21
  -2 -19   3 367.790 215.229  22
  -2  19   3 1119.27 195.881  36
  -2  19   2 27.7079 113.202  28
  -2 -19   2 43.0938 38.6172  54
  -2 -19   2 52.6171 39.3351  55
  -2 -19   2-41.8288 162.925  21
  -2 -19   2 41.3165 160.930  17
   2  19  -2-7.71042 39.2123  70
  -2 -19   1 4347.31 485.898  59
  -2  19   1 4871.87 631.652  28
   2  19  -1 2439.90 517.903  28
  -2 -19   1 4552.86 485.507  54
  -2 -19   1 4756.72 489.111  55
  -2 -19   1 3268.86 659.202  17
   2  19  -1 3372.13 472.553  70
  -2 -19   0 4464.50 448.778  59
  -2  19   0 4962.31 593.993  28
   2  19   0 1974.79 470.820  28
  -2 -19   0 4111.31 440.867  54
  -2 -19   0 2813.40 610.382  17
   2  19   0 3113.44 428.897  70
   2  19   1 4342.78 575.496  70
  -2 -19  -1 5252.05 583.647  56
  -2 -19  -1 5494.20 584.554  59
   2  19   1 2872.13 627.221  28
  -2 -19  -1 5927.95 587.247  54
   2  19   1 6636.40 785.330  35
  -2 -19  -1 3184.96 739.965  17
  -2 -19  -2 1541.87 442.283  18
  -2 -19  -2 1773.55 468.410  17
   2  19   2 2072.46 284.824  70
  -2 -19  -2 2603.83 295.010  56
   2  19   2 1158.74 331.627  28
  -2 -19  -2 2251.60 286.142  53
  -2  19  -2 2256.69 280.886  42
   2  19   2 3359.27 504.689  35
  -2 -19  -3 321.786 219.574  18
   2  19   3 151.959 61.0036  70
   2 -19   3 34.1637 39.6222  63
  -2  19  -3 143.565 50.8534  42
   2  19   3 453.618 192.534  35
  -2 -19  -3 142.716 57.4282  53
   2 -19   4 15.1016 33.5671  63
  -2  19  -4 17.6163 31.5632  42
   2  19   4 102.902 126.745  35
  -2 -19  -4 6.82739 36.6862  53
   2 -19   5 608.038 101.203  57
   2 -19   5 565.815 101.318  58
   2 -19   5 719.931 118.409  63
   2 -19   6 1363.95 188.741  57
   2 -19   6 1360.35 190.288  58
   2 -19   6 1848.57 210.214  63
   2  19   6 1314.21 294.594  28
  -2 -20   7 77.1166 101.335  21
  -2  20   7 402.515 97.6440  36
  -2 -20   6 48.5991 25.2990  58
  -2 -20   6 95.4177 106.148  21
  -2 -20   6 146.364 124.062  22
  -2  20   6 174.008 73.7300  36
  -2 -20   6 62.7625 27.3359  55
  -2 -20   5 329.197 58.9388  58
  -2 -20   5 227.734 52.2016  57
  -2 -20   5 210.599 50.6584  59
  -2 -20   5 139.935 156.303  21
  -2 -20   5 57.1622 124.650  22
  -2 -20   5 270.262 52.7824  54
  -2 -20   5 205.998 50.3309  55
  -2 -20   4 646.484 101.500  57
  -2 -20   4 689.939 101.216  58
  -2 -20   4 591.042 101.215  59
  -2 -20   4 582.768 99.9842  55
  -2 -20   4 540.444 95.6346  54
  -2 -20   4 347.320 189.857  21
  -2 -20   4 644.836 243.881  22
  -2  20   4 1088.85 179.555  36
   2  20  -3 487.030 97.7299  70
  -2 -20   3 721.083 105.009  57
  -2 -20   3 597.708 103.462  59
  -2  20   3 748.020 194.360  28
  -2 -20   3 513.640 97.4846  55
  -2 -20   3 660.109 102.766  54
  -2 -20   3 242.051 186.081  21
  -2 -20   3 176.839 189.866  22
  -2  20   3 853.388 160.121  36
  -2 -20   2 1925.89 251.436  59
  -2  20   2 2221.94 369.619  28
  -2 -20   2 2356.07 259.257  55
  -2 -20   2 2073.30 252.843  54
  -2 -20   2 1037.96 353.655  21
  -2 -20   2 1362.13 379.156  22
   2  20  -2 1718.59 246.508  70
  -2 -20   1 856.325 137.874  59
   2  20  -1 637.944 175.933  28
  -2 -20   1 1117.50 147.707  55
  -2 -20   1 1021.96 143.087  54
  -2 -20   1 389.138 237.721  21
  -2 -20   1 651.468 274.049  17
   2  20  -1 756.967 134.301  70
  -2 -20   0 730.054 121.511  56
  -2 -20   0 903.171 130.296  59
   2  20   0 524.135 166.264  28
  -2 -20   0 714.559 120.627  54
  -2 -20   0 444.485 249.833  17
   2  20   0 597.156 117.893  70
  -2 -20  -1 7953.31 764.793  56
  -2 -20  -1 7352.37 758.011  53
  -2 -20  -1 5534.45 945.865  17
   2  20   1 6475.91 756.602  70
   2  20   2 788.133 141.391  70
  -2 -20  -2 1007.59 146.076  56
   2  20   2 781.727 208.629  28
  -2 -20  -2 882.752 141.170  53
   2  20   2 1484.56 292.744  35
  -2 -20  -2 728.536 280.520  17
   2 -20   3 390.151 86.2715  63
   2 -20   3 380.135 74.5046  58
   2  20   3 352.341 146.158  28
  -2 -20  -3 556.476 96.8177  53
  -2 -20  -3 517.514 258.843  17
  -2 -20  -4 6235.61 602.172  60
   2 -20   4 4349.63 536.313  58
   2 -20   4 4504.28 548.411  63
   2 -20   4 3662.06 531.500  57
   2  20   4 4049.24 646.532  28
  -2 -20  -4 6712.83 564.908  53
  -2  20  -4 5777.44 550.188  42
  -2 -20  -4 4804.30 790.328  17
  -2 -20  -4 5315.64 794.960  18
   2 -20   5 212.770 47.5523  57
   2 -20   5 285.847 52.7886  58
   2 -20   5 298.448 61.8440  63
   2  20   5 107.823 103.611  28
  -2  20  -5 422.160 63.9062  42
  -2 -20  -5 341.887 195.119  18
  -2 -20  -5 406.817 225.983  17
  -2 -21   5 873.730 120.683  55
  -2 -21   5 587.816 197.179  22
  -2 -21   5 620.408 196.368  21
  -2 -21   4 111.605 35.3738  54
  -2 -21   4 126.223 38.1975  55
  -2 -21   4 151.616 39.7121  59
  -2 -21   4 100.188 124.207  21
  -2 -21   4 25.4594 118.180  22
  -2  21   4 307.531 85.8259  36
  -2 -21   3 225.539 152.921  21
  -2 -21   3 314.877 173.985  22
  -2 -21   3 436.236 76.3664  59
  -2 -21   3 343.799 67.1572  56
  -2 -21   3 388.468 71.2951  54
  -2 -21   3 436.918 75.2846  55
  -2 -21   2 1198.40 158.604  56
  -2 -21   2 1297.83 163.325  59
   2  21  -2 873.399 152.269  70
  -2 -21   2 770.078 255.268  21
  -2 -21   2 876.362 283.141  22
  -2 -21   2 1411.28 164.882  54
  -2 -21   2 1198.67 159.959  55
  -2 -21   1 1330.33 168.364  59
  -2 -21   1 1242.58 165.096  56
  -2 -21   1 1378.86 168.837  55
  -2 -21   1 1394.98 169.780  54
  -2 -21   1 1015.39 154.797  53
   2  21  -1 1143.91 165.331  70
  -2 -21   1 493.827 237.990  21
  -2 -21   1 566.751 253.829  22
  -2 -21   0 1109.10 152.978  56
  -2 -21   0 1328.80 158.640  59
   2  21   0 896.754 195.035  28
  -2 -21   0 1132.98 150.458  53
  -2 -21   0 1184.66 153.891  54
   2  21   0 907.720 149.734  70
  -2 -21   0 309.468 215.190  21
  -2 -21   0 870.732 280.321  17
  -2 -21   0 660.003 262.624  22
  -2 -21  -1 28.2357 33.4117  56
   2  21   1 35.3630 53.3772  28
  -2 -21  -1-5.45620 30.1149  53
   2  21   1 43.7143 39.2660  70
  -2 -21  -1-35.0281 149.458  17
  -2 -21  -2 3000.41 313.876  53
   2  21   2 1744.95 360.815  28
  -2 -21  -2 3179.03 315.481  56
   2 -21   2 2112.29 295.159  57
  -2 -21  -2 2255.19 474.551  17
  -2 -21  -3 412.072 70.8500  53
   2  21   3 279.732 114.255  28
  -2 -21  -3 178.385 172.864  17
   2 -21   3 218.083 51.9359  57
  -2 -21  -3 364.084 87.7904  60
  -2 -22   1 50.9324 121.594  21
  -3   0  16-16.6965 32.9868  41
   3   0 -16-26.8132 44.5103  23
  -3   0  15 876.047 119.280  41
   3   0 -15 408.081 129.839  24
  -3   0  14-17.8160 39.5856  67
   3   0 -14 35.2710 81.2830  24
  -3   0  14-77.0317 177.498  19
  -3   0  13 1169.71 178.990  67
   3   0 -13 833.077 207.860  24
  -3   0  13 788.649 289.937  19
  -3   0  12-33.1437 141.411  32
  -3   0  12 45.6517 186.483  19
  -3   0  12 20.6113 49.1745  67
  -3   0  11 17666.7 1815.60  67
   3   0 -11 18974.5 2006.53   1
  -3   0  11 11522.2 2003.73  20
  -3   0  11 14220.8 2278.15  14
  -3   0  11 11156.4 1960.81  19
  -3   0  11 22425.5 2064.04  32
   3   0 -10 32.6024 56.8383   1
  -3   0  10-34.3402 140.294  32
  -3   0  10-49.9395 162.748  20
  -3   0  10 45.7039 46.4819  67
   3   0  -9 485.445 181.987   1
  -3   0   9 300.199 175.496  32
  -3   0   9 328.234 224.698  20
  -3   0   9 785.131 115.697  65
  -3   0   9 558.893 112.488  67
   3   0  -8 54.7136 67.4054   1
  -3   0   8 128.236 142.372  32
  -3   0   8-102.393 178.351  15
  -3   0   8 43.3671 199.854  20
  -3   0   8 6.98703 34.4593  67
  -3   0   7 17166.2 2381.64  15
  -3   0   7 16015.7 2118.97  11
  -3   0   6 10.0185 39.0428  39
  -3   0   6 46.1734 150.464  11
  -3   0   6 87.6424 215.887  15
   3   0  -5 3279.00 418.333  50
  -3   0   5 3588.86 406.006  39
  -3   0   5 2622.38 538.316  11
   3   0  -4 17.0961 31.5994  50
  -3   0   4-13.6012 32.4544  39
  -3   0   4-28.7516 106.237  11
  -3   0   4-72.3441 199.236  15
   3   0  -3 61500.3 7110.09  50
  -3   0   3 69388.2 7109.82  39
  -3   0   3 75471.5 7241.38  11
   3   0  -2 6.97054 28.4928  49
  -3   0   2-25.8051 69.2752  10
   3   0  -1 49946.5 5704.71  49
   3   0  -1 57859.0 5729.66  47
  -3   0   1 54148.5 5744.82  10
   3   0   0-9.03324 36.9008  47
   3   0   0-6.92794 29.5598  49
  -3   0   0 15.7695 32.2097  37
  -3   0   0 42.6430 52.5210  10
  -3   0  -1 1544.29 215.399  68
  -3   0  -1 2135.13 261.290  37
   3   0   1 1974.75 264.225  47
  -3   0  -2-23.9704 44.2856  37
  -3   0  -2 61.5758 47.2950   2
  -3   0  -3 2294.44 331.881  37
  -3   0  -3 2031.52 306.081   2
  -3   0  -4 19.0685 62.1355  37
  -3   0  -4-14.7359 48.0175   2
   3   0   4 36.5655 110.312   3
  -3   0  -5 17243.3 1875.87   2
   3   0   5 14659.7 2009.86   3
  -3   0  -6 28.9601 41.1875  23
  -3   0  -6-9.25828 48.3790  60
  -3   0  -6-21.2072 45.2414   2
   3   0   6-47.7921 101.952   3
  -3   0  -7 45.2344 50.4685  23
  -3   0  -7 49.8661 68.8487   2
   3   0   7 52.8102 130.181   3
  -3   0  -8-55.9921 97.5469  51
   3   0   8-56.8817 121.359   3
  -3   0  -8 28.4805 60.7902   2
   3   0   8-48.8179 45.1409  66
  -3   0  -8 38.6373 54.9868  23
  -3   0  -9 12328.5 1904.55  51
  -3   0  -9 18005.3 1990.40   2
   3   0   9 14490.6 1828.99  66
   3   0  10-26.2792 58.3714  66
  -3   0 -10 14.4937 64.3821  23
  -3   0 -10-29.3217 88.4735  51
   3   0  11 1978.64 262.963  66
  -3   0 -11 2338.55 286.055  23
  -3   0 -12-24.0417 55.4541  23
  -3   0 -13 6803.49 791.171  23
  -3   0 -14 12.5060 28.8462  23
  -3  -1  16 331.265 62.1078  41
  -3   1  16 332.603 64.1610  41
   3   1 -16 332.633 86.0897  24
   3  -1 -16 292.782 77.5330  23
   3   1 -16 302.661 75.0007  23
  -3  -1  15 34.0544 31.2769  41
  -3   1  15 5.97651 31.2443  41
   3   1 -15-26.9476 49.7932  24
  -3  -1  15-29.9735 138.130  19
  -3  -1  14 909.112 152.576  67
  -3   1  14 883.479 158.977  67
   3   1 -14 973.146 199.958  24
   3  -1 -14 973.469 199.261  24
  -3  -1  14 724.837 274.811  19
  -3  -1  13 2127.15 265.054  67
  -3   1  13 2041.19 265.860  67
  -3   1  13 1398.83 400.106  19
  -3  -1  13 1269.22 389.447  19
   3   1 -13 1279.31 288.669  24
  -3   1  12 385.850 213.367  32
  -3  -1  12 203.378 199.864  20
  -3   1  12 180.784 194.715  19
  -3  -1  12-46.1141 181.627  19
  -3  -1  12 242.449 80.3717  67
  -3   1  12 367.509 92.6956  67
   3  -1 -11 103.256 95.5417   1
   3   1 -11 63.8801 88.7736   1
  -3   1  11 181.774 167.961  32
  -3  -1  11 64.9640 133.222  32
  -3  -1  11 207.848 202.731  20
  -3   1  11-91.9246 196.461  14
  -3  -1  11 93.2002 199.177  14
  -3  -1  11 45.4589 194.317  19
  -3  -1  11 127.324 63.8130  67
  -3   1  11 110.996 64.4904  67
  -3  -1  11 189.085 61.9204  65
   3   1 -10 2009.20 377.435   1
   3  -1 -10 1695.27 366.350   1
  -3  -1  10 2092.07 401.551  32
  -3   1  10 2602.40 450.844  32
  -3   1  10 977.243 388.211  20
  -3  -1  10 1474.10 424.065  20
  -3   1  10 887.947 436.228  14
  -3  -1  10 2029.06 247.653  65
  -3  -1  10 1772.00 248.440  67
  -3   1  10 1609.02 245.441  67
   3  -1  -9 5849.80 855.454   1
   3   1  -9 4469.85 803.999   1
  -3   1   9 5567.97 875.403  32
  -3  -1   9 5224.74 847.264  32
  -3   1   9 4068.47 873.599  20
  -3  -1   9 4511.45 899.931  20
  -3  -1   9 4152.28 1110.79  15
  -3  -1   9 8141.69 723.595  65
  -3  -1   9 6153.57 715.942  67
  -3   1   9 6795.33 721.411  67
   3  -1  -8 171.406 101.296   1
   3   1  -8 158.048 99.1459   1
  -3   1   8 233.936 170.756  32
  -3  -1   8 122.023 126.035  32
  -3   1   8-97.8376 270.104  15
  -3   1   8 40.9498 160.604  20
  -3  -1   8 105.790 226.463  15
  -3  -1   8 91.1570 178.519  20
  -3  -1   8 201.956 62.9446  67
  -3   1   8 154.422 54.5261  67
  -3  -1   8 313.664 65.0967  65
  -3   1   7 621.913 374.204  15
  -3  -1   7 1189.18 481.423  15
  -3   1   7 687.372 304.848  11
  -3  -1   7 1111.15 338.365  11
  -3   1   6 17341.7 1712.86  39
  -3  -1   6 17166.6 1716.37  39
  -3   1   6 11249.7 1883.70  11
  -3  -1   6 11546.9 1868.12  11
  -3   1   6 12934.4 2096.10  15
  -3  -1   6 10707.0 2071.01  15
   3   1  -5 44779.6 5134.72  50
  -3   1   5 51400.1 5114.71  39
  -3  -1   5 54812.7 5121.93  39
  -3  -1   5 37140.8 5257.61  11
  -3   1   5 41030.1 5297.29  11
  -3   1   5 41832.8 5501.41  15
  -3  -1   5 31868.5 5459.26  15
   3   1  -4 6981.45 874.038  50
  -3  -1   4 8655.52 868.524  39
  -3   1   4 7784.80 859.623  39
  -3   1   4 5855.29 1145.29  15
  -3  -1   4 7054.28 988.132  11
  -3   1   4 7091.11 1001.65  11
  -3  -1   3 6595.61 818.700  11
  -3   1   3 7090.96 837.151  11
  -3  -1   3 6920.39 717.606  39
  -3   1   3 6118.46 709.216  39
   3   1  -3 6241.56 724.708  50
   3  -1  -3 5620.71 707.840  50
  -3  -1   3 6722.04 715.524  48
  -3   1   3 5615.66 991.470  15
   3  -1  -2 5795.06 650.029  49
  -3  -1   2 5712.64 694.488  10
  -3   1   2 5469.23 696.405  10
   3   1  -2 5700.97 687.264  13
  -3   1   1 5095.23 722.639  68
   3  -1  -1 8066.88 776.890  47
   3  -1  -1 6682.02 746.689  49
   3   1  -1 6673.31 756.827  49
   3   1  -1 8307.30 782.703  47
  -3   1   1 8445.37 765.932  37
  -3  -1   1 6797.37 784.229  10
  -3   1   1 7261.56 794.562  10
  -3   1   0 3516.97 499.140  68
   3  -1   0 5348.70 550.265  47
   3   1   0 4272.86 528.117  49
   3   1   0 5249.01 554.696  47
  -3   1   0 5496.42 547.275  37
   3   1   0 4074.23 563.605   3
  -3  -1   0 5033.59 558.433  10
  -3   1   0 5639.10 571.924  10
  -3   1  -1 2025.64 285.622  68
   3   1   1 2569.44 330.598  47
   3  -1   1 2617.53 328.336  47
  -3  -1  -1 3032.71 331.571  37
  -3   1  -1 2747.36 333.342  37
   3  -1   1 1934.91 329.499   4
   3   1   1 2446.86 377.347   3
  -3   1  -2 8155.44 1132.31  68
  -3   1  -2 9987.04 1183.74  37
  -3  -1  -2 11713.5 1183.48  37
  -3  -1  -2 11956.1 1177.47   2
  -3   1  -2 11816.5 1180.29   2
   3  -1   2 9706.20 1217.38   4
   3   1   2 12069.1 1280.75   3
  -3  -1  -3-13.8600 48.2818  37
  -3   1  -3 16.8741 62.3470  37
   3  -1   3-23.7533 77.4010   4
  -3  -1  -3 48.2029 41.9791   2
  -3   1  -3-37.3694 43.3925   2
   3   1   3 172.711 132.650   3
  -3  -1  -4 13705.0 1830.09  37
   3  -1   4 14268.3 1904.69   4
  -3  -1  -4 19021.2 1844.01   2
  -3   1  -4 18078.3 1840.80   2
   3   1   4 15011.1 1952.08   3
  -3  -1  -5 2727.43 486.926  37
  -3  -1  -5 4352.68 511.317   2
  -3   1  -5 3833.50 498.550   2
   3   1   5 3836.44 630.398   3
   3  -1   5 2687.90 593.426   3
  -3  -1  -6 1537.42 231.066  60
  -3   1  -6 1383.40 232.827  60
  -3  -1  -6 1711.88 303.588   2
  -3   1  -6 1723.33 301.551   2
   3   1   6 1371.71 386.382   3
   3  -1   6 1214.53 376.154   3
  -3   1  -6 1764.23 241.712  26
  -3  -1  -6 1970.01 248.775  23
  -3   1  -6 1793.45 244.989  23
  -3  -1  -7 1671.53 329.005   2
  -3   1  -7 1418.61 315.352   2
   3   1   7 1643.13 441.716   3
   3  -1   7 1701.86 442.922   3
  -3  -1  -7 1977.90 274.263  23
  -3   1  -7 1694.99 264.161  23
  -3   1  -7 2244.37 280.135  26
  -3  -1  -8 4834.44 714.553   2
  -3   1  -8 5713.58 737.744   2
   3   1   8 4765.93 860.136   3
   3  -1   8 6273.41 938.356   3
   3  -1   8 3999.01 599.582  66
   3   1   8 3927.32 602.428  66
  -3  -1  -8 6240.15 641.182  23
  -3   1  -8 7105.85 653.766  23
  -3   1  -8 4390.38 701.652  51
  -3  -1  -9 95.5057 98.9371   2
  -3   1  -9 374.527 155.583   2
  -3   1  -9 180.483 125.149  51
  -3  -1  -9 260.707 130.811  51
  -3  -1  -9 183.771 83.2476  23
  -3   1  -9 402.810 113.385  23
   3  -1   9 176.842 88.4617  66
   3   1   9 284.340 98.6996  66
  -3   1 -10 473.141 183.243  51
  -3  -1 -10 377.421 165.704  51
  -3  -1 -10 819.124 166.708  23
  -3   1 -10 926.700 175.204  23
   3   1  10 938.357 171.954  66
   3  -1  10 735.134 153.335  66
  -3  -1 -11 4106.93 1011.94  51
  -3   1 -11 4539.40 1020.67  51
  -3  -1 -11 11210.5 1047.29  23
  -3   1 -11 12334.2 1055.47  23
   3  -1  11 11073.1 1026.84  66
   3   1  11 10981.8 1032.98  66
  -3  -1 -12 12237.7 1133.19  23
  -3   1 -12 13173.8 1136.85  23
  -3  -1 -13 1507.91 228.159  23
  -3   1 -13 1585.35 227.435  23
  -3  -2  16 3145.83 375.681  41
  -3   2  16 3378.39 379.654  41
   3  -2 -16 3642.13 401.738  23
   3   2 -16 3362.02 393.025  23
   3   2 -16 2897.14 405.346  24
  -3  -2  15 6974.14 908.871  67
  -3   2  15 10411.1 922.230  41
  -3  -2  15 10152.2 915.881  41
  -3  -2  15 4369.56 985.309  19
   3   2 -15 6505.22 942.562  24
  -3  -2  14 58.0299 41.0360  67
  -3   2  14 74.8699 47.1886  41
   3   2 -14-16.9506 69.3555  24
  -3  -2  14-37.4940 153.208  19
  -3   2  13 1216.85 418.323  19
  -3  -2  13 1698.32 448.716  19
  -3  -2  13 2720.75 322.008  67
  -3   2  13 2677.48 326.939  67
   3   2 -13 2092.16 363.744  24
  -3  -2  12 8197.88 778.843  65
  -3  -2  12 6935.30 778.784  67
  -3   2  12 7155.68 787.855  67
  -3  -2  12 4417.28 932.492  19
  -3  -2  12 4174.31 933.636  20
  -3   2  12 3044.88 861.411  19
  -3   2  12 10555.7 1067.70  32
  -3  -2  11 10827.4 981.891  65
  -3  -2  11 8385.10 973.315  67
  -3   2  11 8470.81 978.522  67
  -3  -2  11 4271.59 1080.38  19
  -3  -2  11 6187.74 1172.64  20
  -3   2  11 6049.40 1325.57  14
  -3   2  11 11659.2 1248.59  32
   3  -2 -11 9087.49 1156.49   1
   3   2 -11 8237.44 1107.78   1
  -3  -2  10 3824.33 412.941  65
  -3  -2  10 2991.10 406.131  67
  -3   2  10 3462.66 416.011  67
   3  -2 -10 3385.73 562.405   1
   3   2 -10 3270.75 533.144   1
  -3  -2  10 3062.53 854.637  15
  -3   2  10 3482.49 648.392  20
  -3  -2  10 2112.14 577.436  20
  -3   2  10 1815.91 652.931  14
  -3   2  10 3354.00 586.617  32
  -3   2   9 6547.42 952.907  32
  -3   2   9 5827.96 962.804  20
  -3  -2   9 4583.45 942.419  20
  -3  -2   9 3858.97 1121.91  15
  -3   2   9 4627.95 1064.90  14
  -3  -2   9 6095.43 759.455  67
  -3   2   9 7105.98 768.571  67
  -3  -2   9 8702.38 774.947  65
   3  -2  -9 5846.33 901.490   1
   3   2  -9 6241.09 884.361   1
  -3  -2   8 29.0996 118.890  32
  -3   2   8-103.873 153.773  32
  -3  -2   8 6.95714 32.1491  67
  -3   2   8 56.6113 40.9485  67
  -3  -2   8 52.8421 37.3562  65
   3  -2  -8-29.9604 73.8379   1
   3   2  -8 51.0227 62.8856   1
  -3   2   8 38.6661 142.885  20
  -3  -2   8 107.877 187.912  15
  -3  -2   8-94.8011 193.637  20
  -3  -2   7 1288.69 393.035  11
  -3   2   7 1990.72 490.693  11
  -3   2   7 1803.88 529.577  15
  -3  -2   7 1117.55 494.665  15
   3   2  -6 2491.83 378.984  50
  -3   2   6 3176.35 356.645  39
  -3  -2   6 3014.52 358.356  39
  -3   2   6 2800.93 661.217  15
  -3  -2   6 1611.72 614.214  15
  -3  -2   6 1825.61 472.726  11
  -3   2   6 1425.94 463.677  11
  -3  -2   5 3226.55 597.700  11
  -3   2   5 2652.84 589.294  11
  -3  -2   5 4336.66 467.356  39
  -3   2   5 4080.90 457.352  39
   3   2  -5 3336.91 480.300  50
  -3  -2   5 3715.28 446.439  46
  -3   2   5 3232.95 713.310  15
  -3  -2   5 3230.99 806.530  15
  -3  -2   4 10477.4 1297.87  11
  -3   2   4 11453.9 1342.35  11
  -3  -2   4 11309.2 1160.55  39
  -3   2   4 10717.6 1151.59  39
   3   2  -4 10312.6 1180.21  50
  -3  -2   4 10061.1 1152.80  48
  -3  -2   4 10873.5 1152.85  46
   3   2  -4 6687.63 1228.04  13
  -3  -2   3 13758.5 1520.13  11
  -3   2   3 15094.8 1558.35  11
  -3   2   3 12501.0 1398.97  39
  -3  -2   3 13495.7 1407.64  39
   3   2  -3 12202.2 1419.91  50
  -3  -2   3 13278.0 1408.17  46
  -3  -2   3 12415.4 1407.98  48
   3   2  -3 11224.5 1481.88  13
  -3  -2   2 63625.2 6694.13  46
  -3  -2   2 63066.0 6699.42  48
  -3  -2   2 46901.8 6838.26   8
  -3   2   2 67951.6 6764.58  10
   3   2  -2 63448.1 6756.56  13
  -3  -2   1 53047.2 6044.92   8
   3  -2  -1 61499.3 6005.86   5
   3   2  -1 58423.7 5976.01  13
  -3  -2   1 55190.7 5961.15  10
  -3   2   1 61424.8 5979.81  10
  -3  -2   1 58412.5 5955.98  44
   3   2  -1 53666.9 5938.87  49
   3  -2  -1 62904.4 5949.66  47
   3   2  -1 64452.8 5961.51  47
  -3   2   1 62699.7 5941.82  37
  -3   2   1 43867.9 5904.65  68
   3  -2   0 2002.51 297.676   5
   3   2   0 1346.15 236.683   3
  -3  -2   0 1704.16 237.817  10
  -3   2   0 1679.87 243.206  10
   3  -2   0 1635.37 225.059  47
   3   2   0 1759.10 236.109  47
  -3  -2   0 1663.76 241.247  44
   3   2   0 1359.45 213.981  49
  -3   2   0 1429.87 220.821  37
  -3   2   0 1408.13 193.495  68
   3  -2   1 67401.3 7937.34   4
   3  -2   1 81862.5 8008.56   5
   3   2   1 68836.2 7949.75   3
   3  -2   1 79524.9 7912.22  47
   3   2   1 84597.9 7927.47  47
  -3  -2  -1 86330.3 7915.04  37
  -3   2  -1 75687.7 7922.36  37
  -3   2  -1 62762.9 7869.48  68
  -3   2  -2 8559.55 1131.44  68
  -3  -2  -2 11428.5 1172.54  37
  -3   2  -2 9090.10 1179.88  37
  -3  -2  -2 11920.8 1168.78   2
  -3   2  -2 13455.3 1188.41   2
   3  -2   2 8965.23 1217.17   4
   3   2   2 9114.81 1226.22   3
  -3  -2  -3 133.657 72.2271  37
   3  -2   3 210.418 126.807   4
  -3  -2  -3 213.996 76.8988   2
  -3   2  -3 177.955 74.0667   2
   3   2   3 138.602 124.466   3
  -3  -2  -4 6403.03 873.957  37
  -3  -2  -4 8730.76 889.558   2
   3  -2   4 5832.70 946.087   4
  -3   2  -4 7770.62 883.093   2
   3   2   4 6765.42 977.660   3
  -3  -2  -5 17790.8 2452.22  37
   3  -2   5 23029.6 2608.19   4
  -3  -2  -5 26656.5 2481.98   2
  -3   2  -5 23819.8 2470.68   2
   3   2   5 18256.4 2567.24   3
  -3  -2  -6 4239.71 523.287  60
  -3   2  -6 4268.55 536.938  60
  -3   2  -6 2970.58 588.960  51
   3  -2   6 3797.20 711.271   4
  -3  -2  -6 5450.69 633.023   2
  -3   2  -6 3970.07 595.148   2
   3   2   6 3893.20 727.332   3
   3  -2   6 3969.53 750.870   3
  -3  -2  -6 5591.88 549.850  23
  -3   2  -6 4264.10 532.932  23
  -3   2  -6 5422.49 549.311  26
  -3   2  -6 3669.60 544.604  24
  -3   2  -7 337.242 154.369  51
  -3  -2  -7 373.797 148.481   2
  -3   2  -7 421.928 154.130   2
   3   2   7 372.394 202.242   3
   3  -2   7 322.315 224.534   3
  -3   2  -7 408.976 124.101  24
  -3  -2  -7 574.989 122.436  23
  -3   2  -7 451.152 112.628  23
  -3   2  -7 535.756 118.294  26
  -3   2  -8 8117.13 859.936  26
  -3   2  -8 8324.58 897.450  24
  -3  -2  -8 7561.86 965.214   2
  -3   2  -8 9638.19 1009.25   2
   3  -2   8 7875.74 1144.24   3
  -3   2  -8 5687.84 921.984  51
   3  -2   8 4740.88 812.878  66
   3   2   8 5495.32 831.353  66
  -3  -2  -8 8908.91 870.702  23
  -3   2  -8 10498.6 884.842  23
  -3   2  -9 13.9423 48.5811  26
  -3  -2  -9-31.9293 68.1212   2
  -3   2  -9 30.7111 84.5849   2
  -3   2  -9-61.3584 99.9758  51
  -3  -2  -9 14.1503 60.3818  23
  -3   2  -9-18.8245 61.3507  24
  -3   2  -9-13.6726 58.3437  23
   3  -2   9-12.2320 58.3577  66
   3   2   9-14.0458 62.3826  66
  -3  -2 -10 57.4617 94.9457  51
  -3   2 -10 29.6873 74.8156  51
  -3   2 -10 170.844 91.9170  24
  -3  -2 -10 219.669 89.7630  23
  -3   2 -10 361.978 108.242  23
   3  -2  10 176.907 79.8027  67
   3  -2  10 134.263 72.2598  66
   3   2  10 154.465 84.4353  66
  -3   2 -11 932.677 283.584  51
  -3  -2 -11 987.016 285.652  51
  -3  -2 -11 1903.87 284.729  23
  -3   2 -11 2490.72 299.810  23
   3  -2  11 1935.28 265.448  67
   3  -2  11 1789.17 265.472  66
   3   2  11 2215.18 288.162  66
  -3  -2 -12 923.593 172.000  23
  -3   2 -12 1212.33 181.726  23
  -3  -2 -13 2221.56 307.020  23
  -3   2 -13 2321.90 303.863  23
  -3  -3  16 1262.34 155.089  41
  -3   3  16 1264.88 158.181  41
   3   3 -16 982.121 174.783  24
   3  -3 -16 1253.43 175.174  23
   3   3 -16 1175.56 166.939  23
  -3  -3  15 97.7300 41.6631  41
  -3   3  15 115.634 46.0285  41
   3   3 -15 125.427 69.7356  24
  -3  -3  15-28.0123 138.328  19
  -3  -3  15 74.5667 42.2956  67
   3   3 -14 4723.63 760.283  24
  -3  -3  14 7570.58 728.891  41
  -3   3  14 8079.15 739.673  41
  -3  -3  14 6569.87 720.895  65
  -3  -3  14 5196.28 718.914  67
  -3  -3  14 4238.48 849.602  19
  -3  -3  13 1602.35 202.512  65
  -3  -3  13 1418.85 204.343  67
  -3  -3  13 930.205 316.131  20
  -3  -3  13 1034.08 339.595  19
   3   3 -13 949.865 237.189  24
  -3   3  12 887.788 316.954  19
  -3  -3  12 839.986 345.017  20
  -3  -3  12 886.043 329.419  19
  -3  -3  12 1562.87 214.436  65
  -3  -3  12 1564.05 219.710  67
  -3   3  12 1433.53 222.450  67
  -3  -3  11 37.6214 41.8339  67
  -3   3  11 20.6887 47.7291  67
  -3  -3  11 60.5727 47.7211  65
   3  -3 -11 105.869 97.2156   1
   3   3 -11-28.3806 69.9485   1
  -3   3  11-39.4516 137.451  32
  -3   3  11 88.0932 187.937  14
  -3  -3  11-47.3343 174.909  19
  -3   3  11 55.1263 50.6615  39
  -3  -3  10 6399.19 738.398  67
  -3   3  10 6951.87 747.791  67
  -3  -3  10 8010.08 748.912  65
   3  -3 -10 6373.80 905.970   1
   3   3 -10 6531.92 872.883   1
   3   3 -10 4437.70 763.942  26
  -3  -3  10 3790.55 899.318  20
  -3  -3  10 5749.63 1273.78  15
  -3   3  10 5080.52 1085.81  14
  -3   3  10 7067.23 956.799  32
   3   3  -9 651.386 194.915   1
   3  -3  -9 786.284 237.366   1
  -3   3   9 526.378 241.182  32
  -3   3   9 380.849 277.687  14
  -3  -3   9 455.778 353.369  15
  -3  -3   9 811.705 310.639  20
  -3   3   9 783.583 136.826  67
  -3  -3   9 959.593 138.637  65
  -3   3   8 1175.38 150.052  67
  -3  -3   8 1002.90 141.448  65
  -3   3   8 534.452 240.697  32
  -3   3   8 530.518 194.571  33
  -3   3   8 695.798 262.480  20
  -3  -3   8 582.941 281.886  20
  -3  -3   8 653.352 412.000  15
  -3   3   8 539.507 301.083  14
   3  -3  -8 566.778 209.671   1
   3   3  -8 745.294 199.243   1
  -3   3   7 79.3821 49.1458  39
   3  -3  -7 194.992 103.284   1
   3   3  -7 43.7188 60.8152   1
  -3  -3   7 102.722 219.299  15
   3   3  -6 6604.89 853.452  50
  -3  -3   6 7840.58 822.693  39
  -3   3   6 7992.86 813.922  39
  -3  -3   6 4364.04 1130.93  15
  -3  -3   6 4661.76 942.652  11
  -3   3   6 5191.21 1008.15  11
   3   3  -5 886.377 179.975  50
  -3   3   5 1027.11 151.052  39
  -3  -3   5 978.111 157.100  39
  -3  -3   5 868.784 143.585  46
   3   3  -5 641.554 285.807  12
  -3   3   5 885.222 289.377  11
  -3  -3   5 771.641 252.122  11
   3   3  -4 2569.19 340.086  50
  -3   3   4 2636.08 303.939  39
  -3  -3   4 2445.38 308.581  39
  -3  -3   4 2343.90 311.995  48
  -3  -3   4 2535.81 308.100  46
   3   3  -4 1450.67 388.501  13
  -3  -3   4 2272.84 417.399  11
  -3   3   4 2254.55 452.257  11
  -3   3   3 2483.03 387.732  11
  -3  -3   3 2491.03 362.295  11
  -3  -3   3 2319.73 261.108  39
  -3   3   3 1771.86 244.448  39
   3   3  -3 1930.23 273.138  50
  -3  -3   3 1792.21 259.955  48
  -3  -3   3 2132.79 260.771  46
   3   3  -3 1783.67 332.095  13
  -3  -3   2 194.480 70.6820  44
  -3  -3   2 108.641 46.6017  48
  -3  -3   2 123.026 45.5688  46
  -3  -3   2 178.608 146.539   8
   3   3  -2 100.231 75.4014  13
  -3  -3   1 18907.0 2095.22  44
   3   3  -1 19881.7 2089.98  49
  -3  -3   1 17377.7 2068.06  48
   3  -3  -1 22812.5 2091.61  47
  -3  -3   1 17258.4 2058.81  46
   3   3  -1 24597.6 2111.34  47
  -3  -3   1 18103.3 2204.86   8
   3   3  -1 19124.2 2124.49  13
   3  -3  -1 20316.7 2168.03   5
  -3  -3   1 18742.7 2098.53  10
  -3   3   1 23138.4 2135.79  10
  -3   3   1 16507.5 2051.93  68
   3   3   0 12816.2 2097.24   3
   3  -3   0 20830.9 2207.89   5
  -3  -3   0 21724.6 2121.59  10
  -3   3   0 24627.8 2149.85  10
   3   3   0 20525.2 2107.05  49
  -3  -3   0 17811.5 2072.68  46
  -3  -3   0 19833.0 2122.22  44
   3  -3   0 20959.8 2105.55  47
   3   3   0 24212.2 2131.14  47
  -3   3   0 20932.0 2125.77  37
  -3   3   0 16760.3 2070.90  68
   3  -3   1 73.4332 78.3677   4
   3   3   1 33.7094 58.7714   3
   3  -3   1 123.581 109.786   5
  -3  -3  -1 22.0389 49.0027  10
   3   3   1 11.5841 42.8806  47
  -3  -3  -1 63.6706 62.7881  44
   3  -3   1 29.3768 43.5618  47
  -3   3  -1-14.3864 53.2190  37
  -3   3  -1 26.1074 32.2594  68
  -3   3  -2 54870.6 6476.85  68
  -3  -3  -2 74602.5 6521.66  37
   3  -3   2 62573.7 6600.03   4
   3   3   2 52060.6 6562.89   3
   3  -3   2 62369.4 6629.44   5
  -3   3  -3 3548.56 501.928  68
  -3  -3  -3 4568.20 538.666  37
  -3  -3  -3 4641.11 530.972   2
  -3   3  -3 4812.62 544.706   2
   3  -3   3 3672.62 607.783   4
   3  -3   3 3907.71 623.609   5
   3   3   3 3639.40 600.388   3
  -3  -3  -4 3499.55 532.742  37
  -3  -3  -4 4977.27 549.981   2
  -3   3  -4 4923.11 559.653   2
   3  -3   4 2968.01 610.340   4
   3   3   4 3764.63 629.042   3
  -3   3  -4 3944.31 543.144   9
  -3   3  -5 3959.14 500.191  60
  -3   3  -5 4722.68 500.605  26
  -3   3  -5 2742.03 548.091  51
  -3  -3  -5 3683.70 554.678  37
   3  -3   5 3557.10 653.754   4
  -3  -3  -5 5155.12 570.834   2
  -3   3  -5 3950.88 547.918   2
   3   3   5 3296.45 643.233   3
  -3   3  -5 4153.58 575.325   9
  -3   3  -6 18581.0 2423.40  60
  -3  -3  -6 22746.5 2417.35  60
  -3   3  -6 15606.0 2496.55  51
   3  -3   6 16758.2 2607.54   4
  -3  -3  -6 28148.9 2548.76   2
  -3   3  -6 22655.2 2517.24   2
   3   3   6 16758.9 2612.68   3
  -3  -3  -6 31628.0 2452.72  23
  -3   3  -6 25778.3 2437.47  23
  -3   3  -6 17680.2 2437.01  24
  -3   3  -6 23038.1 2434.08  26
  -3   3  -7 5719.26 1015.12  51
   3  -3   7 4850.99 1084.03   4
  -3  -3  -7 9039.66 1058.16   2
  -3   3  -7 8802.36 1052.69   2
   3  -3   7 9280.68 1255.20   3
  -3  -3  -7 11485.3 978.347  23
  -3   3  -7 9657.82 963.466  23
  -3   3  -7 6296.63 958.166  24
  -3   3  -7 7859.26 952.216  26
  -3   3  -8 685.855 139.085  26
  -3  -3  -8 433.392 166.318   2
  -3   3  -8 840.488 218.127   2
   3  -3   8 555.282 260.414   3
  -3   3  -8 123.938 129.995  51
   3  -3   8 370.060 111.561  66
   3   3   8 247.006 107.129  66
  -3   3  -8 452.679 136.924  24
  -3  -3  -8 680.117 139.897  23
  -3   3  -8 801.793 146.226  23
  -3   3  -9 3950.41 563.091  26
  -3   3  -9 5071.80 619.145  24
  -3  -3  -9 4445.74 681.985   2
  -3   3  -9 5084.23 692.381   2
  -3   3  -9 2780.14 608.835  51
   3  -3   9 3723.10 544.279  66
   3   3   9 4777.35 582.646  66
  -3  -3  -9 4559.33 572.535  23
  -3   3  -9 6801.96 608.775  23
  -3   3 -10 1010.06 297.627  51
  -3  -3 -10 968.863 290.165  51
  -3   3 -10 2075.62 323.804  24
  -3   3 -10 1675.16 274.354  26
  -3  -3 -10 1699.60 275.584  23
  -3   3 -10 2522.30 302.278  23
   3   3  10 1963.85 288.709  66
   3  -3  10 2004.85 271.530  66
  -3   3 -11 289.042 133.028  51
  -3  -3 -11 414.824 115.314  23
  -3   3 -11 552.186 126.812  23
  -3   3 -11 390.227 125.803  24
   3  -3  11 386.454 102.107  67
   3   3  11 450.886 122.710  66
   3  -3  11 452.247 110.395  66
  -3   3 -12 20.9756 73.0705  51
   3  -3  12-25.4330 44.3007  67
  -3   3 -12 44.6434 66.0834  24
  -3  -3 -12 11.9533 60.7015  23
  -3   3 -13 168.378 66.1845  23
  -3  -3 -13 201.847 69.6510  23
   3   4 -16 877.223 144.424  24
  -3  -4  15 2231.16 305.070  67
  -3  -4  15 3120.42 310.096  41
  -3  -4  15 1514.03 387.162  19
   3   4 -15 3000.88 330.323  23
   3   4 -15 2075.70 337.589  24
  -3  -4  14 2103.10 248.676  65
  -3  -4  14 1408.58 238.525  67
  -3  -4  14 2225.19 248.930  41
  -3   4  14 2401.68 260.079  41
   3   4 -14 1477.47 281.838  24
  -3  -4  14 1058.45 341.307  19
  -3  -4  13 317.738 87.2600  67
  -3  -4  13 617.242 105.940  65
  -3  -4  13 170.183 186.103  20
   3   4 -13 366.729 132.272  24
  -3  -4  13 211.264 198.994  19
   3   4 -12 16.8417 50.9984  26
  -3  -4  12 48.1833 178.084  20
  -3  -4  12 186.061 190.057  19
  -3  -4  12 27.5394 46.8225  67
  -3  -4  12 85.7416 51.9200  65
  -3   4  11 62.5715 54.4928  67
  -3  -4  11 26.3144 47.0899  65
   3   4 -11 18.2210 54.9700  26
  -3   4  11-40.8212 166.746  32
   3   4 -11-27.2272 58.0819   1
   3   4 -11-27.8109 76.5909  50
  -3  -4  11-51.1630 189.039  20
  -3   4  11-85.2084 181.768  14
  -3  -4  11 17.0022 41.8809  39
  -3   4  10 4622.54 491.590  67
  -3  -4  10 5286.52 491.008  65
   3   4 -10 3142.63 561.601   1
   3   4 -10 2314.34 489.039  26
  -3   4  10 3926.14 845.042  14
  -3  -4  10 2788.02 849.372  15
  -3  -4  10 3068.83 678.319  20
  -3   4  10 4502.67 698.180  32
  -3   4   9 7130.90 800.741  67
  -3  -4   9 8011.73 803.941  65
   3  -4  -9 6550.58 963.775   1
   3   4  -9 6335.18 901.669   1
  -3  -4   9 4559.28 971.847  20
  -3   4   9 5984.50 1119.00  14
  -3  -4   9 5229.42 1233.95  15
  -3   4   9 5518.02 950.691  32
  -3   4   9 7667.90 853.103  39
  -3   4   8 2737.55 351.595  67
  -3  -4   8 3783.91 370.357  64
  -3  -4   8 3296.15 360.072  65
  -3   4   8 2142.47 481.688  32
  -3   4   8 1821.81 436.691  33
  -3   4   8 3170.42 396.831  39
  -3  -4   8 1964.89 698.328  15
  -3  -4   8 2068.91 533.936  20
   3  -4  -8 1865.59 440.459   1
   3   4  -8 2382.39 429.975   1
   3  -4  -7 29.3196 62.5464   1
   3   4  -7 42.7783 52.6879   1
  -3  -4   7-12.2948 42.8312  39
  -3   4   7 11.0888 33.4553  39
   3   4  -7-21.0218 57.8949  50
  -3   4   7 12.1056 27.8959  42
  -3  -4   7-102.797 253.213  15
   3   4  -6 1183.09 214.914  50
  -3   4   6 1188.62 162.805  39
  -3  -4   6 1194.30 172.377  39
   3   4  -6 828.309 359.044  12
  -3  -4   6 722.545 262.265  11
  -3   4   6 634.840 290.317  11
   3   4  -5 16286.8 1792.47  50
  -3   4   5 16631.3 1734.94  39
  -3  -4   5 18822.8 1756.65  39
  -3  -4   5 14388.7 1746.49  48
  -3  -4   5 15987.5 1739.08  46
   3   4  -5 9876.77 1957.39  12
  -3  -4   5 12297.3 1879.50  11
  -3   4   5 14921.5 1991.65  11
  -3  -4   4 11673.0 1519.44  11
  -3   4   4 14349.3 1628.67  11
  -3  -4   4 14640.9 1399.00  39
  -3   4   4 12837.5 1378.71  39
   3   4  -4 13931.5 1436.52  50
  -3  -4   4 12515.3 1390.44  46
  -3  -4   4 11431.7 1397.98  48
   3   4  -4 7600.31 1477.52  13
   3   4  -3 20.4132 35.6294  50
  -3  -4   3 70.8964 40.9036  48
  -3  -4   3 44.2971 32.8653  46
   3   4  -3-25.1812 76.0023  13
  -3  -4   3 21.5951 88.2418  11
  -3   4   3 114.351 116.797  11
  -3  -4   3 6.31090 22.1044  39
  -3  -4   2 1086.08 156.844  46
  -3  -4   2 947.932 171.947  44
  -3  -4   2 1094.04 164.484  48
  -3  -4   2 740.557 276.343   8
   3   4  -2 1009.46 219.300  13
  -3  -4   1 37391.2 4584.40  48
   3   4  -1 54953.9 4628.76  47
   3   4  -1 46407.8 4614.24  49
  -3  -4   1 41257.3 4613.11  44
   3  -4  -1 46303.2 4597.22  47
  -3  -4   1 38719.3 4575.33  46
  -3  -4   1 40067.5 4747.86   8
   3   4  -1 43427.6 4657.91  13
   3  -4  -1 38398.1 4684.03   5
  -3  -4   1 40980.8 4610.81  10
  -3   4   1 47187.6 4645.49  10
   3   4   0 14385.9 1502.01  49
  -3  -4   0 13104.2 1510.68  44
  -3  -4   0 12487.6 1476.57  48
   3   4   0 17494.9 1525.90  47
   3  -4   0 13533.1 1487.84  47
  -3  -4   0 12071.2 1462.46  46
   3  -4   0 12414.9 1591.07   5
   3   4   0 14251.7 1548.22  13
  -3  -4   0 15337.9 1510.19  10
  -3   4   0 16230.0 1536.04  10
  -3   4   0 11537.8 1463.55  68
  -3  -4  -1 7675.73 977.843  44
   3   4   1 9031.85 972.475  49
  -3  -4  -1 7324.82 925.734  46
   3  -4   1 8571.04 1084.33   5
  -3  -4  -1 10366.6 988.417  10
  -3   4  -1 7567.67 939.917  68
   3  -4   2 14459.3 1920.71   4
   3  -4   2 15945.1 1961.13   5
  -3   4  -2 15864.7 1839.32   9
  -3  -4  -2 16880.3 1860.26  44
  -3  -4  -2 20122.2 1853.34  37
  -3   4  -2 15408.5 1811.74  68
  -3   4  -3 5456.68 696.683  68
  -3  -4  -3 6402.13 726.898  37
  -3  -4  -3 6513.45 717.444   2
  -3   4  -3 6726.73 733.748   2
   3  -4   3 4546.74 803.631   4
   3  -4   3 5219.21 820.581   5
  -3   4  -3 5601.95 718.060   9
  -3   4  -4 3734.51 472.574  68
  -3  -4  -4 4296.02 494.911   2
  -3   4  -4 3980.12 498.255   2
   3  -4   4 2160.18 535.455   4
  -3   4  -4 3436.79 489.412   9
  -3  -4  -4 3450.58 488.158  37
  -3   4  -5 16056.7 1864.80  68
  -3  -4  -5 16958.6 1815.03  60
  -3   4  -5 15169.6 1835.39  60
  -3   4  -5 16162.1 1849.14  24
  -3   4  -5 18231.3 1834.24  26
  -3   4  -5 11549.3 1898.49  51
  -3  -4  -5 16132.5 1903.95  37
  -3  -4  -5 21543.2 1922.43   2
  -3   4  -5 18826.9 1912.71   2
   3  -4   5 13413.4 2010.46   4
  -3   4  -5 17189.8 1915.25   9
  -3   4  -6 7837.91 935.181  68
  -3   4  -6 6791.45 888.137  60
  -3  -4  -6 8235.29 877.625  60
  -3   4  -6 6355.87 903.426  24
  -3   4  -6 7255.54 887.814  26
  -3   4  -6 5455.28 961.195  51
  -3   4  -6 9881.05 903.303  23
  -3  -4  -6 10662.1 1007.66   2
  -3   4  -6 9035.14 989.504   2
   3  -4   6 5910.82 1073.94   4
  -3   4  -6 6644.46 961.992   9
  -3   4  -7 6947.11 832.998  68
  -3   4  -7 5186.10 760.623  60
  -3   4  -7 4609.61 845.702  51
   3  -4   7 6322.39 1024.66   4
  -3  -4  -7 8497.03 907.428   2
  -3   4  -7 8281.10 900.436   2
  -3   4  -7 8954.76 799.073  23
  -3   4  -7 5856.19 772.405  26
  -3   4  -7 6228.16 803.613  24
  -3   4  -8 344.799 102.798  26
   3  -4   8 157.856 87.5208  65
   3  -4   8 315.998 95.8491  66
   3   4   8 412.202 120.391  66
  -3   4  -8 530.349 147.713  68
  -3   4  -8 319.927 171.956  51
  -3  -4  -8 583.995 124.733  23
  -3   4  -8 641.591 133.368  23
  -3   4  -8 556.305 155.084  24
   3  -4   8 233.189 194.189   4
  -3   4  -8 413.939 157.244   2
   3  -4   8 771.854 290.886   3
  -3   4  -9 3157.46 685.978  51
  -3   4  -9 5648.65 658.217  26
  -3   4  -9 7223.97 726.095  24
  -3  -4  -9 6016.12 660.444  23
  -3   4  -9 8179.93 688.976  23
   3  -4   9 3992.34 613.607  66
   3   4   9 6038.09 671.937  66
   3  -4   9 3910.19 622.653  65
  -3   4 -10 118.280 120.958  51
  -3   4 -10 371.051 110.364  26
  -3   4 -10 481.738 143.239  24
  -3  -4 -10 327.770 107.393  23
  -3   4 -10 634.360 129.906  23
   3   4  10 422.738 127.258  66
   3  -4  10 254.995 91.9372  66
  -3   4 -11 77.0806 84.6046  51
  -3   4 -11 103.346 66.7209  26
  -3  -4 -11 134.526 73.2398  23
  -3   4 -11 106.696 72.5590  23
  -3   4 -11 140.802 82.0162  24
   3  -4  11 131.534 70.4433  66
   3  -4  11 91.0357 62.2341  67
   3   4  11 146.215 82.7559  66
  -3   4 -12 7013.60 709.600  24
   3  -4  12 4970.93 634.926  67
  -3  -4 -12 6165.81 672.248  23
  -3   4 -12 6479.00 665.294  23
  -3   4 -13 170.929 73.4193  24
   3  -4  13 180.735 56.6196  67
  -3   4 -13 188.911 61.7524  23
   3   5 -16 552.901 103.364  24
  -3  -5  15 237.974 53.6671  65
   3   5 -15 153.233 69.7383  24
  -3  -5  15 248.398 141.975  19
  -3  -5  14 727.777 114.252  65
   3   5 -14 495.662 142.423  24
  -3  -5  14 504.706 225.510  19
   3   5 -13 845.633 163.167  26
  -3  -5  13 709.841 120.885  65
  -3  -5  13 282.927 204.131  20
   3   5 -13 507.312 148.792  24
  -3  -5  13 574.917 256.694  19
   3   5 -12 8153.52 1036.99  26
   3   5 -12 6808.58 1031.43  24
  -3  -5  12 7128.76 1190.69  20
  -3  -5  12 6543.30 1167.67  19
  -3  -5  11 2350.53 281.437  65
   3   5 -11 1422.00 333.995  50
   3   5 -11 1673.69 308.915  26
  -3  -5  11 1808.26 473.505  20
  -3  -5  10 11801.2 985.318  65
   3   5 -10 5479.55 984.098  26
   3   5 -10 8523.30 1088.35  50
  -3  -5  10 6571.50 1178.77  20
  -3  -5  10 6403.70 1440.17  15
  -3   5  10 10429.6 1237.33  32
  -3  -5   9 43.1974 45.1680  64
   3   5  -9-26.3712 56.2750  50
  -3   5   9-39.2207 160.216  32
   3   5  -9-43.1193 130.092  27
  -3  -5   9-112.650 240.312  15
  -3  -5   9 51.2950 178.694  20
  -3  -5   9 49.4451 46.5345  65
  -3  -5   8 5313.50 532.329  64
  -3  -5   8 4909.41 523.292  65
   3   5  -8 3297.58 663.207  27
   3   5  -8 3466.96 594.481  50
  -3   5   8 3813.36 680.414  32
  -3   5   8 3711.92 645.234  33
  -3  -5   8 3224.14 710.817  20
  -3  -5   8 2836.02 889.767  15
  -3  -5   7 410.624 358.043  15
  -3  -5   7 248.291 61.6208  65
  -3  -5   7 215.572 61.9176  64
  -3   5   7 268.716 171.487  32
   3   5  -7 36.7701 121.118  27
   3   5  -7 241.131 102.558  50
  -3   5   7 98.4276 44.4765  42
  -3   5   7 173.659 141.133  33
   3   5  -6 2497.74 361.643  50
  -3  -5   6 1772.54 594.334  15
   3   5  -6 1357.24 492.912  12
   3   5  -5 8092.82 864.587  50
  -3  -5   5 7254.10 799.169  46
  -3  -5   5 6114.90 806.424  48
   3   5  -5 5180.50 1060.06  12
   3   5  -4 37486.3 3471.80  50
  -3  -5   4 30816.8 3434.01  48
  -3  -5   4 33469.0 3421.89  46
  -3  -5   3 1903.79 267.775  48
  -3  -5   3 1862.62 252.900  46
   3   5  -3 2119.15 279.222  50
   3   5  -3 1514.52 341.358  13
  -3  -5   3 1276.03 398.823   7
  -3  -5   2 4994.22 584.866  48
  -3  -5   2 4560.27 595.904  44
  -3  -5   2 5182.64 572.273  46
  -3  -5   2 3952.45 742.264   8
   3   5  -2 4559.23 657.707  13
  -3  -5   1 16668.7 1803.70  44
  -3  -5   1 16018.8 1771.29  48
   3   5  -1 19262.1 1805.16  49
  -3  -5   1 15381.8 1756.49  46
  -3  -5   1 14830.3 1941.46   8
   3   5  -1 15974.5 1847.75  13
   3  -5  -1 13293.1 1858.78   5
  -3  -5   0 613.486 116.906  48
  -3  -5   0 592.026 142.324  44
   3   5   0 827.391 141.528  49
  -3  -5   0 619.585 105.856  46
   3   5   0 767.359 175.275  13
   3  -5   0 312.332 154.015   5
  -3   5   0 560.627 107.853  68
  -3  -5  -1 484.027 130.544  44
  -3  -5  -1 515.383 89.9574  46
   3   5   1 596.955 122.789  49
   3   5   1 567.950 153.713  13
   3  -5   1 490.614 180.648   5
  -3   5  -1 379.586 94.2356  68
  -3   5  -2 347.023 109.876   9
   3  -5   2 316.902 157.897   4
   3  -5   2 262.070 152.456   5
  -3  -5  -2 475.920 130.267  44
  -3  -5  -2 471.507 111.812  37
  -3   5  -2 573.966 110.787  68
   3  -5   3 2661.38 601.354   4
   3  -5   3 3845.47 643.364   5
  -3   5  -3 4088.22 537.798   9
  -3  -5  -3 4712.08 568.385  44
  -3  -5  -3 5535.36 557.599  37
  -3   5  -3 3633.25 509.382  68
  -3   5  -4 694.499 153.809  68
  -3  -5  -4 1125.80 196.931  37
  -3   5  -4 509.551 159.774   9
   3  -5   4 507.498 222.136   4
   3  -5   4 1146.00 283.835   5
  -3   5  -5 346.249 109.178  68
  -3  -5  -5 405.304 83.7458  60
  -3   5  -5 164.013 78.0629  60
  -3   5  -5 418.283 94.0577  26
  -3   5  -5 90.4972 109.845  51
  -3   5  -5 364.609 106.105  24
  -3   5  -5 346.905 132.000   9
   3  -5   5 334.193 188.673   4
  -3   5  -6 9459.32 898.860  68
  -3   5  -6 6980.36 825.313  60
  -3  -5  -6 8450.91 809.889  60
  -3   5  -6 7499.96 823.427  26
  -3   5  -6 7470.83 850.769  24
  -3   5  -6 6682.27 937.115  51
   3   5   6 3924.17 832.080  34
   3  -5   6 5815.53 1020.85   4
  -3   5  -6 5061.21 876.251   9
  -3   5  -7 426.817 126.170  68
  -3   5  -7 230.404 83.4595  60
  -3   5  -7 227.549 140.493  51
  -3   5  -7 28.6282 74.0026   9
   3  -5   7 399.257 234.062   4
  -3   5  -7 347.949 113.577  24
  -3   5  -7 246.108 90.2148  26
  -3   5  -8 2653.13 505.987  51
   3  -5   8 1836.08 383.865  65
  -3   5  -8 4170.77 496.463  68
  -3   5  -8 3769.86 436.336  26
  -3   5  -8 4497.90 491.119  24
   3  -5   8 3749.30 692.181   4
  -3   5  -9 2321.35 491.512  51
   3  -5   9 2501.11 409.803  65
  -3   5 -10 350.372 175.020  51
  -3   5 -10 810.690 162.012  26
  -3   5 -10 671.584 171.297  24
  -3   5 -10 675.587 144.979  23
   3  -5  10 559.366 133.699  65
   3  -5  10 789.951 144.068  66
  -3   5 -11 1709.05 345.501  51
  -3   5 -11 2128.10 330.072  24
  -3   5 -11 2093.32 299.744  26
  -3   5 -11 2711.57 308.007  23
   3  -5  11 1597.25 268.464  67
  -3   5 -12 384.058 140.485  51
  -3   5 -12 490.667 112.358  26
   3  -5  12 520.068 103.115  67
  -3   5 -12 679.543 147.664  24
   3  -5  13 344.871 69.9922  67
  -3   5 -13 267.317 86.8329  24
   3   6 -15 2946.85 381.363  24
  -3  -6  15 3340.22 346.735  65
   3   6 -14 21.1081 43.2115  26
  -3  -6  14 24.2022 33.4557  65
   3   6 -14 53.8013 59.8006  24
  -3  -6  14 31.7101 129.563  19
   3   6 -13 2616.82 400.967  24
   3   6 -13 2799.17 391.683  26
  -3  -6  13 3488.15 363.013  65
  -3  -6  13 2010.14 487.501  20
  -3  -6  13 1776.37 480.734  19
   3   6 -12 5946.20 768.072  26
   3   6 -12 5223.29 766.174  24
  -3  -6  12 7355.18 728.609  65
  -3  -6  12 4638.38 894.778  20
   3   6 -11 3517.65 572.697  24
   3   6 -11 3421.26 567.739  26
  -3  -6  11 3919.15 743.049  20
  -3  -6  10 9828.87 878.486  64
  -3  -6  10 8955.51 867.784  65
   3   6 -10 6365.99 959.168  50
   3   6 -10 7968.10 1106.91  27
   3   6 -10 4733.56 876.411  26
  -3  -6  10 5209.98 1043.92  20
  -3  -6  10 5605.71 1301.71  15
  -3   6  10 7773.61 1088.61  32
  -3  -6   9 7200.25 681.612  64
  -3  -6   9 6316.56 668.789  65
   3   6  -9 4329.91 827.459  27
   3   6  -9 4735.69 755.674  50
  -3   6   9 3470.09 783.165  33
  -3   6   9 5645.94 866.853  32
  -3  -6   9 3346.39 1010.87  15
  -3  -6   9 4905.15 903.714  20
  -3  -6   8 130.562 186.253  21
  -3  -6   8 108.196 231.270  15
  -3  -6   8 326.796 73.8152  65
  -3  -6   8 213.550 67.3102  64
   3   6  -8 210.543 164.652  27
  -3   6   8 72.8307 149.467  32
   3   6  -8 327.014 132.254  50
  -3   6   8 46.5445 40.9225  42
  -3   6   8 155.176 153.593  33
  -3  -6   7 1022.34 462.103  15
  -3  -6   7 1881.45 221.097  64
  -3  -6   7 1660.24 207.940  65
   3   6  -7 1052.86 311.607  27
   3   6  -7 1919.45 310.091  50
  -3   6   7 2187.66 325.001  34
  -3   6   7 1098.08 291.580  33
  -3   6   7 1050.90 187.801  42
   3   6  -7 1708.91 544.736  12
   3   6  -6 17695.1 1737.94  50
  -3  -6   6 11796.3 2063.98  15
   3   6  -6 11732.0 2010.36  12
  -3  -6   6 14942.3 1641.64  46
  -3  -6   6 13892.1 1664.37  48
   3   6  -5 489.518 136.984  50
  -3  -6   5 328.627 105.711  48
  -3  -6   5 481.919 102.598  46
   3   6  -5 518.052 277.212  12
   3   6  -4 5978.42 625.762  50
   3   6  -4 2975.58 672.787  13
  -3  -6   4 4889.67 591.120  48
  -3  -6   4 4958.49 572.769  46
  -3  -6   4 2791.54 770.477   7
   3   6  -3 5329.15 509.403  50
  -3  -6   3 3902.80 478.860  48
  -3  -6   3 3753.55 459.485  46
  -3  -6   3 2347.25 630.615   7
   3   6  -3 2079.44 520.512  13
  -3  -6   2 10196.4 1176.33  44
   3   6  -2 13277.9 1199.82  49
  -3  -6   2 10104.5 1151.34  48
  -3  -6   2 9129.63 1130.77  46
  -3  -6   2 8386.90 1342.44   8
   3  -6  -2 10223.6 1254.75   5
   3   6  -2 9366.65 1250.31  13
   3   6  -1 2499.84 303.442  49
  -3  -6   1 1897.18 268.493  48
  -3  -6   1 1954.64 299.229  44
  -3  -6   1 1663.77 250.998  46
   3  -6  -1 1577.15 344.202   5
  -3  -6   1 2131.63 444.895   8
   3   6  -1 1728.02 339.663  13
  -3  -6   0 1751.17 292.597  44
  -3  -6   0 1756.70 258.588  48
   3   6   0 2267.28 290.905  49
  -3  -6   0 1717.74 243.544  46
   3  -6   0 1790.81 367.470   5
   3   6   0 1753.00 323.452  13
  -3   6   0 1926.71 255.009  68
  -3  -6  -1 1709.86 267.997  44
  -3  -6  -1 1369.32 198.906  46
   3   6   1 1895.45 254.571  49
   3   6   1 1730.75 298.886  13
   3  -6   1 1486.67 332.338   5
  -3   6  -1 1216.02 209.362  68
  -3  -6  -2 7914.00 901.992  44
   3  -6   2 4845.44 944.156   4
   3   6   2 8792.82 961.536  13
   3  -6   2 7409.66 1003.50   5
  -3   6  -2 7255.45 846.854  68
  -3   6  -3 1365.09 235.527   9
   3  -6   3 863.395 291.662   4
   3  -6   3 1102.63 303.595   5
  -3   6  -3 1407.09 218.635  68
  -3  -6  -3 1289.14 246.494  44
  -3  -6  -3 1334.52 231.322  37
  -3   6  -4 934.790 173.055  68
  -3   6  -4 682.550 154.567  60
  -3  -6  -4 908.072 137.460  60
  -3   6  -4 912.111 143.964  26
  -3   6  -4 1016.51 251.351  51
  -3   6  -4 665.932 150.774  24
  -3   6  -4 672.856 173.294   9
   3  -6   4 368.459 221.080   4
   3  -6   4 810.223 251.983   5
  -3   6  -5 1682.30 285.204  60
  -3  -6  -5 2328.18 274.483  60
  -3   6  -5 1957.62 279.024  26
  -3   6  -5 1748.89 291.303  24
  -3   6  -5 1796.13 378.179  51
  -3   6  -5 2339.02 326.283  68
   3  -6   5 1371.82 419.866   4
  -3   6  -5 2020.77 373.278   9
  -3   6  -6 78.4331 82.2511   9
   3  -6   6 221.405 181.867   4
  -3   6  -6 236.593 97.9176  68
  -3  -6  -6 268.172 76.6644  60
  -3   6  -6 201.769 82.8059  60
  -3   6  -6 213.980 76.8335  26
  -3   6  -6 364.110 169.700  51
  -3   6  -6 305.961 105.663  24
   3   6   6 257.610 129.037  34
  -3   6  -7 88.0083 106.945   9
   3  -6   7 470.951 263.310   4
  -3   6  -7 433.039 129.853  68
  -3   6  -7 238.651 91.9768  60
  -3   6  -7 305.626 96.4197  26
  -3   6  -7 369.167 178.175  51
  -3   6  -7 428.777 130.273  24
   3   6   7 420.969 158.571  34
  -3   6  -8 3769.82 591.864  51
   3  -6   8 3144.17 676.421   4
   3  -6   8 2205.51 434.560  65
  -3   6  -8 4091.20 523.813  68
  -3   6  -8 4612.12 493.214  26
  -3   6  -8 4801.35 541.400  24
  -3   6  -9 3555.59 625.531  51
   3  -6   9 2975.77 518.597  65
  -3   6  -9 5771.34 583.571  26
  -3   6  -9 6864.01 649.189  24
  -3   6 -10 1455.49 360.407  51
   3  -6  10 1821.94 299.170  65
  -3   6 -10 2907.98 347.697  26
  -3   6 -10 2957.07 383.310  24
  -3   6 -11 474.573 173.369  51
   3  -6  11 485.408 115.505  67
   3  -6  11 661.667 123.598  65
  -3   6 -11 868.319 178.682  24
  -3   6 -11 810.183 150.734  26
  -3   6 -12 1657.28 292.775  51
  -3   6 -12 1908.53 282.379  24
  -3   6 -12 2310.28 268.063  26
   3  -6  12 1447.68 229.621  67
  -3   6 -13 1601.27 216.645  24
   3  -6  13 1205.63 172.950  67
  -3  -7  15 44.5874 28.0179  65
   3   7 -15 17.4122 41.6776  24
  -3  -7  15-20.5637 98.1525  19
  -3  -7  14 1244.22 151.003  65
   3   7 -14 867.241 164.139  26
   3   7 -14 888.762 173.418  24
  -3  -7  13 193.219 61.6183  65
   3   7 -13 173.416 79.4803  26
  -3  -7  13 140.284 150.889  20
  -3  -7  13 74.9193 147.187  19
   3   7 -13 228.541 90.1414  24
  -3  -7  12 666.683 119.090  65
   3   7 -12 559.340 140.509  26
  -3  -7  12 211.094 208.902  20
   3   7 -12 418.644 131.881  24
  -3  -7  11 2317.27 640.174  20
   3   7 -11 3795.66 562.030  24
   3   7 -11 3594.09 551.020  26
   3   7 -10 3451.10 576.471  50
  -3  -7  10 5472.17 502.551  64
  -3  -7  10 4770.53 488.092  65
  -3  -7  10 2073.99 752.563  15
  -3  -7  10 2655.95 645.229  20
   3   7 -10 2402.25 492.112  26
   3   7  -9 8835.54 1262.47  27
  -3  -7   9 11726.2 1051.59  64
  -3  -7   9 10830.3 1039.90  65
   3   7  -9 6763.65 1110.43  50
  -3   7   9 4486.93 1139.41  33
  -3   7   9 10807.4 1283.95  32
  -3  -7   9 6073.89 1211.58  20
  -3  -7   9 6036.95 1436.91  15
  -3  -7   8 5599.63 1260.06  15
  -3  -7   8 4993.79 985.460  21
  -3  -7   8 9769.62 852.486  64
  -3  -7   8 9488.31 841.129  65
   3   7  -8 6150.95 1016.69  27
   3   7  -8 8641.96 971.916  50
  -3   7   8 4857.34 805.919  42
  -3   7   8 10309.4 995.718  34
  -3   7   8 6376.99 979.337  33
  -3  -7   7 2867.41 618.323  21
  -3  -7   7 2139.86 748.532  15
   3   7  -7 3492.52 869.255  12
  -3  -7   7 5300.09 488.592  64
  -3  -7   7 5094.24 476.164  65
   3   7  -7 2976.97 615.785  27
   3   7  -7 3754.72 560.258  50
  -3   7   7 2877.17 446.047  42
  -3   7   7 3662.22 605.941  33
  -3   7   7 4548.07 589.621  34
   3   7  -6 12535.0 2301.45  12
  -3  -7   6 25779.4 1948.65  64
  -3  -7   6 16775.0 1895.95  58
   3   7  -6 20531.4 2043.71  50
  -3   7   6 22528.5 2073.65  34
  -3   7   6 19147.7 2078.91  33
  -3   7   6 16066.1 1900.84  42
  -3  -7   6 15246.5 1971.31  48
  -3  -7   6 15760.1 1940.31  46
   3   7  -6 12600.5 2065.35  27
  -3  -7   5 18952.4 2180.75  48
  -3  -7   5 18760.7 2148.97  46
   3   7  -5 24233.9 2234.16  50
  -3  -7   4 1729.90 267.757  46
  -3  -7   4 2175.07 305.553  48
  -3  -7   4 1620.48 528.282   7
   3   7  -4 1248.09 369.949  13
   3   7  -4 2390.11 322.626  50
   3   7  -3 38.0668 104.885  13
  -3  -7   3 60.9203 167.804   7
   3   7  -3 53.2938 54.5198  50
  -3  -7   3 40.4445 49.9170  48
  -3  -7   3 20.9802 31.8118  46
   3  -7  -2 263.771 130.362   5
  -3  -7   2 53.0707 146.347   8
  -3  -7   2 51.7937 142.835   7
   3   7  -2 161.481 119.564  13
  -3  -7   2 16.7942 55.2358  44
   3   7  -2 76.1992 62.7016  49
  -3  -7   2 62.3674 49.1557  48
  -3  -7   2 79.6335 44.8344  46
   3  -7  -1-31.3259 66.8357   5
  -3  -7   1-46.6845 99.5955   8
   3   7  -1 86.4462 100.386  13
   3   7  -1 13.9998 42.2521  49
  -3  -7   1 9.31774 30.3860  46
  -3  -7   1 23.2723 40.5527  48
  -3  -7   1 17.2644 52.0975  44
  -3   7   0 19.7385 36.4679  68
   3  -7   0-33.3082 91.7309   5
   3   7   0-26.7585 80.7269  13
  -3  -7   0-17.7150 53.4448  44
   3   7   0 13.5943 41.0139  49
  -3  -7   0 10.9847 33.1419  48
  -3  -7   0 25.6669 29.8070  46
  -3   7  -1 2038.90 290.700  68
   3   7   1 2194.74 377.880  13
   3  -7   1 1903.46 398.404   5
  -3  -7  -1 2025.23 334.361  44
   3   7   1 2287.83 316.805  49
  -3  -7  -1 1928.12 285.613  48
  -3   7  -2-11.8031 41.1230  68
  -3  -7  -2 57.7902 78.6906  44
   3   7   2 26.9600 66.4126  13
   3  -7   2 36.9938 78.9192   5
   3   7   3 1899.49 332.406  13
   3  -7   3 1615.65 352.529   5
   3  -7   3 497.776 246.744   4
  -3   7  -3 1345.74 213.556  68
  -3   7  -3 1150.21 209.663  60
  -3  -7  -3 1310.10 246.353  44
  -3   7  -3 858.127 199.837  40
  -3   7  -4 2642.43 354.465  68
  -3  -7  -4 2429.91 302.623  60
  -3   7  -4 2096.34 332.150  60
  -3   7  -4 2633.23 339.245  24
  -3   7  -4 2417.92 311.492  26
  -3   7  -4 2004.71 414.381  51
  -3  -7  -4 3040.57 412.683  44
  -3   7  -4 1531.23 333.846   9
   3  -7   4 1243.27 423.273   4
   3   7   4 3053.60 486.568  13
   3  -7   4 2197.22 452.069   5
  -3   7  -5 284.314 118.840   9
   3  -7   5 269.477 189.070   4
   3  -7   5 246.015 144.569   5
  -3   7  -5 205.517 92.2358  68
  -3  -7  -5 286.854 76.7189  60
  -3   7  -5 326.986 104.512  60
  -3   7  -5 226.703 77.3238  26
  -3   7  -5 269.641 156.920  51
  -3   7  -5 134.076 74.4884  24
   3   7   5 26.9632 90.6552  34
  -3   7  -6 1817.43 273.193  68
  -3   7  -6 1305.89 215.401  60
  -3  -7  -6 1703.68 205.609  60
  -3   7  -6 1873.05 259.999  24
  -3   7  -6 1128.54 196.803  26
  -3   7  -6 1439.65 322.654  51
   3  -7   6 1609.76 424.787   4
   3   7   6 904.889 259.134  34
  -3   7  -7 1358.24 232.731  68
  -3   7  -7 761.571 164.932  60
  -3   7  -7 1411.11 306.287  51
   3   7   7 489.680 191.081  34
  -3   7  -7 149.415 158.664   9
   3  -7   7 1085.97 351.442   4
  -3   7  -7 1684.15 246.857  24
  -3   7  -7 1287.00 192.548  26
  -3   7  -8 1584.00 261.229  24
  -3   7  -8 1904.50 241.853  26
   3  -7   8 558.899 170.752  65
  -3   7  -8 1237.18 298.478  51
   3   7   8 1073.37 263.920  34
   3  -7   8 1155.64 376.615   4
  -3   7  -9-14.4341 56.2183  26
  -3   7  -9 97.1950 89.5814  24
   3  -7   9-12.5699 51.3477  65
  -3   7  -9-31.2134 108.734  51
  -3   7 -10 4526.20 546.380  24
  -3   7 -10 5043.88 521.040  26
   3  -7  10 2891.73 463.338  65
  -3   7 -10 3681.90 575.439  51
  -3   7 -11 5176.06 525.433  26
  -3   7 -11 5036.78 556.526  24
   3  -7  11 3084.58 470.934  67
   3  -7  11 4105.51 485.874  65
  -3   7 -11 3663.62 561.328  51
   3  -7  12 3501.58 448.247  67
   3  -7  12 3788.75 448.707  65
  -3   7 -12 4580.96 507.842  24
   3  -7  13 103.324 36.8666  67
  -3   7 -13 183.621 65.8808  24
   3   8 -15 2334.26 255.329  26
   3   8 -15 1792.04 252.074  24
  -3  -8  15 2059.09 232.294  65
   3   8 -14 147.608 57.1098  26
  -3  -8  14 125.427 43.1478  65
  -3  -8  14 26.7497 110.011  19
   3   8 -14 107.318 59.0119  24
   3   8 -13 12.3503 48.1506  26
  -3  -8  13 33.4706 38.7326  65
   3   8 -13 41.4530 53.8605  24
  -3  -8  13-105.100 149.484  19
   3   8 -12 3471.38 503.373  24
   3   8 -12 3954.48 508.135  26
  -3  -8  12 2837.89 608.107  20
  -3  -8  12 4076.18 461.390  65
   3   8 -11 289.833 107.140  26
  -3  -8  11 486.432 101.150  64
  -3  -8  11 353.982 87.5783  65
  -3  -8  10 3046.83 312.731  64
  -3  -8  10 2823.37 298.376  65
   3   8 -10 1641.30 317.135  26
  -3  -8  10 1705.84 470.868  20
   3   8 -10 675.146 318.428   9
  -3  -8   9 662.241 119.828  65
  -3  -8   9 691.272 123.903  64
   3   8  -9 618.747 248.665  27
   3   8  -9 360.841 131.312  26
   3   8  -9 498.656 173.760  50
  -3   8   9 409.678 238.496  33
  -3   8   9 731.179 204.180  34
  -3  -8   9 464.267 249.537  21
  -3  -8   9 215.192 302.027  15
  -3  -8   9 299.417 252.698  20
  -3  -8   8 272.323 205.201  21
  -3  -8   8 213.374 265.607  15
  -3  -8   8 665.765 107.848  65
  -3  -8   8 433.485 97.1264  64
   3   8  -8 876.843 275.300  27
   3   8  -8 503.338 164.423  50
  -3   8   8 153.577 70.8484  42
  -3   8   8 488.664 239.190  33
  -3   8   8 861.520 223.777  34
  -3  -8   7 20269.7 3922.53  15
  -3  -8   7 24305.3 3712.41  21
   3   8  -7 31175.7 4168.76  12
  -3  -8   7 47760.7 3576.19  64
   3   8  -7 28927.7 3756.76  27
   3   8  -7 39630.9 3694.00  50
  -3   8   7 26924.7 3522.61  42
  -3   8   7 41067.6 3715.08  34
  -3   8   7 30880.2 3714.21  33
  -3  -8   6 599.714 270.133  21
   3   8  -6 868.401 426.406  12
  -3  -8   6 1387.26 181.204  64
  -3  -8   6 1035.75 146.866  57
  -3  -8   6 1049.11 147.104  58
   3   8  -6 1030.57 303.747  27
   3   8  -6 1011.22 226.286  50
  -3   8   6 983.299 149.388  42
  -3  -8   6 950.174 207.964  48
  -3  -8   6 953.128 182.820  46
  -3   8   6 1504.50 313.298  33
  -3   8   6 983.739 243.198  34
  -3   8   6 1141.70 189.093  36
   3   8  -5 351.225 268.056  12
  -3   8   5 350.429 98.7719  36
  -3   8   5 445.359 185.986  33
  -3   8   5 393.289 161.368  34
  -3  -8   5 476.893 78.4305  57
  -3  -8   5 419.559 89.3577  63
  -3  -8   5 565.501 99.3805  64
  -3  -8   5 332.904 70.0333  58
   3   8  -5 462.116 129.878  50
  -3  -8   5 394.049 72.6940  55
  -3  -8   5 543.513 255.575  17
  -3  -8   5 454.648 242.265  18
  -3   8   5 341.973 70.0435  42
  -3  -8   5 365.283 124.309  48
  -3  -8   5 274.615 91.1143  46
   3   8  -5 231.171 162.644  27
  -3  -8   4 16982.3 1943.09  48
  -3  -8   4 16788.3 1910.80  46
  -3  -8   4 12479.2 2230.27   7
   3   8  -4 12515.4 2226.94  12
  -3  -8   3 19748.1 3103.83   7
  -3  -8   3 30168.9 2863.96  48
  -3  -8   3 28449.6 2831.01  46
   3   8  -3 20224.2 2979.44  13
   3   8  -3 21378.3 2914.68  69
  -3  -8   2 2251.52 637.417   8
  -3  -8   2 2671.76 650.705   7
   3  -8  -2 3164.37 560.882   5
  -3  -8   2 3831.13 520.700  44
  -3  -8   2 3610.47 479.857  48
  -3  -8   2 3604.44 461.182  46
   3   8  -2 2844.76 573.747  13
   3   8  -2 3376.10 539.658  69
  -3  -8   1 10482.9 1350.74  44
   3   8  -1 15159.1 1366.64  49
  -3  -8   1 11657.6 1318.89  48
  -3  -8   1 11012.8 1294.05  46
  -3  -8   1 9963.69 1534.63   8
   3  -8  -1 10936.2 1442.54   5
   3   8  -1 10391.5 1433.43  13
  -3  -8   0 14783.4 1947.67   8
   3   8   0 13585.7 1812.36  13
   3  -8   0 15562.3 1864.26   5
  -3  -8   0 14252.6 1747.21  44
  -3  -8   0 15225.2 1701.20  48
  -3  -8   0 14340.9 1678.14  46
   3   8   0 18646.9 1745.29  49
  -3   8  -1 473.016 118.135  68
  -3  -8  -1 602.117 160.268  44
  -3  -8  -1 428.471 112.621  48
   3  -8   1 596.243 211.964   5
   3   8   1 581.685 188.412  13
  -3   8  -2 21248.2 2104.04  68
  -3  -8  -2 19804.2 2029.37  53
  -3   8  -2 21136.6 2114.18  60
  -3  -8  -2 19792.9 2159.32  44
  -3   8  -2 12217.2 2065.36  40
   3   8   2 22270.8 2258.56  13
   3  -8   2 19844.5 2282.91   5
  -3   8  -3 4210.08 493.451  68
  -3   8  -3 3763.69 485.705  60
  -3  -8  -3 3970.88 415.091  53
  -3  -8  -3 4256.16 546.687  44
  -3   8  -3 1795.78 442.374  40
   3   8   3 5302.57 657.382  13
   3  -8   3 2625.18 601.064   4
   3  -8   3 4678.48 672.432   5
   3  -8   4 4672.09 899.556   4
   3   8   4 7979.98 936.477  13
   3  -8   4 6714.94 922.937   5
  -3   8  -4 7025.61 764.255  68
  -3   8  -4 6401.61 744.970  60
  -3   8  -4 6448.47 737.796  24
  -3   8  -4 8113.14 916.680  51
  -3  -8  -4 7182.06 821.232  44
  -3   8  -5 24.4636 60.5008   9
   3  -8   5-56.6820 121.036   4
   3  -8   5 167.558 115.489   5
  -3   8  -5 35.7682 54.2225  68
  -3   8  -5 193.655 91.8928  60
  -3  -8  -5 37.3170 43.3293  60
  -3   8  -5 67.1476 49.9888  26
  -3   8  -5 138.841 128.362  51
  -3   8  -5 78.0227 66.7942  24
   3   8   5 29.3805 102.490  34
  -3   8  -6 27.6611 59.0498   9
   3  -8   6 59.4357 126.809   4
  -3   8  -6 77.2560 67.3182  68
  -3  -8  -6 19.9178 40.7418  60
  -3   8  -6 58.0000 66.8575  60
  -3   8  -6 50.3013 53.6986  26
  -3   8  -6 35.1912 114.694  51
  -3   8  -6 34.5693 63.9033  24
   3   8   6-92.6859 107.648  34
  -3   8  -7 30.1971 64.4596   9
   3  -8   7-61.0924 106.434   4
   3  -8   7-52.7695 67.0329  65
  -3   8  -7-40.5048 70.5887  68
  -3   8  -7 13.8611 48.3425  60
  -3   8  -7 69.4434 128.312  51
  -3   8  -7 13.6962 50.6596  26
  -3   8  -7 18.6283 64.9343  24
   3   8   7-62.7036 122.128  34
   3  -8   8 253.547 112.855  65
  -3   8  -8 866.621 245.030  51
  -3   8  -8 540.945 136.843  26
  -3   8  -8 849.338 183.924  24
   3   8   8 613.363 206.612  34
  -3   8  -9 10205.7 963.486  26
  -3   8  -9 10950.2 1016.94  24
  -3   8  -9 8251.79 1054.43  51
  -3   8 -10 180.857 79.3617  26
  -3   8 -10 262.257 112.882  24
   3  -8  10 83.8726 62.3773  65
  -3   8 -10 131.236 108.249  51
  -3   8 -11 261.979 85.1866  26
   3  -8  11 117.672 56.4714  67
   3  -8  11 252.658 71.5841  65
  -3   8 -11 178.291 89.9445  24
   3  -8  12 4060.29 562.215  67
   3  -8  12 5625.34 571.461  65
  -3   8 -12 5903.89 622.983  24
  -3  -9  15 56.5160 25.7688  65
   3   9 -14 2439.38 314.644  26
  -3  -9  14 2580.75 291.912  65
  -3  -9  14 1644.48 377.693  19
   3   9 -13 22.8536 46.6814  26
  -3  -9  13-18.4967 34.8052  65
  -3  -9  13 32.1722 125.303  19
   3   9 -12 6496.11 864.917  26
  -3  -9  12 7747.53 829.956  65
   3   9 -11 379.139 129.411  26
  -3  -9  11 621.578 120.971  64
  -3  -9  11 468.960 241.423  20
  -3  -9  11 561.960 108.368  65
  -3  -9  10-8.68664 41.4397  65
  -3  -9  10-9.87479 42.1343  64
   3   9 -10 52.7251 74.9850  26
  -3  -9  10 46.9399 182.818  20
  -3   9  10-26.6115 108.704  34
  -3  -9   9 86.2947 53.2331  65
   3   9  -9-76.4975 105.383  69
  -3  -9   9 100.172 56.6232  64
   3   9  -9 27.7445 83.7590  50
  -3   9   9 88.7282 197.030  33
  -3   9   9 56.2736 98.0655  34
  -3  -9   9-46.4494 180.934  21
  -3  -9   9-48.9276 170.470  20
   3   9  -9 97.3723 179.915  27
   3   9  -9 54.1372 62.9409  26
  -3  -9   8 321.584 233.162  21
  -3  -9   8 105.491 192.101  15
  -3  -9   8 895.473 140.498  64
   3   9  -8 393.508 183.513  69
   3   9  -8 574.836 249.629  27
   3   9  -8 591.674 177.955  50
  -3   9   8 417.810 105.597  42
  -3   9   8 620.089 270.430  33
  -3   9   8 1074.38 259.629  34
  -3  -9   7 617.174 284.074  21
  -3  -9   7 815.909 435.205  15
   3   9  -7 1761.14 604.175  12
  -3  -9   7 2011.93 218.662  64
  -3  -9   7 1229.51 165.229  58
   3   9  -7 1290.59 358.660  27
   3   9  -7 1449.74 276.583  50
  -3  -9   7 1176.40 243.177  48
  -3   9   7 1008.19 171.588  42
  -3   9   7 644.364 281.148  33
  -3   9   7 993.612 260.468  34
   3   9  -6-102.579 178.670  12
  -3   9   6-12.8362 44.7205  36
  -3   9   6 69.1273 147.465  33
  -3   9   6 105.666 121.737  34
  -3  -9   6 5.55214 24.6648  58
  -3  -9   6 26.9651 41.4268  64
  -3  -9   6 16.9487 29.5288  57
   3   9  -6-44.0292 132.830  27
   3   9  -6 68.0020 62.4291  50
  -3   9   6 12.7478 28.3128  42
  -3  -9   6-20.1399 60.7626  48
  -3  -9   6-13.8141 38.0501  46
  -3  -9   6 41.2003 143.524  21
  -3  -9   5 2670.39 568.666  21
  -3  -9   5 3218.02 621.717  17
  -3  -9   5 3433.07 623.333  18
   3   9  -5 1913.85 661.807  12
  -3  -9   5 4774.12 444.308  64
   3   9  -5 2643.32 552.097  69
  -3  -9   5 3182.44 401.562  57
  -3  -9   5 3669.99 426.345  63
  -3  -9   5 3449.34 403.666  58
   3   9  -5 2747.88 571.825  27
   3   9  -5 4185.91 522.103  50
  -3  -9   5 3488.08 404.889  55
  -3  -9   5 3544.08 494.456  48
  -3  -9   5 3078.41 449.472  46
  -3   9   5 3221.74 401.030  42
  -3   9   5 3291.66 523.351  34
  -3   9   5 3478.87 574.145  33
  -3   9   5 3802.93 463.018  36
  -3  -9   4 1226.25 331.204  18
  -3  -9   4 625.563 267.772  17
  -3  -9   4 521.831 348.762   7
   3   9  -4 873.999 424.957  12
   3   9  -4 1011.72 291.262  69
  -3  -9   4 1273.07 174.308  57
  -3  -9   4 1227.47 171.867  58
  -3  -9   4 1540.84 196.363  63
   3   9  -4 1258.26 327.856  27
  -3  -9   4 1210.95 169.139  54
   3   9  -4 1969.68 276.843  50
  -3  -9   4 1320.66 175.943  55
  -3  -9   4 1323.24 220.261  46
  -3  -9   4 1305.93 247.948  48
  -3   9   4 1222.16 167.679  42
  -3   9   4 1526.30 228.862  36
  -3   9   4 1610.13 328.742  33
  -3   9   4 1397.32 285.864  34
  -3  -9   3 16476.7 2192.56  17
   3   9  -3 10743.3 2168.19  13
  -3  -9   3 16201.8 2180.39  18
   3   9  -3 14761.7 2139.31  69
  -3  -9   3 19317.2 1999.57  58
  -3  -9   3 19291.5 2001.65  57
  -3  -9   3 18740.5 1998.49  54
  -3  -9   3 19383.7 2003.45  55
  -3  -9   3 19272.7 2094.63  48
  -3   9   3 18493.4 1991.25  42
  -3  -9   3 18633.3 2057.57  46
   3   9  -3 28055.2 2186.52  49
  -3  -9   3 14244.6 2370.88   7
  -3   9   3 15573.9 2040.25  36
  -3  -9   2 270.399 123.308  44
   3   9  -2 420.897 123.704  49
  -3  -9   2 290.052 98.1346  48
  -3  -9   2 176.734 68.4163  46
   3  -9  -2 142.028 109.753   5
  -3  -9   2 199.880 218.417   8
  -3  -9   2 67.8941 168.938   7
   3   9  -2 179.134 137.202  13
   3   9  -2 290.757 128.329  69
   3  -9  -1 331.215 159.463   5
  -3  -9   1 181.457 212.537   8
   3   9  -1 285.734 161.400  13
  -3  -9   1 343.310 129.102  44
  -3  -9   1 195.400 83.3326  48
  -3  -9   1 287.754 85.5423  46
   3   9   0 8514.12 1229.60  13
  -3  -9   0 10235.2 1168.56  44
  -3   9   0 8852.87 1019.62  42
  -3  -9   0 10581.3 1105.80  48
  -3  -9   0 9609.13 1074.53  46
  -3  -9   0 10058.9 1391.47   8
   3  -9   0 9726.78 1257.58   5
   3  -9   1 39.5472 97.4877   5
   3   9   1 36.9395 78.8913  13
  -3   9  -1 96.7413 63.8002  68
  -3  -9  -1 39.8419 28.3633  59
  -3   9  -1 147.795 100.690  28
  -3  -9  -1 44.4756 26.7997  54
  -3   9  -1 16.9443 21.2111  42
  -3  -9  -1-23.8383 65.7595  44
  -3  -9  -1 40.0949 43.7154  48
  -3   9  -1 73.4744 60.1455  40
  -3   9  -2 24037.1 2364.88  68
  -3  -9  -2 23538.7 2283.52  59
  -3   9  -2 29150.7 2398.29  60
  -3  -9  -2 22844.8 2283.36  56
   3   9   2 25873.7 2567.70  13
   3  -9   2 27116.5 2603.30   5
  -3   9  -2 13289.0 2322.09  40
  -3  -9  -2 24629.5 2445.04  44
  -3   9  -2 20260.9 2274.83  42
   3   9   2 11588.1 2342.25  34
  -3   9  -3 191.692 85.5118  68
  -3   9  -3 221.312 95.2009  60
  -3  -9  -3 162.930 47.2490  56
   3   9   3 154.217 151.301  13
   3  -9   3 290.838 162.880   5
  -3  -9  -3 159.128 47.5967  53
  -3  -9  -3 176.787 109.339  44
   3   9   3 243.726 142.718  34
  -3   9  -4 5920.42 635.706  68
  -3   9  -4 5339.21 611.273  60
   3  -9   4 3768.16 772.116   4
   3  -9   4 4929.66 765.757   5
  -3   9  -4 6529.52 778.984  51
  -3  -9  -4 4845.24 665.976  44
   3   9   4 2346.70 596.187  34
   3  -9   5 589.847 266.832   4
   3  -9   5 339.769 173.070   5
  -3   9  -5 471.297 138.937  68
  -3   9  -5 540.673 137.407  60
  -3  -9  -5 473.429 108.038  60
  -3   9  -5 706.588 235.806  51
  -3   9  -5 715.668 155.762  24
   3   9   5 191.730 150.757  34
  -3   9  -6 8814.31 735.291  68
  -3  -9  -6 9408.91 642.917  60
  -3   9  -6 7727.83 662.013  60
  -3   9  -6 9107.88 664.586  26
  -3   9  -6 10095.2 734.737  24
  -3   9  -6 10234.0 919.866  51
   3  -9   6 6815.78 980.873   4
  -3   9  -7-30.1912 37.2072   9
   3  -9   7-61.3716 130.926   4
  -3   9  -7 20.4266 50.3327  68
   3  -9   7-26.6848 65.7440  65
  -3   9  -7 13.9764 51.6573  60
  -3   9  -7-34.7311 128.333  51
  -3   9  -7 13.6234 55.6645  26
  -3   9  -7-18.7802 73.1551  24
   3   9   7-33.8174 110.203  34
   3  -9   8 38.6765 55.5833  65
  -3   9  -8 228.565 155.957  51
  -3   9  -8 97.7172 77.3044  26
  -3   9  -8 133.404 99.9034  24
   3   9   8 32.6328 106.636  34
  -3   9  -9 1404.20 303.222  51
   3  -9   9 692.854 172.132  65
   3   9   9 1022.40 266.470  34
  -3   9  -9 1521.77 223.199  26
  -3   9  -9 1975.29 275.607  24
  -3   9 -10 677.791 138.354  26
   3  -9  10 477.273 112.866  65
  -3   9 -10 839.119 178.759  24
   3  -9  11 2099.97 265.413  65
  -3   9 -11 2643.89 326.115  24
  -3   9 -11 3023.32 307.815  26
   3  -9  12-10.0352 37.0791  65
   3  -9  12 10.4245 28.7096  67
  -3   9 -12 10.2186 45.3777  24
   3  10 -14-7.24539 30.9570  26
  -3 -10  14 28.5799 26.1819  65
  -3 -10  14 62.0379 95.3105  19
   3  10 -13 1288.01 217.914  25
   3  10 -13 1483.36 223.557  26
  -3 -10  13 1606.47 197.889  65
  -3 -10  13 1215.43 312.512  19
   3  10 -12 5360.93 793.146  26
  -3 -10  12 6658.54 766.919  65
  -3 -10  12 8150.36 785.814  64
   3  10 -11 200.322 99.5997  26
  -3 -10  11 380.095 91.4853  64
  -3 -10  11 118.568 149.132  20
  -3 -10  11 320.674 78.7702  65
   3  10 -10 701.515 195.028  26
  -3 -10  10 758.905 318.374  20
  -3  10  10 1570.18 310.839  34
  -3 -10  10 1452.12 193.734  65
  -3 -10  10 1595.20 208.892  64
   3  10  -9 2532.17 474.378  26
  -3 -10   9 5450.74 492.414  64
  -3  10   9 4935.08 629.050  34
  -3 -10   9 2090.89 579.077  20
  -3 -10   9 3312.81 660.428  21
  -3 -10   8 1708.64 459.302  21
  -3 -10   8 1677.43 448.007  22
  -3 -10   8 3949.68 338.536  64
   3  10  -8 1507.30 385.892  69
   3  10  -8 1671.37 316.309  26
   3  10  -8 3500.97 596.100  27
   3  10  -8 2430.93 399.536  50
  -3  10   8 1597.47 275.587  42
  -3  10   8 1447.13 430.945  33
  -3  10   8 3187.90 470.320  34
  -3 -10   7-44.8843 174.821  21
  -3 -10   7-45.4179 201.693  22
   3  10  -7-115.199 200.658  12
   3  10  -7 121.408 122.103  69
  -3 -10   7-9.95784 42.5232  64
  -3 -10   7 11.9476 25.5512  57
  -3 -10   7 195.879 48.5265  58
   3  10  -7-48.2047 157.088  27
   3  10  -7 25.2427 44.0042  50
  -3 -10   7 22.2755 61.3728  48
  -3  10   7-32.8532 42.9552  42
  -3  10   7 13.8153 51.0776  36
  -3  10   7 89.2276 103.625  34
  -3  10   7 210.304 179.459  33
  -3 -10   6 254.699 178.275  21
   3  10  -6-109.367 194.941  12
   3  10  -6 386.621 189.010  69
  -3 -10   6 572.031 111.664  64
  -3 -10   6 460.527 83.3677  57
  -3 -10   6 431.557 80.6862  58
   3  10  -6 186.739 157.659  27
  -3  10   6 350.453 83.2527  42
  -3 -10   6 374.173 136.441  48
  -3 -10   6 432.826 116.366  46
  -3  10   6 454.206 119.350  36
  -3  10   6 465.830 237.854  33
  -3  10   6 398.474 173.141  34
  -3 -10   5 78.5688 154.572  21
  -3 -10   5 88.5517 173.837  17
  -3 -10   5 174.863 163.012  18
   3  10  -5 619.076 336.932  12
   3  10  -5 262.456 161.468  69
  -3 -10   5 260.425 74.2481  63
  -3 -10   5 193.696 53.6012  57
  -3 -10   5 207.993 57.6406  58
  -3 -10   5 277.646 73.9734  64
   3  10  -5 178.821 147.323  27
  -3 -10   5 255.191 61.6088  55
  -3 -10   5 209.976 79.2717  46
  -3  10   5 159.712 51.5695  42
  -3 -10   5 256.483 104.296  48
  -3  10   5 200.203 87.2799  36
  -3  10   5 71.6738 141.295  33
  -3  10   5 187.436 120.921  34
  -3 -10   4 924.263 293.436  18
  -3 -10   4 819.485 276.374  17
   3  10  -4 651.090 233.881  69
  -3 -10   4 906.930 139.541  57
  -3 -10   4 1128.05 162.220  63
  -3 -10   4 931.395 138.992  58
  -3 -10   4 949.039 433.332   7
   3  10  -4 289.651 284.377  12
  -3 -10   4 891.120 140.295  55
  -3 -10   4 991.871 139.302  54
  -3 -10   4 1044.06 218.348  48
  -3 -10   4 1100.37 193.227  46
  -3  10   4 1040.05 140.293  42
  -3  10   4 712.874 170.230  36
  -3  10   4 1266.73 310.055  33
  -3  10   4 1379.90 268.100  34
  -3 -10   3 479.455 214.468  18
  -3 -10   3 339.973 198.655  17
   3  10  -3 396.169 167.406  69
  -3 -10   3 614.071 94.9879  58
  -3 -10   3 477.090 88.4586  57
   3  10  -3 223.442 162.277  13
   3  10  -3 179.921 198.735  12
  -3 -10   3 341.826 262.930   7
  -3 -10   3 575.737 94.0844  55
  -3 -10   3 485.312 87.5851  54
  -3 -10   3 438.040 120.969  46
  -3 -10   3 407.173 134.405  48
  -3  10   3 494.952 83.6037  42
  -3  10   3 423.311 123.905  36
  -3  10   3 505.420 201.266  33
  -3  10   3 761.183 190.052  34
   3  10  -2 7004.08 1351.19  13
  -3 -10   2 7095.71 1462.48   8
  -3 -10   2 7513.19 1491.53   7
   3 -10  -2 11101.0 1388.39   5
   3  10  -2 10431.6 1299.33  69
  -3 -10   2 10889.8 1158.39  57
  -3 -10   2 10887.5 1155.98  58
  -3 -10   2 10910.6 1161.39  55
  -3 -10   2 10484.9 1157.25  54
  -3 -10   2 9575.08 1283.74  44
  -3 -10   2 11280.5 1223.57  46
  -3 -10   2 11560.5 1257.80  48
  -3  10   2 10264.0 1147.62  42
  -3  10   2 15135.6 1411.90  33
  -3  10   2 9128.61 1202.09  36
  -3  10   1 2220.20 398.486  28
  -3  10   1 2521.36 346.899  36
  -3 -10   1 2644.51 301.720  55
  -3 -10   1 2774.17 301.462  54
  -3 -10   1 2251.56 405.523  44
  -3 -10   1 2697.43 374.381  48
  -3  10   1 2273.53 285.689  42
  -3 -10   1 2038.17 332.015  46
   3 -10  -1 2071.63 449.291   5
  -3 -10   1 1307.46 486.852   8
   3  10  -1 1864.07 465.949  13
   3  10   0 1291.84 225.379  70
  -3  10   0 2084.19 360.309  28
  -3 -10   0 2330.24 247.793  55
  -3 -10   0 2294.49 246.387  54
  -3 -10   0 1957.61 359.055  44
  -3  10   0 1805.47 228.588  42
  -3  10   0 1633.40 285.074  40
  -3 -10   0 2442.34 320.004  48
   3 -10   0 2086.44 422.280   5
  -3 -10   0 1587.25 466.716   8
   3  10   0 2029.56 435.751  13
  -3 -10  -1 2539.01 276.368  59
  -3  10  -1 2615.63 413.744  28
  -3 -10  -1 2340.29 273.887  54
  -3 -10  -1 2160.90 391.906  44
  -3  10  -1 1945.74 260.766  42
  -3  10  -1 1456.53 311.165  40
   3 -10   1 2336.93 468.292   5
  -3 -10  -1 2452.84 582.691   8
   3  10   1 2405.44 483.190  13
  -3  10  -2 12037.8 1169.23  68
  -3 -10  -2 11035.0 1073.49  56
  -3 -10  -2 11128.8 1071.83  59
   3  10   2 11574.1 1365.11  13
   3 -10   2 10620.6 1331.35   5
  -3 -10  -2 10855.3 1237.58  44
  -3  10  -2 5156.19 1101.34  40
  -3  10  -2 9850.10 1062.81  42
   3  10   2 5591.84 1136.63  34
  -3  10  -3 139.613 75.4854  68
  -3 -10  -3 136.468 47.5738  56
  -3 -10  -3 112.424 46.0363  53
   3 -10   3 128.676 118.775   5
  -3  10  -3 94.5313 39.5152  42
  -3 -10  -3 168.617 110.155  44
   3  10   3 116.578 119.696  34
  -3  10  -4 6486.01 731.724  68
   3 -10   4 5894.57 867.033   5
  -3 -10  -4 5816.24 628.493  53
  -3 -10  -4 5907.89 785.970  44
  -3 -10  -5 2115.32 279.048  60
  -3  10  -5 1906.76 319.149  68
  -3  10  -5 2637.53 451.968  51
   3  10   5 965.337 318.838  34
   3 -10   5 2066.52 501.490   4
   3 -10   5 1927.87 424.901   5
   3 -10   6 430.754 235.359   4
  -3  10  -6 716.000 174.240  68
  -3 -10  -6 619.751 130.336  60
  -3  10  -6 816.986 247.215  51
  -3  10  -6 775.002 174.086  24
   3  10   6 144.161 165.352  34
  -3  10  -7 5199.43 640.352  51
   3 -10   7 1964.57 399.738  65
   3  10   7 2155.52 504.578  34
  -3  10  -7 4802.48 511.296  24
  -3  10  -7 4816.29 468.294  26
   3 -10   8 5821.77 750.227  65
   3 -10   8 3815.69 710.464  64
   3  10   8 7385.88 921.338  34
  -3  10  -8 11961.0 894.171  24
  -3  10  -8 11848.0 834.196  26
   3 -10   9 44.1420 54.4612  65
  -3  10  -9 17.3038 67.4702  24
   3  10   9-30.0899 104.868  34
  -3  10  -9 50.6529 60.4896  26
   3 -10  10 8.87543 34.6128  65
  -3  10 -10 15.1471 55.9944  24
  -3  10 -10 33.2598 43.2156  26
   3 -10  11 18.7094 31.7064  67
   3 -10  11-6.56894 37.1066  65
  -3  10 -11 17.7322 42.3194  26
  -3  10 -11 72.9084 56.0181  24
   3 -10  12 48.3883 30.2259  67
   3 -10  12-8.52767 31.5667  65
  -3  10 -12 61.0206 53.7155  24
   3  11 -14 2259.95 257.192  26
  -3 -11  14 2015.78 234.576  65
   3  11 -13 17.6448 40.8885  26
   3  11 -13 104.677 53.8847  25
  -3 -11  13 38.4622 28.7296  65
  -3 -11  13 50.7891 108.432  19
  -3 -11  12 1332.20 190.523  65
  -3 -11  12 1825.23 212.843  64
   3  11 -12 1107.45 216.259  25
   3  11 -12 1343.46 222.009  26
   3  11 -11 2947.96 526.469  26
  -3 -11  11 4473.39 509.366  65
  -3 -11  11 5280.06 531.224  64
  -3  11  11 6100.25 677.254  34
  -3 -11  11 4073.17 506.539  62
  -3 -11  10 1727.36 227.530  64
   3  11 -10 1044.93 235.398  26
  -3  11  10 2158.08 364.588  34
  -3 -11  10 1085.95 352.441  20
   3  11  -9 324.848 108.246  26
  -3  11   9 374.650 166.402  34
  -3 -11   9 89.9502 202.393  21
  -3 -11   9 319.169 212.660  20
  -3 -11   9 336.855 92.2170  64
  -3 -11   8 46.0335 170.123  21
  -3 -11   8 46.4931 181.111  22
  -3 -11   8 135.148 67.8440  64
   3  11  -8-37.7719 65.8850  69
   3  11  -8 52.9690 61.6082  26
  -3  11   8 30.4076 46.8428  42
  -3  11   8-147.088 233.898  33
  -3  11   8 32.2015 104.990  34
  -3 -11   7 272.854 243.278  21
  -3 -11   7 92.1376 195.273  22
  -3 -11   7 888.663 140.449  64
   3  11  -7 270.841 152.173  69
  -3 -11   7 507.690 91.5442  57
  -3 -11   7 513.672 93.4408  58
   3  11  -7 598.168 258.444  27
  -3  11   7 453.279 103.670  42
  -3 -11   7 498.975 158.067  48
  -3  11   7 285.501 164.749  34
  -3  11   7 589.108 142.726  36
  -3  11   7 648.487 300.987  33
  -3 -11   6 262.072 224.806  21
   3  11  -6 576.837 366.130  12
  -3 -11   6 1673.79 204.990  64
   3  11  -6 889.804 276.559  69
  -3 -11   6 1076.78 156.992  57
  -3 -11   6 1096.35 158.353  58
   3  11  -6 1121.27 342.729  27
  -3 -11   6 1055.22 203.985  46
  -3 -11   6 974.946 232.566  48
  -3  11   6 1063.33 165.306  42
  -3  11   6 1263.13 219.837  36
  -3  11   6 1064.10 275.702  34
  -3  11   6 1427.11 374.933  33
  -3 -11   5 41.0862 160.020  21
  -3 -11   5-45.7781 178.294  17
  -3 -11   5 361.361 215.463  18
   3  11  -5-110.623 136.246  12
   3  11  -5-36.3929 77.6367  69
  -3 -11   5-9.25478 32.2459  63
  -3 -11   5-9.51404 38.8685  64
  -3 -11   5-6.51753 28.9495  57
  -3 -11   5 25.7152 31.6780  58
   3  11  -5 94.4574 130.068  27
  -3 -11   5 25.5333 27.2419  55
  -3  11   5 144.994 47.3349  42
  -3 -11   5-23.3594 64.3346  48
  -3 -11   5-16.2459 40.0227  46
  -3  11   5-31.4627 58.1285  36
  -3  11   5 85.6283 111.167  34
  -3  11   5 120.814 156.846  33
  -3 -11   4 676.167 301.922  18
  -3 -11   4 1421.58 376.513  17
   3  11  -4 1566.42 343.707  69
  -3 -11   4 1424.03 189.216  58
  -3 -11   4 1384.92 189.563  57
  -3 -11   4 1853.45 220.807  63
  -3 -11   4 413.330 366.194   7
   3  11  -4 635.539 396.072  12
  -3 -11   4 1121.70 436.313   6
  -3 -11   4 1350.49 185.794  54
  -3 -11   4 1432.83 191.389  55
  -3 -11   4 1444.28 280.461  48
  -3 -11   4 1349.80 242.555  46
  -3  11   4 1260.56 182.844  42
  -3  11   4 1127.18 229.551  36
  -3  11   4 1672.37 315.339  34
  -3  11   4 1697.36 387.567  33
  -3 -11   3 9936.99 1563.96  17
  -3 -11   3 11368.0 1587.49  18
   3  11  -3 13933.3 1577.50  69
  -3 -11   3 13021.3 1386.02  57
  -3 -11   3 12894.1 1383.14  58
  -3 -11   3 7132.46 1717.90   7
   3  11  -3 9144.04 1825.38  12
  -3 -11   3 13229.0 1384.93  54
  -3 -11   3 13811.0 1391.21  55
  -3 -11   3 13546.1 1501.22  48
  -3 -11   3 12013.0 1447.17  46
  -3  11   3 13509.2 1379.87  42
  -3  11   3 9036.61 1417.94  36
   3  11  -2 232.696 242.907  16
  -3 -11   2 632.848 233.874  18
   3 -11  -2 595.691 219.515   5
  -3 -11   2 166.357 215.003   8
  -3 -11   2 616.485 365.601   7
   3  11  -2 236.628 175.468  13
   3  11  -2 603.974 190.416  69
  -3 -11   2 629.240 105.812  58
  -3 -11   2 661.059 107.901  57
  -3 -11   2 653.038 108.825  54
  -3 -11   2 709.238 113.453  55
  -3 -11   2 732.844 214.377  44
  -3 -11   2 507.269 157.659  48
  -3  11   2 594.130 99.3292  42
  -3 -11   2 784.368 163.232  46
  -3  11   2 722.464 155.493  36
  -3  11   1 186.558 121.134  28
   3  11  -1 223.874 61.1454  70
  -3 -11   1 349.754 72.9998  54
  -3 -11   1 299.970 67.6493  55
  -3  11   1 180.821 53.4165  42
  -3 -11   1 357.091 157.622  44
  -3 -11   1 190.058 88.2615  48
  -3 -11   1 346.931 99.9276  46
   3 -11  -1 258.063 152.038   5
  -3 -11   1 156.087 236.855   8
  -3 -11   1 665.976 341.027   7
   3  11  -1 111.239 121.427  13
  -3 -11   0 6630.51 1159.25   8
   3 -11   0 7895.04 1035.02   5
   3  11   0 5291.04 755.307  70
  -3  11   0 8175.72 939.138  28
  -3 -11   0 7597.81 772.486  54
  -3 -11   0 7791.75 774.325  55
  -3 -11   0 7293.52 935.509  44
  -3 -11   0 8525.08 873.004  48
  -3  11   0 7067.16 759.218  42
  -3  11   0 5040.64 817.597  40
   3  11   0 5585.97 1005.81  13
  -3 -11  -1 3770.48 771.546   8
   3 -11   1 3954.76 631.875   5
   3  11   1 2347.39 367.777  70
  -3 -11  -1 3639.14 386.917  59
  -3  11  -1 3897.23 540.235  28
  -3 -11  -1 4184.66 394.471  54
  -3 -11  -1 3814.27 551.651  44
  -3  11  -1 1988.25 423.669  40
  -3  11  -1 3264.19 375.558  42
   3  11   1 3386.24 636.024  13
  -3 -11  -2 5949.12 1071.33   8
   3 -11   2 5877.46 890.832   5
  -3 -11  -2 5905.58 811.272  44
  -3  11  -2 5364.08 645.598  42
  -3 -11  -2 5956.47 652.781  59
  -3 -11  -2 5787.14 654.302  56
   3 -11   3 396.719 184.335   5
  -3 -11  -3 410.952 83.0316  56
  -3 -11  -3 387.800 80.8647  53
  -3  11  -3 476.207 134.424  68
  -3  11  -3 287.181 71.2026  42
  -3 -11  -3 595.434 189.268  44
   3  11   3 370.659 170.458  34
   3 -11   4 261.917 162.691   5
  -3  11  -4 178.230 90.4824  68
  -3 -11  -4 320.620 68.8475  53
  -3  11  -4 142.517 52.9995  42
  -3 -11  -4 287.498 148.741  44
   3  11   4 102.702 121.143  34
  -3  11  -5 20424.6 1975.42  68
   3 -11   5 14505.9 2164.64   4
   3 -11   5 17178.1 2098.60   5
  -3 -11  -5 18424.5 2048.90  44
  -3 -11  -5 18721.3 1894.22  60
   3 -11   6 4536.43 775.458  65
   3  11   6 5690.24 932.297  34
   3 -11   7 1007.09 185.438  65
   3  11   7 787.870 260.084  34
   3 -11   8 305.392 94.6932  64
   3 -11   8 331.101 102.371  65
   3  11   8 667.984 225.731  34
  -3  11  -8 695.367 135.842  26
  -3  11  -8 792.660 167.611  24
   3 -11   9 594.669 121.564  64
   3 -11   9 566.409 127.613  65
   3  11   9 516.827 197.100  34
  -3  11  -9 950.567 161.222  26
  -3  11  -9 1006.63 188.169  24
   3 -11  10 1900.92 261.177  65
   3  11  10 1756.15 350.825  34
  -3  11 -10 2151.74 305.282  24
  -3  11 -10 1989.38 276.217  26
   3 -11  11 15.9675 28.7267  67
   3 -11  11 44.8299 35.9839  65
  -3  11 -11 31.2855 48.1485  24
   3  12 -13 3547.64 518.263  25
   3  12 -13 4441.58 523.490  26
  -3 -12  13 2679.32 569.605  19
  -3 -12  13 4439.20 499.148  65
   3  12 -12 22.6908 42.0972  25
   3  12 -12 10.0114 41.0769  26
  -3 -12  12 81.9055 42.2089  64
   3  12 -11 37.6696 54.1700  26
  -3  12  11 221.927 121.745  34
  -3 -12  11 145.602 57.7907  64
  -3 -12  11 48.3552 39.8060  62
   3  12 -10 88.3609 64.0291  26
  -3  12  10 233.364 139.689  34
  -3 -12  10 120.349 65.6657  64
  -3 -12   9 5678.05 520.422  64
   3  12  -9 2958.05 508.537  26
  -3  12   9 5467.88 687.082  34
  -3 -12   9 2902.56 637.480  21
  -3 -12   9 2753.38 626.103  20
  -3 -12   8 3037.45 766.229  21
  -3 -12   8 3342.91 783.822  22
  -3 -12   8 8481.50 695.754  64
  -3  12   8 4901.45 656.017  42
  -3  12   8 6325.06 830.944  34
  -3  12   8 4024.05 866.576  33
  -3 -12   8 5789.94 630.526  58
  -3 -12   7 137.057 169.823  21
  -3 -12   7 92.5702 189.978  22
   3  12  -7 109.392 120.266  69
  -3 -12   7 316.780 91.0773  64
  -3 -12   7 175.157 53.2502  57
  -3 -12   7 195.447 56.3801  58
  -3  12   7 200.734 74.9172  42
  -3 -12   7 74.8905 77.5731  48
  -3  12   7 244.596 96.0169  36
  -3  12   7 50.2621 215.245  33
  -3  12   7 66.0927 116.611  34
  -3 -12   6-45.5255 158.601  22
   3  12  -6-120.720 210.275  12
   3  12  -6 36.9325 78.8084  69
  -3 -12   6 13.5626 26.4806  57
  -3 -12   6 33.7454 35.3179  58
  -3 -12   6 51.9485 51.2202  64
   3  12  -6 151.031 175.384  27
  -3 -12   6 58.3776 33.9474  55
  -3  12   6 8.42847 37.4769  42
  -3 -12   6-25.3451 69.8259  48
  -3 -12   6 16.9269 46.6555  46
  -3  12   6 16.8927 62.4454  36
  -3  12   6-95.1872 194.420  33
  -3  12   6 63.5518 110.709  34
  -3 -12   5 214.215 166.877  21
  -3 -12   5-47.2094 174.447  17
  -3 -12   5-46.5423 171.982  18
   3  12  -5 109.570 110.209  69
  -3 -12   5-6.87581 30.6213  58
  -3 -12   5 136.655 62.5107  63
  -3 -12   5 13.8918 30.9316  57
   3  12  -5 117.567 144.816  12
  -3 -12   5 40.8022 32.5210  55
  -3  12   5 29.8857 39.1095  42
  -3 -12   5 25.1858 62.0817  48
  -3 -12   5 17.4132 37.2188  46
  -3  12   5 34.3011 59.7895  36
  -3  12   5 44.7847 174.439  33
  -3  12   5 29.8119 103.877  34
  -3 -12   4 2084.79 499.023  18
  -3 -12   4 2351.74 532.390  17
   3  12  -4 3393.94 528.034  69
  -3 -12   4 2850.90 341.551  58
  -3 -12   4 3146.00 348.303  57
  -3 -12   4 1968.29 617.046   6
   3  12  -4 1602.23 634.627  12
  -3 -12   4 3065.83 347.042  55
  -3 -12   4 2715.22 338.399  54
  -3 -12   4 2904.24 453.040  48
  -3 -12   4 2518.51 399.016  46
  -3  12   4 2685.64 338.500  42
  -3  12   4 4509.95 539.339  34
  -3  12   4 1790.87 370.058  36
  -3 -12   3 1686.45 417.938  18
  -3 -12   3 1466.51 404.998  17
   3  12  -3 903.478 448.127  16
   3  12  -3 2247.89 397.235  69
  -3 -12   3 2027.13 250.390  58
  -3 -12   3 1994.92 252.151  57
  -3 -12   3 1579.91 585.454   7
   3  12  -3 1442.74 565.769  12
  -3 -12   3 2035.98 250.972  54
  -3 -12   3 1776.58 249.327  55
  -3 -12   3 2360.53 367.918  48
  -3  12   3 1895.55 243.648  42
  -3 -12   3 1987.76 313.889  46
  -3  12   3 1439.17 286.197  36
  -3 -12   2 4556.87 861.850  17
  -3 -12   2 5168.36 876.606  18
   3  12  -2 3903.64 973.882  16
  -3 -12   2 3259.64 973.441   7
   3  12  -2 4294.53 1096.18  12
   3 -12  -2 4795.01 882.699   5
   3  12  -2 4492.63 687.266  70
  -3 -12   2 6506.78 697.958  57
  -3 -12   2 6873.11 698.188  58
  -3 -12   2 6664.51 700.634  54
  -3 -12   2 6852.12 705.783  55
  -3 -12   2 5994.76 864.419  44
  -3 -12   2 7286.75 824.248  48
  -3 -12   2 6420.29 771.114  46
  -3  12   2 6652.81 691.810  42
  -3  12   2 6017.98 756.599  36
  -3 -12   1 9764.70 1922.64   8
  -3 -12   1 11909.8 2032.94   7
   3 -12  -1 15007.0 1838.21   5
  -3  12   1 16465.6 1742.05  28
   3  12  -1 10597.2 1549.75  70
  -3 -12   1 15750.6 1569.73  55
  -3 -12   1 16149.7 1569.99  54
  -3 -12   1 15582.4 1764.72  44
  -3  12   1 15048.5 1554.45  42
  -3 -12   1 16649.4 1684.65  48
  -3 -12   1 15634.8 1640.26  46
   3  12  -1 9808.46 1816.42  13
  -3 -12   0 7168.79 1485.88   8
   3 -12   0 10303.6 1399.97   5
   3  12   0 7760.52 1135.73  70
  -3  12   0 12081.7 1328.52  28
  -3 -12   0 12219.7 1159.54  54
  -3 -12   0 11986.5 1159.03  55
  -3 -12   0 11149.5 1349.95  44
  -3  12   0 10906.6 1142.63  42
   3  12   0 8279.97 1427.34  13
   3  12   1 1535.92 247.681  70
  -3 -12  -1 2106.46 263.246  59
  -3  12  -1 2843.07 428.253  28
  -3 -12  -1 2149.58 264.972  54
   3 -12   1 2256.20 466.805   5
  -3 -12  -1 2304.11 630.664   8
  -3 -12  -1 2362.36 423.529  44
  -3  12  -1 2048.78 255.149  42
  -3 -12  -2 3785.65 852.534   8
   3 -12   2 3702.28 657.849   5
  -3 -12  -2 3548.35 593.317  44
  -3  12  -2 3363.44 430.407  42
  -3 -12  -2 3865.46 442.778  56
  -3 -12  -2 3830.23 439.249  59
  -3 -12  -3 27.8664 36.4877  56
  -3 -12  -3 14.4754 32.2365  53
   3  12   3 32.5196 126.679  34
  -3  12  -3 59.8925 39.3858  42
  -3 -12  -3 69.2353 112.831  44
  -3 -12  -3 92.9919 198.387   8
   3 -12   3-44.9713 110.803   5
   3 -12   4 6493.44 1022.33   5
  -3  12  -4 9207.48 944.929  68
  -3 -12  -4 8984.75 824.274  53
   3 -12   4 3363.15 959.701  45
  -3 -12  -4 8327.80 1025.69  44
   3 -12   4 3423.10 933.815  43
  -3  12  -4 7550.05 811.754  42
   3  12   4 5122.31 947.700  34
  -3  12  -5 798.895 128.151  42
  -3 -12  -5 894.244 166.558  60
   3  12   5 381.955 220.482  34
   3  12   5 723.556 252.510  35
  -3 -12  -6 250.398 87.8640  60
   3 -12   6 143.089 75.6340  65
   3  12   6 196.008 154.589  34
  -3  12  -6 289.159 68.2742  42
   3 -12   7 2667.41 362.620  65
   3 -12   7 1653.96 327.382  64
   3  12   7 2454.15 495.001  34
   3 -12   8 1880.96 275.325  65
   3 -12   8 1320.59 250.876  64
  -3  12  -8 2454.84 255.105  42
   3  12   8 2156.52 417.921  34
   3 -12   9 113.438 52.7185  65
   3 -12   9 79.2049 43.9405  64
  -3  12  -9 114.973 39.1316  42
  -3  12  -9 154.122 69.0415  26
   3  12   9 30.0149 98.4302  34
  -3  12 -10 8.44402 40.2794  26
   3 -12  10-5.97648 30.3507  67
   3 -12  10-13.2174 33.5610  65
   3  12  10 92.7714 102.992  34
   3 -12  11 821.756 124.650  67
   3 -12  11 991.342 131.087  65
   3  13 -13 11.8135 29.2559  26
   3  13 -13 55.5240 36.3919  25
  -3 -13  13-17.6356 97.1828  19
  -3 -13  13 31.2924 26.5770  64
   3  13 -12 3405.58 530.936  25
   3  13 -12 3968.04 529.831  26
  -3 -13  12 5162.48 525.378  64
   3  13 -11 86.3931 57.1914  26
   3  13 -11 37.9754 47.6885  25
  -3  13  11 47.2713 109.317  34
  -3 -13  11 127.819 54.0045  64
  -3 -13  11 113.207 45.4605  62
   3  13 -10 12.8324 52.4179  26
  -3  13  10 28.5541 116.638  34
  -3 -13  10-8.77778 45.8665  64
  -3 -13   9 5624.82 586.708  64
  -3  13   9 5417.54 740.494  34
  -3 -13   8 6249.88 1198.05  22
  -3 -13   8 5445.40 1173.30  21
  -3 -13   8 13020.4 1079.78  64
  -3  13   8 7960.67 1046.96  42
  -3  13   8 6429.36 1297.53  33
  -3  13   8 12221.0 1279.27  34
  -3  13   8 12804.2 1129.06  36
  -3 -13   8 9040.04 1018.68  58
  -3 -13   8 8782.97 1016.36  57
  -3 -13   7 543.508 294.794  21
  -3 -13   7 825.290 333.045  22
  -3 -13   7 1745.67 224.145  64
  -3 -13   7 1239.40 180.061  57
  -3 -13   7 1266.36 181.242  58
  -3  13   7 1396.01 211.629  42
  -3  13   7 534.348 303.437  33
  -3  13   7 1667.04 349.331  34
  -3  13   7 1602.89 256.435  36
   3  13  -6 2247.58 788.079  16
  -3 -13   6 2536.20 621.477  21
  -3 -13   6 2303.17 611.644  22
  -3 -13   6 5989.35 531.825  64
   3  13  -6 4125.08 657.266  69
  -3 -13   6 3923.43 471.883  58
  -3 -13   6 3838.51 470.441  57
   3  13  -6 3864.50 989.572  12
  -3 -13   6 4139.93 472.574  55
  -3  13   6 3795.91 484.235  42
  -3 -13   6 4137.17 599.284  48
  -3 -13   6 3210.74 523.076  46
  -3  13   6 6345.64 730.484  34
  -3  13   6 4501.46 560.451  36
  -3 -13   5 8788.64 1390.61  17
   3  13  -5 8197.16 1627.59  16
  -3 -13   5 5841.79 1300.65  22
  -3 -13   5 8460.77 1375.10  18
  -3 -13   5 5538.42 1280.08  21
   3  13  -5 9437.74 1326.77  69
  -3 -13   5 10838.9 1158.96  57
  -3 -13   5 10952.9 1158.39  58
   3  13  -5 7524.26 1654.98  12
  -3 -13   5 10690.9 1153.14  54
  -3 -13   5 11193.0 1159.91  55
  -3 -13   5 10538.5 1292.88  48
  -3 -13   5 10449.9 1233.55  46
  -3  13   5 11637.0 1170.78  42
  -3  13   5 9570.01 1226.19  36
  -3 -13   4 92.4521 171.336  18
  -3 -13   4 188.617 201.637  17
   3  13  -4 99.9324 213.609  16
   3  13  -4 170.375 119.474  69
  -3 -13   4 164.068 54.4802  57
  -3 -13   4 138.512 52.5716  58
   3  13  -4-121.949 150.806  12
  -3 -13   4 177.310 267.801   6
  -3 -13   4 96.1009 48.2528  54
  -3 -13   4 164.605 59.1257  55
  -3  13   4 225.533 63.5760  42
  -3 -13   4 184.781 113.437  48
  -3 -13   4 56.2537 48.1404  46
  -3  13   4 73.3903 82.5972  36
  -3  13   4 224.384 120.432  34
  -3 -13   3 268.385 199.910  18
  -3 -13   3 137.261 204.423  17
   3  13  -3 95.0569 204.027  16
   3  13  -3 214.099 73.0559  70
   3  13  -3 344.555 155.952  69
  -3 -13   3 247.913 65.3867  57
  -3 -13   3 274.835 67.4926  58
  -3 -13   3-115.025 246.407   7
   3  13  -3 241.529 258.602  12
  -3 -13   3 223.633 64.3418  54
  -3 -13   3 170.313 61.4923  55
  -3  13   3 268.287 65.4915  42
  -3 -13   3 153.273 102.016  48
  -3 -13   3 188.980 86.8969  46
  -3  13   3 161.501 88.5172  36
  -3 -13   2 4727.35 881.774  17
   3  13  -2 3906.51 999.125  16
  -3 -13   2 5173.03 885.724  18
   3  13  -2 4144.95 1118.65  12
  -3 -13   2 3636.99 1049.07   7
   3 -13  -2 5790.33 933.935   5
   3  13  -2 4702.15 682.426  70
  -3 -13   2 6342.22 690.512  57
  -3 -13   2 6552.75 689.737  58
  -3 -13   2 6513.07 693.537  54
  -3 -13   2 6292.62 695.177  55
  -3 -13   2 5665.95 864.045  44
  -3 -13   2 6155.01 802.949  48
  -3  13   2 6375.60 685.420  42
  -3 -13   2 5977.28 763.244  46
  -3  13   2 6784.63 769.716  36
   3  13  -1 522.919 113.223  70
  -3 -13   1 812.309 126.663  54
  -3 -13   1 797.588 131.038  55
  -3  13   1 909.827 234.617  28
  -3 -13   1 742.250 243.187  44
  -3  13   1 595.390 109.495  42
   3 -13  -1 439.668 219.682   5
  -3 -13   1 489.711 303.520   8
  -3 -13   1 531.475 353.255   7
   3  13   0 7.73332 37.0785  70
  -3  13   0 121.170 111.989  28
  -3 -13   0 39.3978 36.5046  55
  -3 -13   0 53.9493 43.6598  54
  -3  13   0 46.0416 33.6105  42
  -3 -13   0 37.5837 92.6533  44
   3 -13   0 48.3781 103.269   5
  -3 -13   0-95.7756 118.018   8
  -3 -13   0 105.373 183.573   7
   3  13   1 44.1205 35.3801  70
  -3 -13  -1 38.5736 40.5766  59
  -3  13  -1 150.559 128.554  28
  -3 -13  -1 60.7297 43.0938  54
  -3  13  -1 53.8740 36.4478  42
  -3 -13  -1 75.9780 114.700  44
   3 -13   1-47.5838 83.0089   5
  -3 -13  -1-96.0859 205.024   8
  -3 -13  -2 527.884 99.9389  56
  -3 -13  -2 604.588 100.735  59
   3  13   2 408.655 88.5049  70
   3 -13   2 71.2365 158.517  45
  -3  13  -2 319.390 80.1402  42
  -3 -13  -2 602.180 222.047  44
  -3 -13  -2 490.835 323.046   8
   3 -13   2 561.805 227.829   5
  -3 -13  -3 2279.16 282.575  53
  -3 -13  -3 1846.36 620.282   8
   3 -13   3 2268.32 470.415   5
   3 -13   3 612.320 356.119  45
  -3 -13  -3 2148.58 433.040  44
  -3  13  -3 2057.83 272.421  42
  -3 -13  -3 2572.81 286.328  56
  -3 -13  -4 1681.07 218.009  53
  -3  13  -4 1621.38 214.449  42
   3  13   4 1030.60 308.886  34
   3  13   4 954.143 326.291  35
  -3  13  -5 543.812 97.5174  42
  -3 -13  -5 518.574 124.072  60
   3  13   5 272.921 185.834  34
   3  13   5 120.709 163.738  35
  -3  13  -6 232.562 66.8280  42
  -3 -13  -6 284.439 93.0724  60
   3 -13   7 2680.51 363.625  65
   3 -13   7 1636.28 334.207  64
   3  13   7 2635.76 506.255  34
   3 -13   8 4120.73 495.043  65
   3 -13   8 3100.55 475.651  64
   3  13   8 4329.66 662.360  34
  -3  13  -8 4732.04 474.197  42
   3 -13   9 354.497 84.1175  64
   3 -13   9 415.281 88.9853  65
  -3  13  -9 362.300 70.5075  42
   3 -13  10 3608.51 436.241  65
   3  13  10 4439.21 564.110  34
  -3 -14  12 206.663 50.3314  64
  -3  14  12 255.433 112.080  34
   3  14 -12 58.1058 43.1613  25
  -3 -14  11 389.394 81.1808  64
  -3 -14  11 367.174 72.4404  62
  -3  14  11 439.559 154.673  34
   3  14 -11 187.495 81.0007  25
  -3 -14  10 6058.33 607.180  64
  -3  14  10 7664.91 796.282  34
  -3 -14   9 5589.84 543.977  64
  -3  14   9 5676.44 712.130  34
  -3 -14   8 12634.6 1015.19  64
  -3  14   8 12809.4 1234.28  34
  -3  14   8 11834.2 1065.88  36
  -3 -14   8 5496.57 1109.19  22
  -3 -14   8 5039.38 1092.16  21
  -3 -14   8 8001.97 950.391  57
  -3 -14   8 7742.39 950.225  58
  -3 -14   7 1983.02 530.100  21
  -3 -14   7 2181.35 555.321  22
  -3 -14   7 3221.90 391.246  57
  -3 -14   7 3095.90 390.183  58
  -3 -14   7 4635.12 447.847  64
  -3  14   7 2981.06 416.198  42
  -3  14   7 3920.62 592.611  34
  -3  14   7 3696.90 479.365  36
  -3 -14   6 9312.68 1032.41  57
  -3 -14   6 9880.48 1035.25  58
  -3  14   6 9374.47 1117.07  36
  -3 -14   6 9280.32 1030.23  55
  -3  14   6 9512.73 1054.39  42
  -3 -14   6 5315.35 1171.75  22
  -3 -14   6 5777.95 1184.92  21
  -3 -14   5-45.1681 147.188  21
  -3 -14   5 291.846 254.167  17
  -3 -14   5-46.0569 179.383  22
  -3 -14   5 47.7950 176.600  18
   3  14  -5 28.1126 48.9835  70
  -3 -14   5 15.0140 30.6932  57
  -3 -14   5-14.8756 37.7930  58
  -3 -14   5 26.5683 34.7321  54
  -3 -14   5 14.7145 33.9301  55
  -3  14   5 27.3201 40.4614  42
  -3  14   5-19.3693 63.1296  36
  -3  14   5 61.8706 131.990  34
  -3 -14   4 854.927 303.022  18
  -3 -14   4 242.466 205.163  17
   3  14  -4 407.824 312.189  16
   3  14  -4 264.082 90.0914  70
   3  14  -4 391.759 164.634  69
  -3 -14   4 583.085 106.250  57
  -3 -14   4 669.432 112.630  58
   3  14  -4 510.152 355.276  12
  -3 -14   4 94.2100 207.950   6
  -3 -14   4 539.020 103.549  55
  -3 -14   4 631.784 105.554  54
  -3 -14   4 609.455 185.161  48
  -3  14   4 748.061 119.298  42
  -3 -14   4 590.230 152.985  46
  -3  14   4 328.203 134.608  36
  -3 -14   3 2902.36 641.377  18
  -3 -14   3 3883.90 709.468  17
   3  14  -3 2167.54 744.894  16
  -3 -14   3 2590.59 865.521   7
  -3 -14   3 1506.22 653.792   6
   3  14  -3 3183.96 470.462  70
   3  14  -3 4823.27 648.951  69
  -3 -14   3 4238.74 476.500  57
  -3 -14   3 4208.73 473.415  58
  -3 -14   3 4557.49 484.008  55
  -3 -14   3 4152.09 474.769  54
  -3  14   3 4226.96 475.271  42
  -3 -14   3 4859.57 626.320  48
  -3 -14   3 3382.81 532.214  46
  -3  14   3 3842.72 540.921  36
  -3 -14   2 5119.21 984.487  17
  -3 -14   2 5219.43 983.789  18
  -3 -14   2 3855.31 1171.11   7
   3 -14  -2 6150.94 1037.38   5
   3  14  -2 5504.19 798.929  70
  -3 -14   2 7425.88 807.427  57
  -3 -14   2 7863.14 806.180  58
  -3  14   2 7558.02 970.642  28
  -3 -14   2 7026.14 809.722  55
  -3 -14   2 7552.10 810.778  54
  -3 -14   2 6401.23 993.922  44
  -3 -14   2 7047.15 924.921  48
  -3  14   2 8047.85 809.362  42
  -3 -14   2 6904.02 884.031  46
  -3  14   2 8363.11 895.405  36
   3 -14  -1 665.844 260.089   5
  -3 -14   1 707.682 440.336   7
   3  14  -1 315.889 100.835  70
  -3  14   1 630.878 204.232  28
  -3 -14   1 843.592 130.707  55
  -3 -14   1 656.473 119.557  54
  -3 -14   1 608.316 226.666  44
  -3  14   1 773.610 119.113  42
  -3 -14   1 551.271 248.193  18
   3  14   0 2519.95 358.959  70
  -3 -14   0 3351.21 375.530  59
  -3  14   0 2876.19 500.916  28
  -3 -14   0 3080.49 369.625  54
  -3 -14   0 3466.86 376.558  55
   3 -14   0 1334.79 542.538  45
  -3 -14   0 3125.37 562.976  44
  -3  14   0 2949.39 359.953  42
   3 -14   0 2258.35 533.654   5
  -3 -14   0 1801.45 684.469   8
  -3 -14   0 1407.23 637.705   7
  -3 -14  -1 457.582 91.0702  59
   3  14   1 191.651 66.5312  70
  -3 -14  -1 366.775 83.6081  54
   3 -14   1-79.6707 172.710  45
  -3  14  -1 425.881 83.6437  42
  -3 -14  -1 286.420 169.940  44
  -3 -14  -1 106.327 228.891   8
  -3 -14  -1 118.580 208.812   7
   3 -14   1 243.683 161.756   5
  -3 -14  -2 2697.68 827.669   8
   3 -14   2 3638.46 676.260   5
   3  14   2 3353.10 463.466  70
  -3 -14  -2 4589.53 481.746  59
  -3 -14  -2 4623.38 486.434  56
   3 -14   2 2387.20 690.454  45
  -3  14  -2 4028.27 470.213  42
   3  14   2 3282.29 639.133  35
  -3 -14  -3-8.36659 42.5099  53
  -3 -14  -3 24.1617 38.4434  56
   3  14   3 86.3732 140.733  35
  -3  14  -3 15.0367 40.3871  42
  -3 -14  -4 1200.31 172.424  53
  -3  14  -4 1107.85 165.920  42
   3  14   4 799.995 262.977  34
   3  14   4 692.184 299.410  35
  -3  14  -5 756.593 122.449  42
  -3 -14  -5 729.590 157.053  60
   3  14   5 424.887 239.105  34
   3  14   5 411.874 215.153  35
  -3 -14  -6 6576.91 615.217  60
  -3  14  -6 5521.48 547.473  42
   3  14   6 4345.37 723.608  34
   3 -14   6 3022.50 542.053  64
   3 -14   7 7.45775 29.0637  63
   3 -14   7-9.83533 40.1884  64
   3  14   7 73.8313 120.296  34
  -3  14  -7-24.8401 34.2197  42
   3 -14   8 265.844 76.2220  64
   3  14   8 228.061 163.246  34
  -3  14  -8 298.332 66.1422  42
   3 -14   9 738.046 125.182  64
   3 -14   9 791.455 126.670  65
   3  14   9 962.842 241.673  34
  -3  14  -9 862.966 117.610  42
   3 -14  10 1571.18 205.830  64
   3 -14  10 1708.15 208.402  65
   3  14  10 2016.15 316.598  34
   3  15 -12 13.1385 28.0908  25
  -3 -15  12 22.2120 27.4217  64
   3  15 -11-9.15769 35.6698  25
  -3 -15  11 5.77911 30.2015  64
  -3 -15  11 14.1949 24.0325  62
  -3  15  11-19.7969 100.531  34
   3  15 -10 197.519 75.8651  25
  -3 -15  10 203.313 57.8134  62
  -3 -15  10 313.116 73.9978  64
  -3  15  10 351.224 153.456  34
   3  15  -9 219.825 91.8655  25
  -3 -15   9 202.958 163.532  21
  -3 -15   9 314.218 80.0798  64
  -3 -15   9 227.853 53.2950  58
  -3  15   9 409.753 171.157  34
  -3 -15   8 586.988 105.364  58
  -3 -15   8 345.987 223.524  21
  -3  15   8 1020.90 185.641  36
  -3  15   8 728.425 235.238  34
  -3 -15   8 800.517 137.581  64
  -3 -15   7-9.87573 54.5274  64
  -3 -15   7 44.1011 35.7601  57
  -3 -15   7 57.3776 37.8473  58
   3  15  -7 64.0892 46.4342  70
  -3  15   7 53.9374 79.9292  36
  -3  15   7 32.4672 113.164  34
  -3 -15   7 41.8275 206.096  21
  -3 -15   7 84.2996 214.074  22
  -3 -15   6 1581.43 422.410  21
  -3 -15   6 1733.50 453.137  22
  -3 -15   6 2455.93 289.327  58
  -3 -15   6 2435.37 288.297  57
   3  15  -6 1505.71 279.152  70
  -3 -15   6 2408.76 286.550  55
  -3  15   6 2470.41 313.022  42
  -3  15   6 2443.15 368.463  36
  -3 -15   5 179.990 203.251  21
  -3 -15   5 191.956 208.094  17
  -3 -15   5 274.246 221.178  22
  -3 -15   5 398.171 85.8879  57
  -3 -15   5 372.155 83.7506  58
   3  15  -5 286.932 85.8001  70
  -3 -15   5 367.090 80.3230  54
  -3 -15   5 369.322 82.2390  55
  -3  15   5 327.597 87.8685  42
  -3  15   5 318.216 132.604  36
  -3  15   5 630.674 199.226  34
  -3 -15   4 678.326 340.967  21
  -3 -15   4 1467.10 432.945  17
  -3 -15   4 1291.64 413.583  22
  -3 -15   4 1672.17 437.096  18
  -3 -15   4 2074.61 256.694  57
  -3 -15   4 2236.67 259.097  58
   3  15  -4 1385.87 248.059  70
  -3 -15   4 1989.88 255.405  55
  -3 -15   4 1861.82 249.687  54
  -3  15   4 2278.67 269.983  42
  -3  15   4 2166.63 336.192  36
  -3 -15   3 2160.77 508.670  18
  -3 -15   3 1526.97 462.371  17
   3  15  -3 1685.94 300.466  70
  -3 -15   3 2609.77 314.268  57
  -3 -15   3 2759.19 314.229  58
  -3 -15   3 2541.39 315.472  55
  -3 -15   3 2339.16 308.339  54
  -3  15   3 2643.92 316.318  42
  -3  15   3 2497.12 384.166  36
  -3 -15   2 494.183 285.250  17
  -3 -15   2 577.149 265.768  18
   3  15  -2 743.955 155.885  70
  -3 -15   2 850.670 150.805  58
  -3 -15   2 1122.90 163.555  57
  -3 -15   2 1284.33 174.124  55
  -3 -15   2 1079.68 165.241  54
  -3  15   2 1174.03 221.958  36
  -3  15   2 1125.53 165.009  42
  -3  15   2 1039.02 273.769  28
   3  15  -1 4998.78 729.314  70
  -3  15   1 7504.62 923.472  28
  -3 -15   1 7784.14 755.100  55
  -3 -15   1 7085.84 746.079  54
  -3  15   1 6653.29 737.706  42
  -3 -15   1 5473.27 962.940  17
  -3 -15   1 4400.38 909.232  18
   3  15   0 2931.81 464.811  70
  -3 -15   0 4158.07 484.064  59
  -3  15   0 4935.45 657.902  28
  -3 -15   0 4604.41 490.005  55
  -3 -15   0 4390.81 487.119  54
  -3  15   0 4036.43 474.703  42
   3  15   0 3053.63 605.150  35
   3  15   1 220.691 71.0498  70
  -3 -15  -1 400.563 87.9088  54
  -3 -15  -1 279.557 78.2156  59
  -3 -15  -1 247.901 78.3970  56
  -3  15  -1 172.806 62.8662  42
   3  15   1 200.613 180.059  35
   3  15   2 302.235 82.6557  70
  -3 -15  -2 394.946 93.2538  53
  -3 -15  -2 401.187 93.3937  56
  -3 -15  -2 425.812 95.2707  59
  -3  15  -2 382.438 86.5019  42
   3  15   2 299.119 193.845  35
   3  15   3 4174.57 597.821  70
  -3 -15  -3 6086.82 624.148  53
  -3 -15  -3 6242.70 622.735  56
   3  15   3 3472.55 751.289  35
  -3  15  -3 5367.63 608.863  42
  -3 -15  -4 41.2233 46.7177  53
  -3  15  -4 37.4824 38.2938  42
   3  15   4 43.5488 169.661  35
  -3 -15  -5 5293.92 522.201  60
  -3  15  -5 4784.93 455.767  42
   3  15   5 3572.27 644.780  35
   3  15   5 3762.78 625.465  34
   3 -15   5 2221.61 442.656  64
  -3 -15  -6 218.948 87.0669  60
  -3  15  -6 143.259 53.4477  42
   3  15   6 145.273 149.307  34
   3  15   6 328.012 196.383  35
   3 -15   6 134.030 65.6872  64
   3 -15   7 81.7162 39.1655  63
  -3  15  -7 57.3406 35.4086  42
   3  15   7 170.323 151.456  34
   3 -15   7 70.4909 50.2988  64
  -3  15  -8 2193.15 256.559  42
   3  15   8 2173.57 400.204  34
   3 -15   8 1903.84 266.407  64
  -3  15  -9 495.283 75.1052  42
   3 -15   9 383.839 77.8024  64
   3  16 -11 78.8979 40.6963  25
  -3 -16  11 84.6165 31.8667  62
  -3 -16  11 109.938 39.6578  64
  -3  16  11 133.252 96.7160  34
   3  16 -10 218.068 68.7401  25
  -3 -16  10 125.289 43.9614  62
  -3 -16  10 257.763 61.5612  64
  -3  16  10 220.575 131.666  34
   3  16  -9 127.910 65.8448  25
  -3 -16   9 58.5680 115.071  21
  -3 -16   9 167.509 58.7520  64
  -3  16   9 210.061 145.431  34
  -3 -16   8 240.560 174.757  21
  -3 -16   8 330.273 71.8805  58
  -3 -16   8 580.224 105.872  64
  -3  16   8 561.541 140.342  36
  -3  16   8 490.905 189.812  34
  -3 -16   7 5079.06 493.046  58
  -3 -16   7 4686.14 488.592  57
   3  16  -7 2771.82 477.352  70
  -3 -16   7 3093.53 643.565  22
  -3 -16   7 2734.64 628.041  21
  -3  16   7 6097.36 605.638  36
  -3 -16   6 1253.11 167.164  58
  -3 -16   6 1163.32 162.863  57
   3  16  -6 705.216 154.650  70
  -3 -16   6 1198.63 163.383  55
  -3  16   6 1308.07 240.736  36
  -3 -16   6 997.932 320.031  21
  -3 -16   6 880.216 313.896  22
  -3 -16   5 655.249 295.114  21
  -3 -16   5 1011.57 327.748  17
  -3 -16   5 617.480 292.389  22
  -3 -16   5 1421.56 187.083  58
  -3 -16   5 1259.66 182.717  57
   3  16  -5 853.103 176.730  70
  -3 -16   5 1655.78 189.679  54
  -3 -16   5 1256.50 182.810  55
  -3  16   5 1564.16 211.781  42
  -3  16   5 1536.08 265.648  36
  -3 -16   4 1659.26 542.756  21
  -3 -16   4 2972.03 656.780  17
  -3 -16   4 2458.45 588.574  22
  -3 -16   4 3035.42 635.128  18
  -3 -16   4 3843.68 436.919  57
  -3 -16   4 4160.88 440.046  58
   3  16  -4 2619.00 426.943  70
  -3 -16   4 3978.75 440.260  55
  -3 -16   4 3565.72 431.137  54
  -3  16   4 4312.01 457.782  42
  -3  16   4 4660.06 543.360  36
  -3 -16   3 335.342 239.631  18
  -3 -16   3 640.460 293.602  17
   3  16  -3 468.238 118.258  70
  -3 -16   3 846.264 131.997  57
  -3 -16   3 688.078 120.597  58
  -3 -16   3 741.181 128.170  54
  -3 -16   3 773.778 132.861  55
[truncated: 407,893 more chars]
