# Supplementary material for: 2-(3,4-Di­chloro­phen­yl)-N-methyl-N-[2-(pyrrolidin-1-yl)cyclo­hex­yl]acetamide hydro­chloride: (±)-U50,488H
Source: IUCrdata. 2026 Jun 30;11(Pt 6):x260666. doi: 10.1107/S2414314626006668 (PMC13330905; doi:10.1107/S2414314626006668)
Supplement: Supplementary file 2 [file x-11-x260666-Isup2.hkl]

data_I                                                                          
_shelx_title ' exp_193_un_20230710_autored_a.res in P2(1)/n'                    
_shelx_refln_list_code          4                                               
_shelx_F_calc_maximum      196.95                                               
_exptl_crystal_F_000       928.00                                               
_reflns_d_resolution_high  0.8286                                               
                                                                                
loop_                                                                           
 _space_group_symop_operation_xyz                                               
 'x, y, z'                                                                      
 '-x+1/2, y+1/2, -z+1/2'                                                        
 '-x, -y, -z'                                                                   
 'x-1/2, -y-1/2, z-1/2'                                                         
                                                                                
_cell_length_a     8.7729                                                       
_cell_length_b    18.5639                                                       
_cell_length_c    13.6318                                                       
_cell_angle_alpha  90.000                                                       
_cell_angle_beta  105.022                                                       
_cell_angle_gamma  90.000                                                       
                                                                                
_shelx_F_squared_multiplier     1.000                                           
                                                                                
loop_                                                                           
 _refln_index_h                                                                 
 _refln_index_k                                                                 
 _refln_index_l                                                                 
 _refln_F_squared_calc                                                          
 _refln_F_squared_meas                                                          
 _refln_F_squared_sigma                                                         
 _refln_observed_status                                                         
   2   0   0         48.46         52.60         5.89 o                         
   4   0   0       2130.86       2644.58       172.00 o                         
   6   0   0        214.79        240.03        15.26 o                         
   8   0   0          9.50          9.19         4.72 o                         
  10   0   0       1058.22        940.73       103.90 o                         
   1   1   0         18.02         27.87         1.82 o                         
   2   1   0         88.89         88.33         4.20 o                         
   3   1   0        834.87        848.24        41.73 o                         
   4   1   0       4819.98       5862.03       239.59 o                         
   5   1   0       2596.08       2913.15       136.84 o                         
   6   1   0        332.07        434.89        23.97 o                         
   7   1   0        150.41        176.49        11.33 o                         
   8   1   0         22.21         23.45         4.80 o                         
   9   1   0          1.20          3.35         4.12 o                         
  10   1   0         32.71         24.68         6.39 o                         
   0   2   0        509.33        436.06        34.08 o                         
   1   2   0         41.98         55.12         2.90 o                         
   2   2   0       2072.26       2156.99        82.59 o                         
   3   2   0        202.92        275.24        12.64 o                         
   4   2   0         15.04         10.05         4.03 o                         
   5   2   0        869.34       1014.88        41.32 o                         
   6   2   0       2419.49       3133.77       107.97 o                         
   7   2   0          2.30          6.09         2.94 o                         
   8   2   0         20.18         27.38         6.00 o                         
   9   2   0         94.07         96.30        11.32 o                         
  10   2   0        979.86        777.27        55.49 o                         
   1   3   0      17605.06      17770.39      1116.24 o                         
   2   3   0       1224.21       1471.34        58.71 o                         
   3   3   0       3300.24       3556.91       124.38 o                         
   4   3   0        236.25        276.55        15.77 o                         
   5   3   0         70.46        102.67         5.50 o                         
   6   3   0        126.42        158.86        11.20 o                         
   7   3   0        141.38        149.92        10.45 o                         
   8   3   0       3247.41       3832.72       242.25 o                         
   9   3   0         12.03         12.00         5.16 o                         
  10   3   0         17.41         10.11         6.30 o                         
   0   4   0       1336.68        983.86        63.30 o                         
   1   4   0        151.09        156.85        10.62 o                         
   2   4   0       4746.45       5431.33       188.79 o                         
   3   4   0       2245.23       2438.98        82.81 o                         
   4   4   0      10934.63      12295.64       424.86 o                         
   5   4   0         46.98         77.07         4.84 o                         
   6   4   0       3450.15       4098.72       146.80 o                         
   7   4   0         61.81         95.80         9.44 o                         
   8   4   0       2422.61       2832.02       220.51 o                         
   9   4   0        273.44        284.38        26.12 o                         
  10   4   0        383.68        288.00        57.72 o                         
   1   5   0       2330.20       2384.41       143.56 o                         
   2   5   0       3485.73       3485.49       186.75 o                         
   3   5   0         90.08        108.81         8.42 o                         
   4   5   0        180.43        185.88        16.17 o                         
   5   5   0        194.54        226.73        12.15 o                         
   6   5   0       1785.86       2095.21       101.26 o                         
   7   5   0       3633.23       4439.83       243.69 o                         
   8   5   0       2697.11       3013.19       268.80 o                         
   9   5   0        178.62        204.54        21.21 o                         
   0   6   0         14.88         29.05         6.15 o                         
   1   6   0         22.25         60.08         5.15 o                         
   2   6   0        692.23        710.38        40.22 o                         
   3   6   0        308.13        323.18        18.49 o                         
   4   6   0        733.87        842.28        42.37 o                         
   5   6   0       2859.16       3352.01       131.57 o                         
   6   6   0       1569.39       1726.21        79.37 o                         
   7   6   0        645.13        729.70        44.33 o                         
   8   6   0        700.84        805.29        84.16 o                         
   9   6   0         77.60         79.49        11.89 o                         
   1   7   0        109.74        107.50        10.40 o                         
   2   7   0          6.11          8.33         3.23 o                         
   3   7   0          5.56          1.14         2.74 o                         
   4   7   0        587.72        644.87        24.49 o                         
   5   7   0          0.90          5.33         2.33 o                         
   6   7   0          4.74          8.11         4.25 o                         
   7   7   0        507.15        612.51        35.18 o                         
   8   7   0        258.23        321.18        42.51 o                         
   9   7   0         36.70         37.00         7.40 o                         
   0   8   0      12436.15      11646.20       769.39 o                         
   1   8   0       4238.05       3610.56       232.85 o                         
   2   8   0       5917.38       5462.15       280.61 o                         
   3   8   0       2508.34       2660.89       116.39 o                         
   4   8   0        158.68        139.85         7.23 o                         
   5   8   0       2178.76       2550.03        88.02 o                         
   6   8   0        218.89        230.05        16.55 o                         
   7   8   0         13.63          8.81         4.84 o                         
   8   8   0          2.19          1.23         5.68 o                         
   9   8   0        167.23        154.40        31.93 o                         
   1   9   0        132.79        150.35        16.26 o                         
   2   9   0        356.32        325.77        21.28 o                         
   3   9   0       1824.42       1675.77        76.00 o                         
   4   9   0        240.67        220.41        10.52 o                         
   5   9   0        610.65        727.10        30.13 o                         
   6   9   0        199.20        194.49        17.02 o                         
   7   9   0        118.55        181.31        20.19 o                         
   8   9   0       1404.72       1545.95       276.87 o                         
   9   9   0        238.16        245.58        27.05 o                         
   0  10   0          2.27          2.61         7.13 o                         
   1  10   0       3147.89       2355.93       149.33 o                         
   2  10   0        627.59        519.88        28.90 o                         
   3  10   0        385.60        347.04        15.51 o                         
   4  10   0        203.57        205.33        11.59 o                         
   5  10   0       3377.64       3442.17       180.50 o                         
   6  10   0         13.57         24.02         7.54 o                         
   7  10   0        207.64        255.49        32.47 o                         
   8  10   0         30.39         22.00         7.22 o                         
   9  10   0        118.85        129.15        18.99 o                         
   1  11   0        318.50        216.65        19.21 o                         
   2  11   0        206.00        192.80        12.52 o                         
   3  11   0       1370.69       1238.17        52.31 o                         
   4  11   0        160.31        154.90         9.93 o                         
   5  11   0       1266.72       1401.30        73.90 o                         
   6  11   0        139.34        144.93        18.83 o                         
   7  11   0          0.02         -1.88         5.79 o                         
   8  11   0        110.23        125.17        14.30 o                         
   0  12   0        576.66        445.27        42.74 o                         
   1  12   0       3704.54       3022.95       136.58 o                         
   2  12   0         97.61         63.86         7.78 o                         
   3  12   0       1876.52       1846.76        96.31 o                         
   4  12   0       1118.47       1104.52        68.74 o                         
   5  12   0        265.21        261.98        14.90 o                         
   6  12   0        417.37        556.75        49.98 o                         
   7  12   0        286.97        335.23        81.36 o                         
   8  12   0        481.28        601.68        49.04 o                         
   1  13   0        742.89        637.28        47.33 o                         
   2  13   0       1466.38       1259.35        59.59 o                         
   3  13   0         11.73          6.46         3.02 o                         
   4  13   0        150.10        171.83        18.17 o                         
   5  13   0        115.80        104.77         8.34 o                         
   6  13   0        429.38        465.60        59.70 o                         
   7  13   0       1050.99       1330.98        93.25 o                         
   8  13   0         67.60         85.39        10.37 o                         
   0  14   0        663.42        533.88        50.60 o                         
   1  14   0        873.62        698.87        48.81 o                         
   2  14   0          3.13          1.44         3.28 o                         
   3  14   0        477.08        500.60        33.18 o                         
   4  14   0        537.58        505.96        26.22 o                         
   5  14   0         29.42         43.76         5.54 o                         
   6  14   0        929.20       1138.13        79.49 o                         
   7  14   0        104.92        124.16        14.21 o                         
   1  15   0        939.24        777.11        53.89 o                         
   2  15   0       1442.82       1496.49        88.31 o                         
   3  15   0        641.54        709.58        40.06 o                         
   4  15   0         11.27         13.24         3.61 o                         
   5  15   0        159.60        188.22        12.34 o                         
   6  15   0        153.38        150.83        22.97 o                         
   7  15   0        879.18       1191.99        77.95 o                         
   0  16   0       1029.48        830.78        78.22 o                         
   1  16   0       2566.86       2171.23       180.65 o                         
   2  16   0        578.69        607.34        32.79 o                         
   3  16   0        724.27        771.13        39.57 o                         
   4  16   0          6.78          5.37         2.97 o                         
   5  16   0       2528.91       2832.99       125.55 o                         
   6  16   0         67.48         86.88        13.75 o                         
   7  16   0        220.74        300.85        61.39 o                         
   1  17   0        511.52        428.97        49.11 o                         
   2  17   0         31.79         30.80         5.48 o                         
   3  17   0         10.40         12.90         3.97 o                         
   4  17   0         25.69         27.58         4.30 o                         
   5  17   0         30.01         24.49         4.41 o                         
   6  17   0       1068.71       1179.34       117.74 o                         
   0  18   0        135.93        107.98        17.27 o                         
   1  18   0         10.90         12.93         5.96 o                         
   2  18   0        915.01        979.02        59.99 o                         
   3  18   0          2.12          3.20         2.93 o                         
   4  18   0         46.81         67.84         5.97 o                         
   5  18   0        858.46       1025.43        56.55 o                         
   1  19   0         86.47        106.56        10.46 o                         
   2  19   0        547.89        662.27        72.73 o                         
   3  19   0        607.35        687.52        43.78 o                         
   4  19   0        367.42        426.54        24.10 o                         
   5  19   0         77.97        101.14        14.80 o                         
   0  20   0        417.24        480.02        47.66 o                         
   1  20   0        888.36       1085.44        81.61 o                         
   2  20   0        113.20        122.86        10.09 o                         
   3  20   0        495.60        635.64        28.89 o                         
   4  20   0        164.95        205.67        14.50 o                         
   1  21   0         23.36         18.49         3.89 o                         
   2  21   0        162.49        183.07        14.75 o                         
   3  21   0         19.22         21.14         3.20 o                         
   0  22   0        365.81        386.97       106.41 o                         
   1  22   0        802.57        876.37        55.14 o                         
  -9   0   1       1282.90       1512.27       148.24 o                         
  -7   0   1       3164.78       3942.85       212.24 o                         
  -5   0   1        378.73        431.16        38.27 o                         
  -3   0   1       7994.22       9376.82       572.32 o                         
  -1   0   1      15977.19      15352.67       693.04 o                         
   1   0   1       8480.31       9522.42       510.53 o                         
   3   0   1        447.46        324.49        28.20 o                         
   5   0   1        906.05       1081.62        73.04 o                         
   7   0   1        982.41       1238.00       116.89 o                         
   9   0   1        359.82        372.41        41.91 o                         
 -10   1   1        224.69        166.69        16.75 o                         
  -9   1   1        254.72        250.97        23.09 o                         
  -8   1   1        141.76        158.93         9.88 o                         
  -7   1   1       1419.54       1822.39        71.55 o                         
  -6   1   1        349.07        516.88        18.98 o                         
  -5   1   1       3139.78       3547.99       162.14 o                         
  -4   1   1       2863.94       3412.65       132.10 o                         
  -3   1   1        892.85       1260.46        56.21 o                         
  -2   1   1       1949.87       2075.95        65.32 o                         
  -1   1   1       1079.18        945.40        33.02 o                         
   0   1   1         48.02         52.87         3.04 o                         
   1   1   1        464.97        478.92        24.60 o                         
   2   1   1       1351.70       1718.60        64.00 o                         
   3   1   1        369.77        435.52        21.47 o                         
   4   1   1         70.46        110.17        10.11 o                         
   5   1   1         88.99        117.27         7.56 o                         
   6   1   1          3.65          7.14         2.94 o                         
   7   1   1        573.54        663.55        38.19 o                         
   8   1   1       1127.36       1333.11        75.76 o                         
   9   1   1       1336.00       1580.07       171.15 o                         
 -10   2   1         97.53         63.22        13.39 o                         
  -9   2   1         86.23         95.06         9.82 o                         
  -8   2   1        626.80        825.58        38.12 o                         
  -7   2   1        869.12       1217.21        52.09 o                         
  -6   2   1        382.95        500.10        18.54 o                         
  -5   2   1        436.17        509.52        28.74 o                         
  -4   2   1        288.28        456.40        26.23 o                         
  -3   2   1       8523.41      10099.11       311.35 o                         
  -2   2   1       6639.79       7119.08       219.19 o                         
  -1   2   1        202.10        201.59        10.59 o                         
   0   2   1         88.35         68.30         9.06 o                         
   1   2   1       2279.01       2445.25       123.60 o                         
   2   2   1       2915.16       3035.07        94.01 o                         
   3   2   1      12198.87      13281.51       485.35 o                         
   4   2   1        326.82        361.16        22.97 o                         
   5   2   1       3083.85       3744.53       126.07 o                         
   6   2   1         95.55        104.26         7.65 o                         
   7   2   1       1529.23       1709.55       114.75 o                         
   8   2   1         25.40         10.23         6.33 o                         
   9   2   1        703.26        708.74        44.54 o                         
 -10   3   1        144.03        120.02        14.76 o                         
  -9   3   1         17.20         17.12         4.44 o                         
  -8   3   1       1411.18       1575.61        72.89 o                         
  -7   3   1       1583.00       1905.56        75.80 o                         
  -6   3   1       2291.53       2793.34        84.35 o                         
  -5   3   1          0.75          3.77         2.62 o                         
  -4   3   1        114.67         90.68         9.26 o                         
  -3   3   1       3082.42       3463.64       108.72 o                         
  -2   3   1      10724.20      11478.21       412.40 o                         
  -1   3   1      32067.78      33378.05      1015.90 o                         
   0   3   1      12550.40      12037.15       551.16 o                         
   1   3   1         18.67         28.85         2.12 o                         
   2   3   1        352.33        390.89        17.67 o                         
   3   3   1          5.80          5.64         2.89 o                         
   4   3   1       6634.81       7912.48       531.78 o                         
   5   3   1        930.62       1017.55        38.09 o                         
   6   3   1          2.65          3.02         2.59 o                         
   7   3   1        875.78       1035.46        68.13 o                         
   8   3   1        810.71        951.20        64.73 o                         
   9   3   1         20.47         12.45         5.64 o                         
 -10   4   1          5.76          4.37         5.05 o                         
  -9   4   1        189.44        197.63        14.64 o                         
  -8   4   1          1.90          7.05         4.33 o                         
  -7   4   1         10.02          6.19         3.21 o                         
  -6   4   1       1497.18       1930.89        62.37 o                         
  -5   4   1       2374.49       2835.13        88.47 o                         
  -4   4   1         35.62         44.01         6.28 o                         
  -3   4   1       6913.50       7575.87       241.76 o                         
  -2   4   1       2120.62       2301.79        96.14 o                         
  -1   4   1        185.91        158.89        10.56 o                         
   0   4   1       3397.25       3232.52       150.45 o                         
   1   4   1         59.07         90.38         4.68 o                         
   2   4   1       1115.18       1217.55        57.17 o                         
   3   4   1       1388.68       1473.92        69.69 o                         
   4   4   1          6.22         11.73         4.60 o                         
   5   4   1        215.30        247.76        12.57 o                         
   6   4   1        430.26        490.11        22.12 o                         
   7   4   1        269.51        332.29        26.83 o                         
   8   4   1          3.67          4.77         4.53 o                         
   9   4   1       1238.07       1367.35       110.70 o                         
 -10   5   1        735.59        661.57       105.18 o                         
  -9   5   1        161.48        167.26        17.12 o                         
  -8   5   1         42.64         61.18         7.77 o                         
  -7   5   1        868.74       1030.90        48.90 o                         
  -6   5   1       1609.48       1982.22        76.93 o                         
  -5   5   1        298.77        450.99        20.42 o                         
  -4   5   1         39.83         73.50         9.68 o                         
  -3   5   1       2748.65       2793.40       119.32 o                         
  -2   5   1       2053.06       1911.95        95.17 o                         
  -1   5   1      16081.12      14714.02       869.56 o                         
   0   5   1        245.66        231.61        12.48 o                         
   1   5   1       4717.58       4387.75       238.88 o                         
   2   5   1          7.80          7.58         2.25 o                         
   3   5   1         58.91         87.11         8.31 o                         
   4   5   1       3712.87       3941.69       279.93 o                         
   5   5   1       3920.43       4628.26       179.39 o                         
   6   5   1        661.40        791.86        39.45 o                         
   7   5   1        259.98        317.13        22.07 o                         
   8   5   1        184.05        244.92        23.62 o                         
   9   5   1         97.13         93.29        11.92 o                         
  -9   6   1         47.04         52.61         9.17 o                         
  -8   6   1          1.68          4.93         3.59 o                         
  -7   6   1         19.73         28.93         5.47 o                         
  -6   6   1        193.76        213.88        13.72 o                         
  -5   6   1        438.72        463.54        18.68 o                         
  -4   6   1        431.59        439.38        28.04 o                         
  -3   6   1        275.42        337.25        20.13 o                         
  -2   6   1        125.78        119.37        12.17 o                         
  -1   6   1       2593.72       2334.71       128.03 o                         
   0   6   1      10302.61       8871.45       442.02 o                         
   1   6   1       5310.55       4811.37       242.43 o                         
   2   6   1       8571.23       9018.36       354.08 o                         
   3   6   1        329.02        269.54        17.51 o                         
   4   6   1       1179.77       1163.51        93.64 o                         
   5   6   1       2453.93       2924.17       103.23 o                         
   6   6   1       2094.06       2444.14       103.71 o                         
   7   6   1        874.10        954.80        54.12 o                         
   8   6   1         85.36        104.26        11.54 o                         
   9   6   1          4.49         -0.75         8.30 o                         
  -9   7   1        290.41        241.74        22.37 o                         
  -8   7   1          6.40         10.96         4.58 o                         
  -7   7   1         49.19         53.73         6.91 o                         
  -6   7   1        101.56        104.10         8.92 o                         
  -5   7   1        112.63        105.01         6.43 o                         
  -4   7   1       1889.12       1832.90       104.60 o                         
  -3   7   1          4.22          1.88         3.14 o                         
  -2   7   1       8008.17       6813.66       317.10 o                         
  -1   7   1        634.78        684.13        49.91 o                         
   0   7   1       2926.23       2149.96        93.76 o                         
   1   7   1        636.03        605.38        38.16 o                         
   2   7   1       1035.31       1114.32        48.17 o                         
   3   7   1        308.34        358.29        23.07 o                         
   4   7   1        867.56        956.81        33.92 o                         
   5   7   1       1554.90       1636.69        66.59 o                         
   6   7   1        120.40        140.70        10.78 o                         
   7   7   1         15.91         13.28         4.39 o                         
   8   7   1         32.56         32.53         8.85 o                         
   9   7   1        972.66       1170.37        89.10 o                         
  -9   8   1       1383.28       1600.39       108.76 o                         
  -8   8   1        891.02       1075.01        61.59 o                         
  -7   8   1         16.99         18.59         5.01 o                         
  -6   8   1        852.17        878.43        45.48 o                         
  -5   8   1        243.05        285.33        13.73 o                         
  -4   8   1          6.54          7.60         1.75 o                         
  -3   8   1       1883.71       2018.33        90.97 o                         
  -2   8   1        858.03        708.83        39.57 o                         
  -1   8   1       1743.22       1643.03       179.99 o                         
   0   8   1        795.66        770.31        36.14 o                         
   1   8   1       3558.19       3472.29       228.51 o                         
   2   8   1       1237.61       1320.43        68.25 o                         
   3   8   1        137.60         89.06        11.18 o                         
   4   8   1          1.28          3.28         1.97 o                         
   5   8   1         16.70         15.66         3.09 o                         
   6   8   1         55.04         49.44         6.71 o                         
   7   8   1        118.82        117.45        20.05 o                         
   8   8   1          0.77          5.59         5.16 o                         
   9   8   1        154.76        158.93        36.81 o                         
  -9   9   1        272.21        301.05        29.13 o                         
  -8   9   1         86.58         82.58        15.93 o                         
  -7   9   1        511.47        601.86        54.90 o                         
  -6   9   1         97.68        113.23        11.12 o                         
  -5   9   1        905.89       1041.53        42.80 o                         
  -4   9   1          1.25          3.42         1.61 o                         
  -3   9   1         43.53         46.64         8.25 o                         
  -2   9   1          7.01          6.36         4.27 o                         
  -1   9   1        891.23        978.22       112.76 o                         
   0   9   1        149.99        131.85        13.37 o                         
   1   9   1          1.88         11.67         5.72 o                         
   2   9   1        973.00       1025.38        67.82 o                         
   3   9   1          2.84          7.37         2.15 o                         
   4   9   1         27.79         38.80         3.91 o                         
   5   9   1       1041.04       1198.78        41.36 o                         
   6   9   1         33.14         37.89         7.21 o                         
   7   9   1          0.03          7.12         4.87 o                         
   8   9   1        252.67        132.87        61.03 o                         
   9   9   1        124.38        146.60        34.63 o                         
  -9  10   1          2.27         12.02         5.93 o                         
  -8  10   1         76.09         71.77        10.16 o                         
  -7  10   1        101.27         96.91        12.02 o                         
  -6  10   1       1142.36       1240.51        67.96 o                         
  -5  10   1        924.44        942.66        55.69 o                         
  -4  10   1       2472.50       2511.07        77.84 o                         
  -3  10   1        466.21        413.14        18.79 o                         
  -2  10   1       3344.72       2668.55       131.88 o                         
  -1  10   1       2319.22       1992.19       108.31 o                         
   0  10   1       1078.77       1006.14        99.45 o                         
   1  10   1        456.87        370.62        25.48 o                         
   2  10   1         46.97         66.04         9.80 o                         
   3  10   1        402.72        389.61        19.91 o                         
   4  10   1        766.43        848.20        40.43 o                         
   5  10   1       1054.70       1116.81        41.64 o                         
   6  10   1       3482.36       4023.20       202.82 o                         
   7  10   1       1202.25       1231.70       168.97 o                         
   8  10   1        768.63        483.45       102.73 o                         
  -9  11   1          1.79         -3.71        17.72 o                         
  -8  11   1        454.57        464.03        89.68 o                         
  -7  11   1       1130.12       1305.86        85.14 o                         
  -6  11   1       7843.43       9097.76       475.63 o                         
  -5  11   1       1116.41       1148.31        62.61 o                         
  -4  11   1        506.51        453.63        17.21 o                         
  -3  11   1         33.95         45.23         5.37 o                         
  -2  11   1       4925.51       4325.64       216.55 o                         
  -1  11   1        810.61        752.02        73.65 o                         
   0  11   1        185.40        180.76        26.94 o                         
   1  11   1        222.53        188.65        13.72 o                         
   2  11   1         19.18          8.68         3.63 o                         
   3  11   1        616.54        599.22        30.88 o                         
   4  11   1        165.67        174.56        10.16 o                         
   5  11   1        227.05        210.67        11.69 o                         
   6  11   1         21.35         31.40         7.44 o                         
   7  11   1        157.06        188.55        16.79 o                         
   8  11   1        290.67        349.75        91.70 o                         
  -8  12   1        881.72        996.09        94.77 o                         
  -7  12   1        139.44         91.78        33.32 o                         
  -6  12   1        190.88        229.27        18.50 o                         
  -5  12   1         16.95         23.04         3.72 o                         
  -4  12   1         10.95         11.33         2.57 o                         
  -3  12   1       2734.58       2535.53       111.44 o                         
  -2  12   1         24.87         29.88         4.24 o                         
  -1  12   1        214.03        145.74        15.65 o                         
   0  12   1       1377.13       1208.87        99.80 o                         
   1  12   1          0.28          1.97         2.80 o                         
   2  12   1          1.68          6.45         6.41 o                         
   3  12   1        374.13        367.53        19.54 o                         
   4  12   1        946.09       1024.35        61.31 o                         
   5  12   1        777.36        860.60        37.04 o                         
   6  12   1         32.36         38.37         7.79 o                         
   7  12   1        163.39        188.28        74.80 o                         
   8  12   1         16.14         23.32         8.81 o                         
  -8  13   1        111.87        139.05        14.30 o                         
  -7  13   1         99.57        114.95        19.05 o                         
  -6  13   1        287.17        308.34        22.60 o                         
  -5  13   1       1323.59       1395.40        82.66 o                         
  -4  13   1        756.98        791.48        40.70 o                         
  -3  13   1        136.99        117.51         9.26 o                         
  -2  13   1       2059.05       1761.65       108.78 o                         
  -1  13   1       1057.51        970.78       109.21 o                         
   0  13   1         57.27         59.42        11.41 o                         
   1  13   1         97.26         73.92         7.96 o                         
   2  13   1        268.38        278.84        28.12 o                         
   3  13   1          7.95          7.43         3.31 o                         
   4  13   1        483.58        492.42        27.01 o                         
   5  13   1        207.55        201.34        12.47 o                         
   6  13   1          3.91          7.73         6.00 o                         
   7  13   1        196.69        231.25        31.98 o                         
   8  13   1        173.79        220.11        36.06 o                         
  -8  14   1         58.57         57.42        10.66 o                         
  -7  14   1        168.77        207.61        27.05 o                         
  -6  14   1         99.86        109.11        11.15 o                         
  -5  14   1        303.73        333.64        17.74 o                         
  -4  14   1        140.54        171.73        10.04 o                         
  -3  14   1         96.96        115.96         8.92 o                         
  -2  14   1         47.07         38.68         6.45 o                         
  -1  14   1       1470.35       1074.59        85.67 o                         
   0  14   1       1063.69        870.45        74.51 o                         
   1  14   1        478.79        457.07        30.80 o                         
   2  14   1       2083.59       1844.39       113.98 o                         
   3  14   1         67.58         53.08         8.86 o                         
   4  14   1       2352.18       2815.71       136.68 o                         
   5  14   1        367.65        441.78        22.66 o                         
   6  14   1        106.76        129.40        24.25 o                         
   7  14   1          0.14          2.21         7.09 o                         
  -7  15   1         75.81         71.52         9.37 o                         
  -6  15   1        231.04        200.56        20.83 o                         
  -5  15   1         19.06         14.21         3.51 o                         
  -4  15   1        121.15        133.57         8.80 o                         
  -3  15   1       1094.09       1136.31        76.64 o                         
  -2  15   1        366.28        305.68        22.24 o                         
  -1  15   1       1054.04        735.59        57.44 o                         
   0  15   1       3496.48       2884.43       185.27 o                         
   1  15   1       1301.35       1213.32        64.33 o                         
   2  15   1        867.05        907.96        42.73 o                         
   3  15   1         44.08         45.59         5.65 o                         
   4  15   1        901.23       1136.36        56.47 o                         
   5  15   1        141.58        175.80        14.21 o                         
   6  15   1        807.07        906.77       210.83 o                         
   7  15   1          2.73          6.58         6.07 o                         
  -7  16   1          4.08          6.50         3.82 o                         
  -6  16   1        144.08        154.72        20.63 o                         
  -5  16   1        262.18        300.97        19.79 o                         
  -4  16   1        123.90        120.49         7.90 o                         
  -3  16   1        249.78        300.55        21.40 o                         
  -2  16   1         74.36         80.58         8.90 o                         
  -1  16   1         96.32         84.28        11.37 o                         
   0  16   1        108.75         87.90        13.05 o                         
   1  16   1       5814.98       5857.53       517.39 o                         
   2  16   1        299.97        357.05        24.22 o                         
   3  16   1         52.72         51.06         5.96 o                         
   4  16   1          6.53          4.07         3.14 o                         
   5  16   1       1264.99       1413.93       114.81 o                         
   6  16   1          0.46          3.09         4.99 o                         
  -6  17   1         22.12         20.60         5.54 o                         
  -5  17   1        151.39        177.42        12.58 o                         
  -4  17   1         52.45         52.02         5.20 o                         
  -3  17   1          0.22         -1.32         2.99 o                         
  -2  17   1         50.13         72.19         9.03 o                         
  -1  17   1        265.65        215.45        42.93 o                         
   0  17   1         39.73         32.27        19.06 o                         
   1  17   1        328.84        313.79        33.36 o                         
   2  17   1        132.88        148.26        11.54 o                         
   3  17   1        476.66        558.38        28.53 o                         
   4  17   1        291.28        292.08        18.38 o                         
   5  17   1         28.49         36.13         5.48 o                         
   6  17   1          2.35          2.78         4.14 o                         
  -6  18   1        377.36        481.49        85.79 o                         
  -5  18   1         38.49         50.14         4.84 o                         
  -4  18   1        591.42        719.92        33.58 o                         
  -3  18   1        117.98        136.59         8.65 o                         
  -2  18   1        276.18        292.11        24.71 o                         
  -1  18   1         92.21         90.91        14.17 o                         
   0  18   1         10.53          7.21         4.62 o                         
   1  18   1          7.56          4.92         6.21 o                         
   2  18   1         57.62         71.35         7.57 o                         
   3  18   1         68.04         76.73         6.56 o                         
   4  18   1        598.59        780.06        35.45 o                         
   5  18   1        105.79        119.87        11.89 o                         
  -5  19   1        217.71        290.74        21.31 o                         
  -4  19   1        423.83        498.29        29.00 o                         
  -3  19   1        736.68        933.87        51.62 o                         
  -2  19   1        639.36        715.61        53.65 o                         
  -1  19   1        238.77        241.03        20.23 o                         
   0  19   1        326.25        293.03        28.74 o                         
   1  19   1         25.71         27.98         6.11 o                         
   2  19   1        731.18        887.13        78.61 o                         
   3  19   1        148.63        183.69        19.24 o                         
   4  19   1        757.29        919.52        47.60 o                         
   5  19   1        248.80        308.89        27.89 o                         
  -4  20   1         50.12         52.28         4.28 o                         
  -3  20   1        247.01        315.47        15.78 o                         
  -2  20   1        128.63        151.84        14.93 o                         
  -1  20   1         70.57         77.79         8.00 o                         
   0  20   1          0.90         -3.44         3.93 o                         
   1  20   1        250.23        280.32        20.88 o                         
   2  20   1        980.66       1221.54        82.34 o                         
   3  20   1        330.82        371.53        26.76 o                         
   4  20   1        125.45        134.36        12.80 o                         
  -3  21   1         99.12        101.53         9.31 o                         
  -2  21   1        172.73        207.49        17.40 o                         
  -1  21   1        297.73        336.05        22.15 o                         
   0  21   1         72.21         82.80        10.15 o                         
   1  21   1         93.53         91.50         9.00 o                         
   2  21   1          4.66          3.35         3.14 o                         
   3  21   1         13.59         14.89         3.34 o                         
  -2  22   1          6.72          8.82        21.05 o                         
  -1  22   1         55.01         56.16         5.87 o                         
   0  22   1        191.44        221.33        14.29 o                         
   1  22   1         86.37        100.19         7.14 o                         
 -10   0   2        632.99        662.47        74.93 o                         
  -8   0   2         83.71        116.32        10.99 o                         
  -6   0   2        361.30        570.78        32.02 o                         
  -4   0   2        152.79        321.26        28.03 o                         
  -2   0   2       1685.39       1677.34        90.88 o                         
   0   0   2       1160.96       1023.48        80.16 o                         
   2   0   2      25878.73      28265.85      1749.14 o                         
   4   0   2        892.72        749.12        74.61 o                         
   6   0   2      16294.13      18653.79      1051.84 o                         
   8   0   2        217.78        244.22        37.88 o                         
 -10   1   2         38.79         41.39        13.87 o                         
  -9   1   2        888.54        902.14        46.60 o                         
  -8   1   2         23.35         29.01         4.41 o                         
  -7   1   2        620.62        688.37        27.34 o                         
  -6   1   2        121.34        153.59         8.32 o                         
  -5   1   2       2905.61       3490.05       180.96 o                         
  -4   1   2       3733.05       4612.58       275.64 o                         
  -3   1   2        927.25        982.70        58.96 o                         
  -2   1   2        410.48        430.88        17.06 o                         
  -1   1   2       2010.91       1970.66        85.73 o                         
   0   1   2        419.38        540.35        26.42 o                         
   1   1   2       1249.72       1535.54        57.06 o                         
   2   1   2      10539.26      12637.61       512.67 o                         
   3   1   2       1762.96       1888.55        88.81 o                         
   4   1   2        825.48        853.07        66.55 o                         
   5   1   2         33.80         47.99         4.81 o                         
   6   1   2        312.31        406.39        25.57 o                         
   7   1   2        223.28        268.66        20.27 o                         
   8   1   2        518.22        557.35        50.69 o                         
   9   1   2          0.10          2.58         4.89 o                         
 -10   2   2        715.43        647.30        69.25 o                         
  -9   2   2        142.34        135.18        12.71 o                         
  -8   2   2       1247.21       1553.28        59.59 o                         
  -7   2   2       1090.30       1435.85        48.22 o                         
  -6   2   2        237.12        300.57        12.58 o                         
  -5   2   2        947.33       1292.30       112.59 o                         
  -4   2   2       8620.70      10018.00       510.83 o                         
  -3   2   2      10864.16      10720.24       522.56 o                         
  -2   2   2       6671.83       7079.09       210.21 o                         
  -1   2   2       1889.96       1752.50       151.15 o                         
   0   2   2       6363.08       6014.09       314.82 o                         
   1   2   2       2207.52       2482.45       128.62 o                         
   2   2   2       4705.44       5563.46       201.94 o                         
   3   2   2       1737.90       1845.70       118.50 o                         
   4   2   2       1410.90       1397.34       112.81 o                         
   5   2   2        292.52        284.44        14.36 o                         
   6   2   2          3.27         10.65         3.33 o                         
   7   2   2       3476.49       3874.56       248.34 o                         
   8   2   2        494.82        603.25        53.60 o                         
   9   2   2          7.63         11.06         5.56 o                         
 -10   3   2        236.58        219.78        21.70 o                         
  -9   3   2         41.76         34.20         5.79 o                         
  -8   3   2       1176.72       1436.14        62.66 o                         
  -7   3   2       1969.22       2321.42        82.68 o                         
  -6   3   2       2488.28       3259.15       104.84 o                         
  -5   3   2        231.72        263.28        34.14 o                         
  -4   3   2       3945.05       4420.75       254.03 o                         
  -3   3   2          8.74         23.03         4.69 o                         
  -2   3   2       7040.85       7141.33       259.68 o                         
  -1   3   2        664.24        522.33        30.82 o                         
   0   3   2        476.94        491.55        29.63 o                         
   1   3   2         69.08         76.96         5.91 o                         
   2   3   2       1319.10       1519.82        69.92 o                         
   3   3   2      10250.78      10784.19       524.83 o                         
   4   3   2       2193.39       2376.24       216.09 o                         
   5   3   2       2230.72       2620.57        98.43 o                         
   6   3   2       1813.24       2032.29        79.25 o                         
   7   3   2        208.39        234.22        22.57 o                         
   8   3   2         24.69         19.53        11.74 o                         
   9   3   2         24.84         21.22         6.52 o                         
 -10   4   2          8.41          3.79         5.45 o                         
  -9   4   2          2.99          7.23         3.75 o                         
  -8   4   2        188.03        224.63        15.01 o                         
  -7   4   2         37.31         57.35         5.83 o                         
  -6   4   2        965.51       1178.88        44.43 o                         
  -5   4   2        284.03        356.73        15.81 o                         
  -4   4   2       1815.32       2070.42        95.65 o                         
  -3   4   2        242.36        176.98        14.36 o                         
  -2   4   2       9959.54       9791.09       406.16 o                         
  -1   4   2       3196.36       3129.23       154.34 o                         
   0   4   2       9642.96       8249.56       556.08 o                         
   1   4   2         37.31         34.86         4.12 o                         
   2   4   2          1.88          5.39         2.51 o                         
   3   4   2       2726.15       2885.02       132.33 o                         
   4   4   2        419.55        445.12        30.13 o                         
   5   4   2          9.46         19.49         3.76 o                         
   6   4   2        221.46        220.69        13.67 o                         
   7   4   2       1202.60       1428.30        83.74 o                         
   8   4   2        414.95        512.93        92.01 o                         
   9   4   2        117.24        101.91        12.54 o                         
 -10   5   2        936.17        773.11       158.46 o                         
  -9   5   2        138.78        165.08        17.52 o                         
  -8   5   2        223.17        291.22        16.94 o                         
  -7   5   2          6.27          4.03         3.20 o                         
  -6   5   2       1414.12       1657.13        72.73 o                         
  -5   5   2       4530.11       5420.27       175.60 o                         
  -4   5   2        310.13        340.13        25.78 o                         
  -3   5   2       1038.67        822.96        48.16 o                         
  -2   5   2       5462.17       4971.25       219.95 o                         
  -1   5   2      13761.19      11843.91       820.18 o                         
   0   5   2       2147.48       1957.71       128.05 o                         
   1   5   2          2.53          3.18         2.29 o                         
   2   5   2       1492.74       1588.73        87.74 o                         
   3   5   2         96.10         76.12         8.81 o                         
   4   5   2         63.99         76.08        13.16 o                         
   5   5   2         12.62         27.16         5.04 o                         
   6   5   2        123.75        144.61        10.88 o                         
   7   5   2        224.34        247.37        20.37 o                         
   8   5   2        323.71        321.48        42.31 o                         
   9   5   2         27.64         26.85         9.08 o                         
 -10   6   2        158.78        155.31        19.82 o                         
  -9   6   2        359.83        430.43        35.29 o                         
  -8   6   2          2.21          6.51         3.53 o                         
  -7   6   2        246.26        304.52        17.75 o                         
  -6   6   2       1217.66       1508.25        64.48 o                         
  -5   6   2       3711.62       4278.77       154.38 o                         
  -4   6   2       1963.26       1814.96       120.08 o                         
  -3   6   2       1632.22       1789.69        79.15 o                         
  -2   6   2        445.90        371.05        31.56 o                         
  -1   6   2        223.71        171.87        15.09 o                         
   0   6   2       1181.70        950.09        82.14 o                         
   1   6   2        635.77        661.38        47.99 o                         
   2   6   2       1706.93       1850.56        82.96 o                         
   3   6   2       1223.59       1293.21        80.79 o                         
   4   6   2         95.92        109.43         6.92 o                         
   5   6   2        183.09        207.19        12.62 o                         
   6   6   2        363.57        363.46        22.39 o                         
   7   6   2        202.10        223.10        19.29 o                         
   8   6   2        115.87         98.69        17.45 o                         
   9   6   2         61.52         51.23        17.29 o                         
  -9   7   2        495.46        653.85        46.11 o                         
  -8   7   2          6.55          3.77         3.85 o                         
  -7   7   2        759.57        820.69        42.05 o                         
  -6   7   2         76.81         85.05         8.01 o                         
  -5   7   2        874.01       1010.75        38.13 o                         
  -4   7   2        512.67        520.40        50.14 o                         
  -3   7   2          6.63         14.07         4.18 o                         
  -2   7   2        628.63        471.34        30.68 o                         
  -1   7   2       1432.35       1503.10       144.86 o                         
   0   7   2       1662.08       1151.84        59.46 o                         
   1   7   2        703.40        655.65        50.03 o                         
   2   7   2       7855.61       8805.08       467.09 o                         
   3   7   2          0.11          3.53         5.13 o                         
   4   7   2       1113.28       1217.75        42.49 o                         
   5   7   2        569.56        566.12        31.24 o                         
   6   7   2        260.06        262.50        23.19 o                         
   7   7   2        129.39        169.51        20.88 o                         
   8   7   2        308.50        328.21        85.74 o                         
   9   7   2        678.13        857.93        68.94 o                         
  -9   8   2        249.91        274.96        24.42 o                         
  -8   8   2        634.16        662.96        85.98 o                         
  -7   8   2        485.10        549.67        33.88 o                         
  -6   8   2        103.28        117.66        11.67 o                         
  -5   8   2       1187.64       1338.88        50.69 o                         
  -4   8   2        750.34        861.75        36.62 o                         
  -3   8   2        606.82        577.77        33.19 o                         
  -2   8   2       9165.82       8316.60       514.03 o                         
  -1   8   2         55.39         45.31        10.41 o                         
   0   8   2         92.35         50.86         9.06 o                         
   1   8   2       1696.90       1601.32       125.44 o                         
   2   8   2       6949.27       7601.99       410.90 o                         
   3   8   2       3305.76       3442.19       139.99 o                         
   4   8   2       2369.34       2401.12        82.24 o                         
   5   8   2        227.18        198.34        12.82 o                         
   6   8   2       1029.58       1048.25        76.73 o                         
   7   8   2       1065.14       1309.37       129.98 o                         
   8   8   2        243.38        148.80        38.76 o                         
   9   8   2        900.71        477.13        67.34 o                         
  -9   9   2        148.79        136.02        28.79 o                         
  -8   9   2         37.88         45.80         8.33 o                         
  -7   9   2        366.40        354.75        24.01 o                         
  -6   9   2        728.15        813.46        41.84 o                         
  -5   9   2         24.88         30.06         3.73 o                         
  -4   9   2        150.34        118.01         5.75 o                         
  -3   9   2         60.19         40.07         6.54 o                         
  -2   9   2       1662.25       1241.42        88.11 o                         
  -1   9   2       1863.47       1901.22       274.42 o                         
   0   9   2         51.95         58.53         9.90 o                         
   1   9   2       2438.88       2398.92       195.05 o                         
   2   9   2       1567.48       1675.32       118.55 o                         
   3   9   2       4144.31       4039.89       229.02 o                         
   4   9   2        286.98        261.43        15.18 o                         
   5   9   2        739.33        796.88        35.83 o                         
   6   9   2        219.44        227.65        18.16 o                         
   7   9   2         96.88        124.13        14.41 o                         
   8   9   2         68.42         72.55        20.51 o                         
  -9  10   2         44.37         45.08        19.40 o                         
  -8  10   2          3.53         -2.48         4.23 o                         
  -7  10   2         64.42         63.01        12.18 o                         
  -6  10   2        400.01        428.17        27.33 o                         
  -5  10   2        444.21        444.59        19.21 o                         
  -4  10   2          6.99         10.44         2.50 o                         
  -3  10   2       2033.92       1836.79        64.40 o                         
  -2  10   2          9.34          5.30         6.13 o                         
  -1  10   2        967.29        870.76       153.95 o                         
   0  10   2         21.65         16.57         7.44 o                         
   1  10   2       1835.41       1710.78       169.73 o                         
   2  10   2        525.02        543.60        39.46 o                         
   3  10   2       1828.53       1777.60       107.77 o                         
   4  10   2         69.24         55.28         5.28 o                         
   5  10   2         55.22         35.15         5.60 o                         
   6  10   2         74.30         78.54        13.82 o                         
   7  10   2        348.35        373.67        27.18 o                         
   8  10   2        121.78        153.82        25.15 o                         
  -9  11   2        117.53         95.85        20.85 o                         
  -8  11   2         98.37         91.91        13.34 o                         
  -7  11   2        304.86        340.98        48.08 o                         
  -6  11   2        366.03        362.00        21.79 o                         
  -5  11   2       1023.28       1042.47        40.35 o                         
  -4  11   2       2114.57       2027.54        95.42 o                         
  -3  11   2         74.16        106.34         6.43 o                         
  -2  11   2        147.32        124.11         8.93 o                         
  -1  11   2       1136.92        962.68        87.14 o                         
   0  11   2       1302.77       1284.33       127.78 o                         
   1  11   2        548.84        389.96        31.11 o                         
   2  11   2         12.83          7.04         2.94 o                         
   3  11   2        969.13       1000.40        52.84 o                         
   4  11   2         19.80         29.63         4.49 o                         
   5  11   2        148.64        169.05        13.59 o                         
   6  11   2        267.77        262.11        31.02 o                         
   7  11   2        648.45        710.19        49.43 o                         
   8  11   2        439.64        626.89        49.45 o                         
  -8  12   2         85.80         94.16        20.13 o                         
  -7  12   2        307.63        290.72        24.68 o                         
  -6  12   2          2.52          4.87         3.02 o                         
  -5  12   2        931.63        906.85        51.73 o                         
  -4  12   2        113.17        110.69         6.87 o                         
  -3  12   2       1132.48       1046.86        47.12 o                         
  -2  12   2       1193.49       1007.48        53.85 o                         
  -1  12   2          0.10         -0.62         2.97 o                         
   0  12   2       1090.87        966.36        79.55 o                         
   1  12   2        723.18        619.17        34.96 o                         
   2  12   2        425.51        371.08        23.12 o                         
   3  12   2        645.00        637.69        36.73 o                         
   4  12   2        240.23        284.77        19.85 o                         
   5  12   2        829.79       1030.84        57.80 o                         
   6  12   2         36.38         34.18        10.23 o                         
   7  12   2        468.08        603.66        40.99 o                         
   8  12   2        520.75        681.05        71.26 o                         
  -8  13   2        495.94        507.56        92.34 o                         
  -7  13   2          9.13          6.26         4.70 o                         
  -6  13   2        282.70        305.64        16.38 o                         
  -5  13   2       3055.21       3078.28       118.69 o                         
  -4  13   2         42.55         37.18         3.97 o                         
  -3  13   2       1080.83       1021.92        37.00 o                         
  -2  13   2         53.32         47.74         4.78 o                         
  -1  13   2        533.30        463.85        35.76 o                         
   0  13   2       1801.14       1417.16       116.85 o                         
   1  13   2       1385.96       1218.79        58.05 o                         
   2  13   2          9.40          8.73         3.78 o                         
   3  13   2         68.69         78.81         8.81 o                         
   4  13   2        220.60        236.13        20.01 o                         
   5  13   2       1935.11       2210.25       129.95 o                         
   6  13   2       1433.67       1845.55       138.12 o                         
   7  13   2         12.77         12.93         6.55 o                         
  -8  14   2         93.97        104.66        23.47 o                         
  -7  14   2       1543.93       1676.19       127.42 o                         
  -6  14   2        317.84        340.68        29.70 o                         
  -5  14   2       1256.35       1202.83        58.54 o                         
  -4  14   2         16.13         14.97         3.33 o                         
  -3  14   2       1188.11       1215.86        45.36 o                         
  -2  14   2         65.73         64.74         5.97 o                         
  -1  14   2        223.07        223.28        18.97 o                         
   0  14   2         38.32         29.10         6.77 o                         
   1  14   2         10.32         16.88         4.57 o                         
   2  14   2        975.20        995.71        71.70 o                         
   3  14   2        663.51        679.04        46.84 o                         
   4  14   2         67.47         96.94        10.08 o                         
   5  14   2        333.29        426.59        33.72 o                         
   6  14   2        169.27        267.05        44.90 o                         
   7  14   2         34.34         48.97         9.06 o                         
  -7  15   2         41.47         45.50         7.81 o                         
  -6  15   2        165.56        183.81        15.90 o                         
  -5  15   2        127.48        151.70         9.35 o                         
  -4  15   2        501.60        463.47        22.26 o                         
  -3  15   2        193.88        177.08        12.20 o                         
  -2  15   2        303.14        304.72        14.73 o                         
  -1  15   2          1.44          2.21         3.16 o                         
   0  15   2         28.12         30.96         7.89 o                         
   1  15   2         24.48         39.65         6.76 o                         
   2  15   2        137.15        123.58        14.20 o                         
   3  15   2         68.30         65.25         6.81 o                         
   4  15   2         72.68         95.65         9.90 o                         
   5  15   2        263.20        290.12        26.26 o                         
   6  15   2          4.13          4.07        10.14 o                         
   7  15   2        611.04        801.61       184.26 o                         
  -7  16   2        520.03        612.10       101.92 o                         
  -6  16   2        172.63        212.49        21.47 o                         
  -5  16   2        376.89        429.46        24.39 o                         
  -4  16   2       1182.85       1236.06        58.16 o                         
  -3  16   2        193.87        203.78        18.41 o                         
  -2  16   2       1014.89       1058.76        49.67 o                         
  -1  16   2        100.27         95.58         8.66 o                         
   0  16   2         69.47         62.84        12.04 o                         
   1  16   2       2329.17       2396.64       174.09 o                         
   2  16   2        731.35        822.32        52.69 o                         
   3  16   2        218.53        255.86        17.52 o                         
   4  16   2        116.02        128.13        10.84 o                         
   5  16   2         74.13         82.96        11.72 o                         
   6  16   2        187.28        200.34        32.45 o                         
  -6  17   2        272.35        357.69        28.15 o                         
  -5  17   2         88.92         78.48         8.35 o                         
  -4  17   2       1303.21       1399.52        65.49 o                         
  -3  17   2        647.17        760.06        34.47 o                         
  -2  17   2         35.18         33.30         5.08 o                         
  -1  17   2        152.97        137.04        10.65 o                         
   0  17   2         35.21         29.01         8.01 o                         
   1  17   2          7.39         24.26         8.56 o                         
   2  17   2          5.04          8.44         5.81 o                         
   3  17   2        781.08        893.99        48.58 o                         
   4  17   2        650.82        746.59        43.08 o                         
   5  17   2         12.95          7.74         4.03 o                         
   6  17   2          7.10          7.34         8.97 o                         
  -6  18   2          9.77         11.10         4.56 o                         
  -5  18   2         46.27         49.68         9.10 o                         
  -4  18   2         13.42         18.37         3.20 o                         
  -3  18   2        756.30        871.96        44.87 o                         
  -2  18   2         78.90         78.32         7.37 o                         
  -1  18   2       2037.12       1974.82        92.51 o                         
   0  18   2          1.14          2.62         6.73 o                         
   1  18   2        232.51        228.62        25.40 o                         
   2  18   2          3.60          4.66         4.02 o                         
   3  18   2        207.74        228.99        15.17 o                         
   4  18   2        265.50        324.18        19.66 o                         
   5  18   2        174.45        210.38        18.99 o                         
  -5  19   2         38.17         37.28         4.14 o                         
  -4  19   2        101.25        106.40         7.22 o                         
  -3  19   2         30.03         41.56         4.26 o                         
  -2  19   2          2.32          4.42         3.76 o                         
  -1  19   2         18.07         22.14         5.10 o                         
   0  19   2        364.85        397.33        28.20 o                         
   1  19   2       1151.20        941.53       127.16 o                         
   2  19   2        345.26        389.48        32.10 o                         
   3  19   2         86.49        130.16        10.30 o                         
   4  19   2        934.26       1345.86        82.61 o                         
  -4  20   2        126.59        118.60         7.52 o                         
  -3  20   2         32.88         24.66         3.75 o                         
  -2  20   2        339.08        339.80        25.94 o                         
  -1  20   2        309.00        348.03        20.16 o                         
   0  20   2        590.60        682.11        36.75 o                         
   1  20   2        153.12        118.88        12.92 o                         
   2  20   2        125.85        161.74        15.22 o                         
   3  20   2        157.43        211.70        15.45 o                         
   4  20   2        480.19        615.59        50.74 o                         
  -3  21   2         34.32         33.76         3.76 o                         
  -2  21   2        162.29        204.12        14.21 o                         
  -1  21   2         21.91         19.93         5.93 o                         
   0  21   2       1125.27       1293.10        70.37 o                         
   1  21   2         41.61         37.77         4.49 o                         
   2  21   2        382.19        456.30        46.79 o                         
  -1  22   2          1.17          3.09         1.99 o                         
   0  22   2         58.22         58.62         7.12 o                         
   1  22   2         46.91         39.23         5.62 o                         
  -9   0   3        106.35        153.12        17.22 o                         
  -7   0   3       1318.32       1600.55        99.53 o                         
  -5   0   3       7523.78       8520.39       668.90 o                         
  -3   0   3      12052.51      11975.68       714.90 o                         
  -1   0   3      18610.39      17798.38       757.32 o                         
   1   0   3      25408.89      25772.70      2050.95 o                         
   3   0   3        344.86        373.98        38.95 o                         
   5   0   3          6.32         15.89         4.94 o                         
   7   0   3       4437.43       4874.71       791.37 o                         
   9   0   3        109.96        122.43        24.10 o                         
 -10   1   3        770.98        764.89        59.10 o                         
  -9   1   3        300.76        399.34        26.94 o                         
  -8   1   3       1306.67       1691.33        69.43 o                         
  -7   1   3        344.66        403.87        18.00 o                         
  -6   1   3        415.69        456.60        16.63 o                         
  -5   1   3       4539.49       5622.90       280.81 o                         
  -4   1   3       1241.59       1377.03        99.35 o                         
  -3   1   3       1299.86       1111.08        46.74 o                         
  -2   1   3       4756.18       5003.56       219.46 o                         
  -1   1   3       2379.98       2350.65       101.54 o                         
   0   1   3       3671.52       3437.95       245.47 o                         
   1   1   3       3471.53       3820.41       153.89 o                         
   2   1   3       8683.68       9780.85       392.53 o                         
   3   1   3          0.65          2.11         4.04 o                         
   4   1   3       3477.98       3382.06       221.25 o                         
   5   1   3        187.96        236.19        12.05 o                         
   6   1   3        355.03        398.33        23.76 o                         
   7   1   3        183.18        230.66        23.10 o                         
   8   1   3          0.44          2.37         4.80 o                         
   9   1   3        839.24        803.00        76.62 o                         
 -10   2   3        315.74        320.59        29.62 o                         
  -9   2   3         13.10         18.83         5.38 o                         
  -8   2   3         82.71         67.87         7.01 o                         
  -7   2   3       1159.18       1348.33        48.79 o                         
  -6   2   3        663.67        838.76        31.59 o                         
  -5   2   3        553.10        754.37        47.69 o                         
  -4   2   3        646.03        753.35        60.46 o                         
  -3   2   3       2205.11       2257.50        88.57 o                         
  -2   2   3          9.19          9.52         2.24 o                         
  -1   2   3       1896.48       2115.02       167.79 o                         
   0   2   3      16564.70      15745.81       902.25 o                         
   1   2   3         44.43         45.20         4.77 o                         
   2   2   3        846.74       1129.04        52.17 o                         
   3   2   3         51.15         30.18         6.69 o                         
   4   2   3          4.01          4.13         4.66 o                         
   5   2   3       1376.32       1696.38        60.67 o                         
   6   2   3        633.24        731.76        35.67 o                         
   7   2   3       3431.96       3646.26       275.96 o                         
   8   2   3         82.31         65.55        10.16 o                         
   9   2   3        911.03        805.44        56.70 o                         
 -10   3   3        375.30        377.17        31.43 o                         
  -9   3   3          0.90          3.62         4.07 o                         
  -8   3   3        129.90        134.05        11.83 o                         
  -7   3   3        637.36        835.35        38.83 o                         
  -6   3   3        979.87       1306.22        49.03 o                         
  -5   3   3          2.13          3.31         3.35 o                         
  -4   3   3      11159.23      12524.82       689.59 o                         
  -3   3   3        275.37        359.05        17.57 o                         
  -2   3   3       1412.86       1241.43        65.38 o                         
  -1   3   3       7816.23       6054.10       269.74 o                         
   0   3   3      38788.27      37315.94      1624.66 o                         
   1   3   3      14986.43      17111.83       950.02 o                         
   2   3   3        131.05        148.02        12.08 o                         
   3   3   3        787.99        727.02        36.59 o                         
   4   3   3        800.43        661.79        47.21 o                         
   5   3   3       2882.81       3323.11       140.57 o                         
   6   3   3       5848.21       6634.17       252.34 o                         
   7   3   3         71.07         75.04        10.72 o                         
   8   3   3        378.99        386.12        45.58 o                         
   9   3   3        141.28        110.46        15.09 o                         
 -10   4   3          0.22         -2.74         5.23 o                         
  -9   4   3          6.93          5.45         4.41 o                         
  -8   4   3         93.07         85.20         9.62 o                         
  -7   4   3        247.58        352.76        18.86 o                         
  -6   4   3        884.09       1235.59        46.23 o                         
  -5   4   3       1470.23       1983.02        98.21 o                         
  -4   4   3         15.31         19.04         5.21 o                         
  -3   4   3          2.67          5.19         2.52 o                         
  -2   4   3        953.63        829.57        43.74 o                         
  -1   4   3       7387.56       5856.92       372.46 o                         
   0   4   3       1506.96       1495.01       102.31 o                         
   1   4   3      23961.27      25932.69      2126.58 o                         
   2   4   3         61.78         81.01         7.60 o                         
   3   4   3       1001.42       1024.03        48.53 o                         
   4   4   3        753.63        842.27        38.63 o                         
   5   4   3        148.71        135.18        10.39 o                         
   6   4   3          1.38          1.81         3.53 o                         
   7   4   3        239.80        270.72        24.30 o                         
   8   4   3        555.66        556.80        71.28 o                         
   9   4   3          0.04          8.39        10.14 o                         
 -10   5   3       1536.74       1347.03       108.51 o                         
  -9   5   3        393.00        461.95        31.81 o                         
  -8   5   3        104.86         99.30        10.24 o                         
  -7   5   3        117.39        146.37        14.59 o                         
  -6   5   3       3272.99       4386.15       196.29 o                         
  -5   5   3        413.78        541.94        27.33 o                         
  -4   5   3       9175.09       8623.40       581.05 o                         
  -3   5   3        397.90        320.50        22.87 o                         
  -2   5   3         13.13          7.61         3.74 o                         
  -1   5   3       5075.55       4221.09       327.54 o                         
   0   5   3        209.57        124.57        15.43 o                         
   1   5   3       3004.79       2315.50       203.87 o                         
   2   5   3        642.23        702.61        46.47 o                         
   3   5   3        846.38        743.01        59.40 o                         
   4   5   3          2.50          3.53         2.40 o                         
   5   5   3       4819.46       5449.83       223.32 o                         
   6   5   3        400.75        396.27        22.88 o                         
   7   5   3        217.30        261.48        23.39 o                         
   8   5   3         86.00         82.90        10.03 o                         
   9   5   3         76.22         38.69        11.90 o                         
 -10   6   3          2.19          1.34         3.37 o                         
  -9   6   3        169.81        187.50        16.63 o                         
  -8   6   3        404.20        451.14        28.89 o                         
  -7   6   3       1054.84       1276.80        60.74 o                         
  -6   6   3         45.76         43.08         6.74 o                         
  -5   6   3          6.94         10.32         5.08 o                         
  -4   6   3        123.52        101.36        12.62 o                         
  -3   6   3        779.53        684.31        88.38 o                         
  -2   6   3        737.39        678.97        81.42 o                         
  -1   6   3       2721.90       2251.63       205.98 o                         
   0   6   3        787.78        632.24        70.77 o                         
   1   6   3         30.78         39.69         6.26 o                         
   2   6   3       5009.54       5424.48       279.87 o                         
   3   6   3        229.59        222.97        17.60 o                         
   4   6   3       2885.95       3177.07       113.90 o                         
   5   6   3          4.21          5.15         3.38 o                         
   6   6   3        187.34        208.44        13.91 o                         
   7   6   3        281.19        296.23        30.18 o                         
   8   6   3       1379.40       1200.62       177.42 o                         
   9   6   3        342.19        397.19        38.37 o                         
 -10   7   3          5.10          3.94         4.97 o                         
  -9   7   3       1042.02       1073.01        72.02 o                         
  -8   7   3        965.60       1010.44        61.48 o                         
  -7   7   3       2410.63       2756.60       158.27 o                         
  -6   7   3        745.92        800.81        44.10 o                         
  -5   7   3         30.57         22.07         3.93 o                         
  -4   7   3         12.14         11.36         2.94 o                         
  -3   7   3          3.01          6.44         4.02 o                         
  -2   7   3        200.63        198.76        21.12 o                         
  -1   7   3         30.26         26.51         7.53 o                         
   0   7   3        663.17        528.77        44.50 o                         
   1   7   3        497.91        598.20        36.48 o                         
   2   7   3       7480.29       7795.69       631.03 o                         
   3   7   3        239.43        216.22        24.39 o                         
   4   7   3       4501.95       4640.20       199.84 o                         
   5   7   3        106.76         98.91         8.54 o                         
   6   7   3         24.52         29.26         5.75 o                         
   7   7   3         57.41         52.44         7.53 o                         
   8   7   3         71.16         76.73        11.78 o                         
   9   7   3        232.40        130.99        32.74 o                         
  -9   8   3         24.84         24.71         5.11 o                         
  -8   8   3        630.33        665.20        61.58 o                         
  -7   8   3        805.80        851.25        54.96 o                         
  -6   8   3          4.26         12.46         4.81 o                         
  -5   8   3       2505.58       2647.91       132.80 o                         
  -4   8   3       3219.95       3498.58       217.68 o                         
  -3   8   3       5018.46       4333.86       386.09 o                         
  -2   8   3       5985.95       6056.26       656.64 o                         
  -1   8   3        794.31        800.30        59.57 o                         
   0   8   3        606.75        459.44        35.01 o                         
   1   8   3        800.37        819.06        72.88 o                         
   2   8   3        536.91        607.36        48.90 o                         
   3   8   3        681.77        685.53        51.63 o                         
   4   8   3          2.60          4.89         2.38 o                         
   5   8   3       1944.71       1937.13        99.14 o                         
   6   8   3        175.82        201.03        19.67 o                         
   7   8   3        223.23        257.45        35.71 o                         
   8   8   3        358.08        438.69        56.23 o                         
  -9   9   3          3.06          4.50         4.20 o                         
  -8   9   3       1444.92       1607.32       110.84 o                         
  -7   9   3        827.05        853.89        56.15 o                         
  -6   9   3       3045.05       3435.33       162.84 o                         
  -5   9   3        117.33        122.07         8.56 o                         
  -4   9   3         16.19         17.67         2.39 o                         
  -3   9   3       3636.55       3223.43       124.14 o                         
  -2   9   3       2832.30       2182.09       158.36 o                         
  -1   9   3       3718.87       3315.34       398.43 o                         
   0   9   3        411.67        428.00        28.03 o                         
   1   9   3          6.52         21.92         5.69 o                         
   2   9   3         35.70         55.83        10.01 o                         
   3   9   3         43.17         32.20         4.71 o                         
   4   9   3          0.83          4.43         2.76 o                         
   5   9   3         32.20         46.65         7.27 o                         
   6   9   3         51.40         36.33         8.85 o                         
   7   9   3       1988.02       2593.24       231.56 o                         
   8   9   3         61.99         76.80        10.85 o                         
  -9  10   3         56.97         40.72         6.72 o                         
  -8  10   3        100.13        107.65        15.48 o                         
  -7  10   3        294.17        334.58        26.96 o                         
  -6  10   3       1145.84       1261.72        61.56 o                         
  -5  10   3        254.10        253.29        18.05 o                         
  -4  10   3       1573.03       1555.87        55.28 o                         
  -3  10   3        103.16         84.36         5.40 o                         
  -2  10   3        415.09        372.84        25.66 o                         
  -1  10   3         25.92         38.03        11.68 o                         
   0  10   3        434.66        425.46        31.49 o                         
   1  10   3        457.54        463.08        47.11 o                         
   2  10   3        488.42        440.09        39.67 o                         
   3  10   3         16.59         21.23         3.92 o                         
   4  10   3          0.23          4.56         2.59 o                         
   5  10   3        516.01        511.77        34.55 o                         
   6  10   3        371.12        318.02        33.57 o                         
   7  10   3        348.00        389.34        63.18 o                         
   8  10   3         74.97         91.52        26.85 o                         
  -9  11   3         98.87        113.95        12.26 o                         
  -8  11   3        217.14        228.27        30.64 o                         
  -7  11   3         63.87         52.63         8.83 o                         
  -6  11   3        258.22        253.13        14.81 o                         
  -5  11   3       1337.18       1370.43        49.71 o                         
  -4  11   3        650.59        556.90        24.95 o                         
  -3  11   3       2319.59       2129.33        88.46 o                         
  -2  11   3       1128.14        832.03        48.13 o                         
  -1  11   3        778.30        701.15        92.10 o                         
   0  11   3       8771.56       7369.23       568.16 o                         
   1  11   3       1248.50       1116.87        70.23 o                         
   2  11   3         78.97         64.05         9.35 o                         
   3  11   3         62.90         68.03         6.83 o                         
   4  11   3        373.53        385.17        27.17 o                         
   5  11   3         23.04         33.32         7.66 o                         
   6  11   3        631.45        791.37        88.44 o                         
   7  11   3        164.76        186.31        16.37 o                         
   8  11   3        759.16       1010.93       138.98 o                         
  -8  12   3          0.16          0.97         4.02 o                         
  -7  12   3        182.53        199.00        26.13 o                         
  -6  12   3         71.32         73.19         7.01 o                         
  -5  12   3         97.64         96.23         8.91 o                         
  -4  12   3       1095.58        999.20        37.39 o                         
  -3  12   3        356.74        327.45        14.66 o                         
  -2  12   3        138.58         85.52         7.57 o                         
  -1  12   3       1582.20       1358.26       110.39 o                         
   0  12   3        275.55        245.12        23.98 o                         
   1  12   3       1626.06       1403.40        85.27 o                         
   2  12   3       1472.09       1278.02       101.15 o                         
   3  12   3          1.48          5.54         3.39 o                         
   4  12   3        211.91        233.17        33.66 o                         
   5  12   3         60.96         66.74        14.35 o                         
   6  12   3         27.04         27.13         9.51 o                         
   7  12   3         30.00         39.57         7.52 o                         
  -8  13   3        173.07        191.23        18.06 o                         
  -7  13   3       1213.60       1234.90       159.94 o                         
  -6  13   3        696.61        672.70        39.50 o                         
  -5  13   3        714.17        730.00        34.54 o                         
  -4  13   3        208.99        169.85         9.49 o                         
  -3  13   3         29.54         36.97         3.99 o                         
  -2  13   3        177.18        112.08        10.41 o                         
  -1  13   3          0.07          0.29         2.95 o                         
   0  13   3        108.27         92.64        10.46 o                         
   1  13   3       5603.64       5352.83       199.39 o                         
   2  13   3       1300.15       1253.68        84.38 o                         
   3  13   3        334.94        373.84        26.40 o                         
   4  13   3        535.22        590.68        56.32 o                         
   5  13   3       2088.61       2172.06       186.90 o                         
   6  13   3          9.20          4.72         6.35 o                         
   7  13   3        451.29        558.93        66.83 o                         
  -8  14   3         50.48         52.42         9.30 o                         
  -7  14   3         10.55         10.49         7.03 o                         
  -6  14   3        211.39        222.14        15.33 o                         
  -5  14   3          0.28          2.78         2.77 o                         
  -4  14   3         29.42         30.97         5.24 o                         
  -3  14   3        757.10        685.70        35.68 o                         
  -2  14   3          5.04          4.17         2.83 o                         
  -1  14   3          1.12         -0.07         3.65 o                         
   0  14   3       1798.45       1910.78       196.17 o                         
   1  14   3       1462.93       1401.43        93.17 o                         
   2  14   3        130.53        136.27        12.92 o                         
   3  14   3          2.21          3.01         3.98 o                         
   4  14   3        972.44       1042.90        65.87 o                         
   5  14   3         75.72         70.73         9.55 o                         
   6  14   3       1528.56       2043.84       142.01 o                         
   7  14   3        346.64        395.48        47.92 o                         
  -7  15   3        239.43        276.88        29.55 o                         
  -6  15   3        233.12        258.89        17.57 o                         
  -5  15   3        469.37        475.92        30.49 o                         
  -4  15   3        137.13        148.21        12.46 o                         
  -3  15   3        406.83        419.47        19.83 o                         
  -2  15   3        100.10         93.48         7.23 o                         
  -1  15   3       1458.76       1189.23        72.91 o                         
   0  15   3         36.24         32.24         8.12 o                         
   1  15   3        961.41        927.53        55.40 o                         
   2  15   3        313.05        277.49        25.04 o                         
   3  15   3        875.20        928.46        81.13 o                         
   4  15   3       1327.09       1562.61       111.44 o                         
   5  15   3       1642.58       1825.95       167.31 o                         
   6  15   3        509.70        609.91       199.63 o                         
  -7  16   3         34.47         42.90         7.95 o                         
  -6  16   3        316.49        405.43        29.93 o                         
  -5  16   3         39.27         42.83         4.91 o                         
  -4  16   3         25.60         25.84         6.02 o                         
  -3  16   3        148.85        121.08         8.32 o                         
  -2  16   3         65.90         58.22         6.58 o                         
  -1  16   3        803.99        724.64        40.29 o                         
   0  16   3        367.28        326.40        28.80 o                         
   1  16   3        543.00        575.44        38.25 o                         
   2  16   3        730.20        836.42        61.02 o                         
   3  16   3        106.29        122.40        13.43 o                         
   4  16   3         93.47        115.83        10.65 o                         
   5  16   3        129.03        131.51        17.38 o                         
   6  16   3        101.08        135.31        21.66 o                         
  -6  17   3         18.82         19.55         4.67 o                         
  -5  17   3        663.01        672.26        46.04 o                         
  -4  17   3         13.54         12.74         2.99 o                         
  -3  17   3       3239.64       3417.99       195.96 o                         
  -2  17   3        423.21        450.47        22.02 o                         
  -1  17   3        545.26        512.91        34.32 o                         
   0  17   3        960.43        828.40        87.36 o                         
   1  17   3         14.20         11.00         5.67 o                         
   2  17   3        413.17        433.89        37.65 o                         
   3  17   3         68.71         77.17         8.10 o                         
   4  17   3        114.52        140.38        13.76 o                         
   5  17   3          4.78          6.30         4.70 o                         
  -6  18   3        839.05       1011.85        75.26 o                         
  -5  18   3         75.54         92.20         6.80 o                         
  -4  18   3        274.93        330.98        26.80 o                         
  -3  18   3        754.62        807.46        48.81 o                         
  -2  18   3        210.90        246.30        17.59 o                         
  -1  18   3        131.06        120.23        10.49 o                         
   0  18   3       1266.20       1052.61        76.64 o                         
   1  18   3          7.19          5.51         5.36 o                         
   2  18   3        144.57        173.89        16.24 o                         
   3  18   3          1.19          1.74         3.44 o                         
   4  18   3        236.18        276.03        19.40 o                         
   5  18   3         57.87         55.42         8.19 o                         
  -5  19   3        373.56        408.09        21.47 o                         
  -4  19   3        108.93        106.66         7.64 o                         
  -3  19   3        846.34        952.21        88.82 o                         
  -2  19   3        107.84        128.09        11.38 o                         
  -1  19   3       1827.38       2042.55       164.82 o                         
   0  19   3       1338.85       1246.98        88.25 o                         
   1  19   3       1000.54        862.98        64.68 o                         
   2  19   3         26.31         24.43         7.94 o                         
   3  19   3        489.79        581.91        42.49 o                         
   4  19   3        694.95        896.76        79.77 o                         
  -4  20   3         25.91         31.16         3.46 o                         
  -3  20   3         86.90         98.93         7.14 o                         
  -2  20   3        107.04        103.88        10.65 o                         
  -1  20   3        227.48        258.70        24.66 o                         
   0  20   3        199.13        212.22        14.40 o                         
   1  20   3         31.18         37.33         6.27 o                         
   2  20   3         83.97         75.60         7.88 o                         
   3  20   3         11.23          7.91         2.45 o                         
  -3  21   3         20.17         20.51         2.88 o                         
  -2  21   3         55.58         66.96         5.97 o                         
  -1  21   3         11.19         11.41         3.04 o                         
   0  21   3          0.05         -1.22         2.38 o                         
   1  21   3         32.38         30.10         5.93 o                         
   2  21   3         43.56         53.95         7.13 o                         
 -10   0   4        226.64        170.84        34.00 o                         
  -8   0   4        874.19        925.18        58.20 o                         
  -6   0   4       1529.38       2153.43        87.05 o                         
  -4   0   4       1629.67       1874.97       245.49 o                         
  -2   0   4       2630.52       2424.49       242.50 o                         
   0   0   4      20834.14      24768.12      1314.53 o                         
   2   0   4        705.42        608.91        48.83 o                         
   4   0   4        419.73        534.88        42.52 o                         
   6   0   4       2847.08       3370.17       224.78 o                         
   8   0   4        240.59        218.14        54.37 o                         
 -10   1   4        670.73        637.60        52.30 o                         
  -9   1   4        235.55        298.83        17.97 o                         
  -8   1   4        294.28        451.34        22.55 o                         
  -7   1   4       1989.60       2576.82        91.19 o                         
  -6   1   4        169.20        210.63         8.76 o                         
  -5   1   4         17.78         13.22         6.93 o                         
  -4   1   4         13.34         -0.33         5.68 o                         
  -3   1   4       1313.90       1291.62        66.53 o                         
  -2   1   4       5038.17       4733.88       236.34 o                         
  -1   1   4        208.28        212.40        13.99 o                         
   0   1   4       3706.37       3636.54       219.01 o                         
   1   1   4       1625.46       1617.45        75.18 o                         
   2   1   4       2466.80       3101.23       152.47 o                         
   3   1   4       2488.02       2829.43       181.07 o                         
   4   1   4       3694.02       4396.98       157.25 o                         
   5   1   4       4773.30       5227.10       240.04 o                         
   6   1   4       1472.34       1559.11        78.50 o                         
   7   1   4        335.15        337.48        34.68 o                         
   8   1   4        100.79         74.76         9.15 o                         
   9   1   4         66.92         64.30         8.59 o                         
 -10   2   4        521.20        466.03        37.69 o                         
  -9   2   4         17.74         19.69         5.24 o                         
  -8   2   4        289.89        296.99        17.74 o                         
  -7   2   4         49.12         47.33         4.77 o                         
  -6   2   4        231.67        302.91        12.54 o                         
  -5   2   4       2493.74       3492.04       276.58 o                         
  -4   2   4          7.98         13.36         6.95 o                         
  -3   2   4       1890.46       1805.17        73.61 o                         
  -2   2   4       9249.74       8756.14       440.48 o                         
  -1   2   4       4291.83       4138.44       341.90 o                         
   0   2   4        670.80        609.09        38.46 o                         
   1   2   4       6895.03       6844.56       355.20 o                         
   2   2   4        469.52        415.98        25.07 o                         
   3   2   4       1208.50       1262.13        82.94 o                         
   4   2   4        824.05        872.73        36.93 o                         
   5   2   4          1.02          1.62         2.95 o                         
   6   2   4         17.45         11.60         4.21 o                         
   7   2   4        156.34        145.69        14.10 o                         
   8   2   4         70.56         62.48         8.53 o                         
   9   2   4        200.25        152.96        25.55 o                         
 -10   3   4         36.14         11.68         6.69 o                         
  -9   3   4        787.57        782.84        43.86 o                         
  -8   3   4        784.31        791.61        40.95 o                         
  -7   3   4        325.33        304.36        15.03 o                         
  -6   3   4       3304.33       4523.10       159.43 o                         
  -5   3   4        266.94        392.50        20.03 o                         
  -4   3   4         42.30         21.42         5.31 o                         
  -3   3   4        424.26        417.13        20.99 o                         
  -2   3   4         98.17         80.77        10.19 o                         
  -1   3   4      18728.38      16923.50      1084.57 o                         
   0   3   4       7577.69       6729.25       622.75 o                         
   1   3   4       1044.34       1092.51        46.68 o                         
   2   3   4       6350.57       6825.80       299.38 o                         
   3   3   4        436.02        722.79        52.57 o                         
   4   3   4         29.70         23.29         3.64 o                         
   5   3   4        470.84        584.63        26.37 o                         
   6   3   4        152.13        140.54        10.84 o                         
   7   3   4         42.42         49.41         8.02 o                         
   8   3   4       1371.79       1084.14        82.90 o                         
   9   3   4        121.29         98.04        23.17 o                         
 -10   4   4         64.84         66.58         8.88 o                         
  -9   4   4          0.40          1.79         3.67 o                         
  -8   4   4          1.78          1.54         4.16 o                         
  -7   4   4        355.30        387.56        20.22 o                         
  -6   4   4         46.70         89.00         6.11 o                         
  -5   4   4        436.29        691.87        33.93 o                         
  -4   4   4        924.50        793.37        43.42 o                         
  -3   4   4       2248.21       2202.61       102.55 o                         
  -2   4   4       9740.23       8438.68       414.89 o                         
  -1   4   4        480.64        447.84        33.71 o                         
   0   4   4       5685.84       5903.18       478.20 o                         
   1   4   4        429.46        446.91        36.71 o                         
   2   4   4        207.04        300.01        20.24 o                         
   3   4   4        612.67        633.58        38.23 o                         
   4   4   4        125.41        142.20        10.72 o                         
   5   4   4         20.81         17.25         4.05 o                         
   6   4   4         11.58         13.41         4.25 o                         
   7   4   4         98.73         84.59         9.22 o                         
   8   4   4        640.77        506.28        42.11 o                         
   9   4   4         13.97         12.41        19.78 o                         
 -10   5   4         12.35         22.48         5.33 o                         
  -9   5   4        221.19        258.28        18.64 o                         
  -8   5   4        536.85        594.19        35.53 o                         
  -7   5   4        592.02        875.27        45.29 o                         
  -6   5   4       2710.36       3519.93       203.50 o                         
  -5   5   4          0.74          0.88         2.23 o                         
  -4   5   4       2001.18       2058.98       128.47 o                         
  -3   5   4       6163.58       5906.04       344.05 o                         
  -2   5   4          2.15          6.04         3.83 o                         
  -1   5   4        172.42        218.30        31.66 o                         
   0   5   4        300.79        332.76        36.77 o                         
   1   5   4       2338.46       1909.68       260.39 o                         
   2   5   4        106.20        107.56        13.91 o                         
   3   5   4        215.32        140.99        23.80 o                         
   4   5   4          9.95          9.30         3.89 o                         
   5   5   4       1448.40       1598.59        84.96 o                         
   6   5   4        785.71        784.54        64.70 o                         
   7   5   4        903.77        850.45        63.20 o                         
   8   5   4         29.62         29.27         6.77 o                         
 -10   6   4        188.60        156.74        16.08 o                         
  -9   6   4       1593.01       1724.36        91.66 o                         
  -8   6   4        155.35        212.89        16.65 o                         
  -7   6   4        216.21        243.52        19.64 o                         
  -6   6   4       2251.11       2982.28       200.18 o                         
  -5   6   4        100.26        112.83        10.74 o                         
  -4   6   4       1746.49       1822.07       139.92 o                         
  -3   6   4       1119.90        831.56        90.98 o                         
  -2   6   4       2478.38       2429.48       326.89 o                         
  -1   6   4       1440.17       1592.15       160.48 o                         
   0   6   4        459.87        329.91        30.39 o                         
   1   6   4        542.52        638.11        41.22 o                         
   2   6   4        516.01        462.99        44.11 o                         
   3   6   4        135.68        139.87         9.90 o                         
   4   6   4         58.71         98.59        10.08 o                         
   5   6   4        537.62        561.23        35.42 o                         
   6   6   4        479.42        437.15        34.45 o                         
   7   6   4        534.68        392.78        39.42 o                         
   8   6   4        434.45        420.32        36.19 o                         
 -10   7   4         15.77         20.23         6.71 o                         
  -9   7   4        814.81        871.32        52.63 o                         
  -8   7   4        178.79        200.29        16.48 o                         
  -7   7   4        392.90        478.50        35.65 o                         
  -6   7   4       3500.98       4326.88       206.68 o                         
  -5   7   4       8223.36       9802.71       656.69 o                         
  -4   7   4        446.88        444.00        31.24 o                         
  -3   7   4        464.51        341.06        33.53 o                         
  -2   7   4       1159.98       1202.22       189.84 o                         
  -1   7   4       1179.83       1068.11        90.83 o                         
   0   7   4       1194.93       1090.10       116.49 o                         
   1   7   4         86.30         75.02        15.52 o                         
   2   7   4        760.09        767.10        53.24 o                         
   3   7   4        356.03        414.40        23.64 o                         
   4   7   4       3317.18       3393.88       134.43 o                         
   5   7   4       1565.82       1389.89        84.87 o                         
   6   7   4       2956.99       2296.21       150.75 o                         
   7   7   4         42.68         28.42         6.69 o                         
   8   7   4        185.35        187.30        18.18 o                         
  -9   8   4        134.28        108.57        10.42 o                         
  -8   8   4        305.64        291.83        27.06 o                         
  -7   8   4          8.51         16.54         6.23 o                         
  -6   8   4       3574.45       4289.64       198.76 o                         
  -5   8   4       1375.23       1650.31       121.05 o                         
  -4   8   4         18.82         14.72         2.53 o                         
  -3   8   4       3299.80       2652.33       219.28 o                         
  -2   8   4        399.94        407.73        56.74 o                         
  -1   8   4       3468.24       3030.77       202.71 o                         
   0   8   4       3771.97       3317.75       227.15 o                         
   1   8   4        507.50        438.77        33.89 o                         
   2   8   4        611.08        494.84        45.25 o                         
   3   8   4       1084.18       1195.86        50.88 o                         
   4   8   4       2391.22       2612.03       125.55 o                         
   5   8   4          0.89          3.86         5.27 o                         
   6   8   4        107.19         93.34        14.29 o                         
   7   8   4         64.59         58.18        12.65 o                         
   8   8   4        526.63        679.93        84.48 o                         
  -9   9   4         99.47        112.47        10.25 o                         
  -8   9   4        176.45        194.54        15.27 o                         
  -7   9   4         26.15         27.52         6.90 o                         
  -6   9   4         68.36         75.85         9.29 o                         
  -5   9   4        145.25        132.49        12.72 o                         
  -4   9   4        667.76        628.55        30.26 o                         
  -3   9   4        196.27        228.15         9.80 o                         
  -2   9   4         34.24         72.93        16.23 o                         
  -1   9   4        707.91        686.73        82.01 o                         
   0   9   4       7842.47       6858.56       356.52 o                         
   1   9   4        582.50        482.44        54.39 o                         
   2   9   4        416.49        440.20        35.99 o                         
   3   9   4        828.87        882.88        70.67 o                         
   4   9   4        147.77        132.32        10.97 o                         
   5   9   4       3500.25       3424.84       280.64 o                         
   6   9   4        328.51        292.26        40.60 o                         
   7   9   4        718.64        917.15        66.17 o                         
   8   9   4         13.39         22.97         6.21 o                         
  -9  10   4         26.29         21.45         6.89 o                         
  -8  10   4         86.29         98.23        10.46 o                         
  -7  10   4          1.44          2.71         4.68 o                         
  -6  10   4       1277.26       1255.12        64.14 o                         
  -5  10   4        634.46        707.09        37.49 o                         
  -4  10   4         14.27         11.73         2.40 o                         
  -3  10   4        165.58        168.15         8.06 o                         
  -2  10   4        171.30        189.09         9.41 o                         
  -1  10   4       1237.81       1217.93        82.88 o                         
   0  10   4       1949.11       1682.41       110.88 o                         
   1  10   4        903.12        646.07        50.89 o                         
   2  10   4         13.10         10.05         5.08 o                         
   3  10   4        924.84       1044.43        63.86 o                         
   4  10   4         63.23         64.09         7.85 o                         
   5  10   4        132.21        120.66        18.90 o                         
   6  10   4          0.17          0.55         4.58 o                         
   7  10   4        371.21        461.66        62.70 o                         
   8  10   4         71.35         74.12        10.88 o                         
  -9  11   4        660.62        610.00       116.83 o                         
  -8  11   4        509.19        493.88        56.84 o                         
  -7  11   4        180.82        186.71        22.32 o                         
  -6  11   4         71.04         63.21         9.27 o                         
  -5  11   4       1511.32       1441.73        59.05 o                         
  -4  11   4        258.29        264.08        12.68 o                         
  -3  11   4        250.98        239.12        11.66 o                         
  -2  11   4       2035.19       1797.47       104.29 o                         
  -1  11   4       3538.57       2933.22       207.21 o                         
   0  11   4       1447.82       1200.50        68.62 o                         
   1  11   4       1902.26       1563.88       130.38 o                         
   2  11   4        366.55        305.38        36.65 o                         
   3  11   4         35.19         38.29         5.97 o                         
   4  11   4         16.85         21.66         4.95 o                         
   5  11   4        804.91        960.00       130.98 o                         
   6  11   4        831.77       1088.23        81.96 o                         
   7  11   4        493.28        615.41        37.86 o                         
  -8  12   4         36.38         32.44         6.17 o                         
  -7  12   4          1.09          1.58         4.60 o                         
  -6  12   4         59.73         58.98         6.76 o                         
  -5  12   4        170.05        176.23        12.72 o                         
  -4  12   4       4512.89       4402.66       148.60 o                         
  -3  12   4        538.25        492.72        26.91 o                         
  -2  12   4       1364.09       1234.68        64.55 o                         
  -1  12   4        954.35        891.85        64.26 o                         
   0  12   4        142.83        155.72        11.94 o                         
   1  12   4         98.32         59.36         8.27 o                         
   2  12   4       1854.20       1324.60        82.05 o                         
   3  12   4       1394.12       1280.14       128.14 o                         
   4  12   4        142.39        164.97        20.75 o                         
   5  12   4        215.27        250.89        29.13 o                         
   6  12   4          9.77         12.07         5.77 o                         
   7  12   4          5.67          4.19         3.91 o                         
  -8  13   4        202.24        191.31        28.71 o                         
  -7  13   4        815.50        813.45        99.13 o                         
  -6  13   4        182.17        171.50        13.27 o                         
  -5  13   4         62.06         54.50         5.79 o                         
  -4  13   4        469.62        469.99        20.06 o                         
  -3  13   4         34.20         22.77         3.40 o                         
  -2  13   4        348.96        367.57        20.38 o                         
  -1  13   4         13.15         17.25         4.56 o                         
   0  13   4        692.74        715.94        54.08 o                         
   1  13   4       2192.40       1909.81       135.85 o                         
   2  13   4       1077.12        854.57        44.63 o                         
   3  13   4        258.08        260.80        32.92 o                         
   4  13   4        245.62        301.72        23.78 o                         
   5  13   4        154.82        178.38        29.51 o                         
   6  13   4       1064.24       1309.04       131.92 o                         
   7  13   4        711.03       1029.64        83.16 o                         
  -8  14   4          1.80          0.47         3.27 o                         
  -7  14   4        353.45        445.83        37.91 o                         
  -6  14   4         59.13         61.45         7.06 o                         
  -5  14   4          5.64          7.83         3.27 o                         
  -4  14   4          5.02         10.13         3.13 o                         
  -3  14   4        100.69         94.21         7.57 o                         
  -2  14   4        680.08        646.09        34.05 o                         
  -1  14   4       1924.76       1766.09       152.68 o                         
   0  14   4        372.91        325.30        24.81 o                         
   1  14   4        357.19        339.25        19.58 o                         
   2  14   4        473.65        467.04        35.90 o                         
   3  14   4        170.35        185.02        20.39 o                         
   4  14   4          1.37          0.02         4.26 o                         
   5  14   4        300.45        359.01        43.21 o                         
   6  14   4        338.60        412.95        48.91 o                         
  -7  15   4        817.74        818.44        75.35 o                         
  -6  15   4        474.49        477.73        52.50 o                         
  -5  15   4        844.98        843.96        53.96 o                         
  -4  15   4       1011.56        973.27        62.01 o                         
  -3  15   4        390.73        331.13        21.41 o                         
  -2  15   4         67.17         63.76         6.86 o                         
  -1  15   4        138.91        123.51        13.94 o                         
   0  15   4         24.13         12.21         5.62 o                         
   1  15   4        288.68        297.34        26.67 o                         
   2  15   4          0.77          4.01         3.92 o                         
   3  15   4          0.50          6.86         5.05 o                         
   4  15   4        174.04        227.85        27.21 o                         
   5  15   4          5.62          3.91         4.19 o                         
   6  15   4        305.79        415.40        40.74 o                         
  -7  16   4          8.17         12.06         3.50 o                         
  -6  16   4         38.29         30.97         4.90 o                         
  -5  16   4         59.39         70.87         6.70 o                         
  -4  16   4        322.58        376.72        37.85 o                         
  -3  16   4        578.25        638.15        41.46 o                         
  -2  16   4       2319.76       2109.01       146.05 o                         
  -1  16   4        996.29        850.68        47.32 o                         
   0  16   4        363.87        312.74        57.14 o                         
   1  16   4       1092.62       1180.68        90.48 o                         
   2  16   4          7.95          8.31         4.69 o                         
   3  16   4         19.13         18.68        10.85 o                         
   4  16   4        380.07        441.40        31.39 o                         
   5  16   4        422.38        444.93        47.93 o                         
   6  16   4        218.66        291.03        43.18 o                         
  -6  17   4        282.32        260.24        29.56 o                         
  -5  17   4         20.29         15.07         3.39 o                         
  -4  17   4          8.85         12.54         3.43 o                         
  -3  17   4        251.28        233.34        16.06 o                         
  -2  17   4        371.75        327.82        30.40 o                         
  -1  17   4        355.23        353.41        35.06 o                         
   0  17   4          6.65          4.61         5.71 o                         
   1  17   4         36.66         28.19         9.16 o                         
   2  17   4       1111.67       1288.55        76.05 o                         
   3  17   4        157.28        179.70        16.30 o                         
   4  17   4         40.99         35.46         5.38 o                         
   5  17   4        347.04        458.46        34.89 o                         
  -6  18   4         19.22          9.89         3.20 o                         
  -5  18   4         19.75         17.44         3.28 o                         
  -4  18   4         88.07         86.54         9.63 o                         
  -3  18   4         15.58         22.41         3.37 o                         
  -2  18   4        270.85        254.64        15.84 o                         
  -1  18   4        215.78        188.80        17.28 o                         
   0  18   4         40.75         35.08         5.77 o                         
   1  18   4        761.26        731.87       136.71 o                         
   2  18   4         24.05         23.93         8.48 o                         
   3  18   4        397.91        497.50        29.10 o                         
   4  18   4        173.88        191.29        16.47 o                         
  -5  19   4        141.79        137.43        12.34 o                         
  -4  19   4         23.37         28.88         3.91 o                         
  -3  19   4          8.16          6.01         2.62 o                         
  -2  19   4        236.80        248.88        17.40 o                         
  -1  19   4         12.45         10.96         3.01 o                         
   0  19   4        414.49        383.12        24.32 o                         
   1  19   4        682.09        556.56        36.29 o                         
   2  19   4          3.47          3.59         3.33 o                         
   3  19   4         43.32         36.48         7.20 o                         
   4  19   4         49.22         50.99        10.94 o                         
  -4  20   4        151.87        154.49        10.42 o                         
  -3  20   4         36.03         36.75         5.18 o                         
  -2  20   4        102.64        111.88         8.27 o                         
  -1  20   4         23.30         32.50         4.43 o                         
   0  20   4        676.22        724.65        60.25 o                         
   1  20   4        350.67        311.84        19.30 o                         
   2  20   4        796.61        905.96        53.76 o                         
   3  20   4          1.87          0.99         1.71 o                         
  -3  21   4        138.15        117.49        11.39 o                         
  -2  21   4         25.77         24.48         4.88 o                         
  -1  21   4          1.56          3.40         1.85 o                         
   0  21   4        457.27        531.31        32.10 o                         
   1  21   4         82.42         79.09         6.47 o                         
  -9   0   5       1565.67       1413.50       106.84 o                         
  -7   0   5       5098.94       6215.20       273.54 o                         
  -5   0   5        624.75        721.66        50.31 o                         
  -3   0   5        481.84        570.44        44.36 o                         
  -1   0   5      12617.03      11295.40       669.22 o                         
   1   0   5       1113.92       1263.63        79.78 o                         
   3   0   5       2211.94       2794.69       237.40 o                         
   5   0   5        141.98        142.38        23.10 o                         
   7   0   5       2378.53       1851.08       217.80 o                         
 -10   1   5          7.02          4.83        12.92 o                         
  -9   1   5         31.29         33.23         6.23 o                         
  -8   1   5        366.30        369.69        19.98 o                         
  -7   1   5         21.37         18.29         3.57 o                         
  -6   1   5       2333.66       3144.95       102.35 o                         
  -5   1   5        939.02       1113.97        51.26 o                         
  -4   1   5       9613.39       9039.58       421.58 o                         
  -3   1   5       8195.23       7757.24       444.16 o                         
  -2   1   5        444.45        290.47        36.87 o                         
  -1   1   5         90.00         68.47        10.09 o                         
   0   1   5       2732.66       2715.24       159.12 o                         
   1   1   5       3136.38       3771.95       247.14 o                         
   2   1   5         54.97         83.60        10.78 o                         
   3   1   5        567.95        627.22        51.66 o                         
   4   1   5          4.36          9.52         3.21 o                         
   5   1   5         63.51         78.98         9.68 o                         
   6   1   5       1407.99       1224.87       106.28 o                         
   7   1   5          8.77          0.00         8.68 o                         
   8   1   5          9.54          0.89         7.12 o                         
 -10   2   5         64.63         58.27        18.58 o                         
  -9   2   5         67.31         74.98         9.84 o                         
  -8   2   5        597.62        786.93        33.48 o                         
  -7   2   5          0.17          3.16         3.01 o                         
  -6   2   5        407.82        514.90        24.30 o                         
  -5   2   5       4164.46       5887.09       302.41 o                         
  -4   2   5        151.60        134.23        13.11 o                         
  -3   2   5        586.08        636.25        32.78 o                         
  -2   2   5         26.83         44.44        15.94 o                         
  -1   2   5        244.26        185.67        14.46 o                         
   0   2   5       3132.73       2597.85       209.84 o                         
   1   2   5        136.92        112.49        16.07 o                         
   2   2   5       1786.87       2287.13       119.48 o                         
   3   2   5       3877.67       3887.41       259.71 o                         
   4   2   5        427.82        395.44        20.71 o                         
   5   2   5        514.13        506.93        28.69 o                         
   6   2   5         30.87         16.72         9.82 o                         
   7   2   5          3.75          5.64         9.69 o                         
   8   2   5        160.76         97.75        16.39 o                         
 -10   3   5        101.01         58.13        20.19 o                         
  -9   3   5        745.57        680.06        36.04 o                         
  -8   3   5        447.39        551.39        26.58 o                         
  -7   3   5         76.59         95.87         6.97 o                         
  -6   3   5         63.62         98.59         6.37 o                         
  -5   3   5       1547.39       2069.42       125.90 o                         
  -4   3   5        743.00        628.77        35.55 o                         
  -3   3   5        163.84        158.30        12.13 o                         
  -2   3   5       1006.45        951.05        64.68 o                         
  -1   3   5        682.88        648.65        51.29 o                         
   0   3   5       2116.64       1644.93       116.06 o                         
   1   3   5        177.34        135.48        13.95 o                         
   2   3   5      11698.50      12265.95       695.39 o                         
   3   3   5        635.02        704.58        34.36 o                         
   4   3   5        167.01        219.66        12.31 o                         
   5   3   5       1049.97       1098.85        54.23 o                         
   6   3   5        677.48        634.27        74.61 o                         
   7   3   5       1288.39       1136.16       149.90 o                         
   8   3   5        114.01         95.44        16.22 o                         
 -10   4   5        243.23        215.22        17.89 o                         
  -9   4   5        275.51        363.94        22.05 o                         
  -8   4   5          3.93         12.54         4.52 o                         
  -7   4   5        178.91        198.92        13.20 o                         
  -6   4   5       2204.95       3013.33       164.24 o                         
  -5   4   5         26.62         45.69         7.43 o                         
  -4   4   5          9.33          9.13         3.64 o                         
  -3   4   5       2857.48       2683.31       132.86 o                         
  -2   4   5          2.16          4.81         4.42 o                         
  -1   4   5       4546.61       4574.30       369.05 o                         
   0   4   5        252.58        217.95        17.99 o                         
   1   4   5         55.85         51.62         8.58 o                         
   2   4   5         54.49         57.20         9.94 o                         
   3   4   5       2951.87       2920.65       105.19 o                         
   4   4   5        556.54        527.64        25.25 o                         
   5   4   5       1773.31       1701.13        94.29 o                         
   6   4   5        760.42        555.45        71.28 o                         
   7   4   5        664.59        558.34        45.61 o                         
   8   4   5         98.79         89.59        20.49 o                         
 -10   5   5        125.66        113.62        12.01 o                         
  -9   5   5        125.67        148.64        12.62 o                         
  -8   5   5       1227.70       1511.07        79.68 o                         
  -7   5   5        220.06        291.47        18.71 o                         
  -6   5   5         15.94         26.23         5.27 o                         
  -5   5   5       1054.98       1510.01        99.18 o                         
  -4   5   5       1727.90       1845.80       122.37 o                         
  -3   5   5       1409.40       1202.24       101.23 o                         
  -2   5   5       1001.02        840.72       118.40 o                         
  -1   5   5       6679.52       7239.23       740.32 o                         
   0   5   5       3952.31       2642.74       555.54 o                         
   1   5   5       1124.19        824.56       111.06 o                         
   2   5   5       2599.14       1799.65       176.41 o                         
   3   5   5         51.34         55.62         6.28 o                         
   4   5   5        489.01        428.93        24.28 o                         
   5   5   5        327.68        273.18        21.36 o                         
   6   5   5        104.76         79.29        12.10 o                         
   7   5   5       1236.32       1003.06       112.60 o                         
   8   5   5         36.55         20.98         7.04 o                         
 -10   6   5         18.17         15.13         4.32 o                         
  -9   6   5          0.23          1.71         3.65 o                         
  -8   6   5          0.68         -0.42         4.00 o                         
  -7   6   5        354.76        470.62        41.66 o                         
  -6   6   5        287.90        365.41        29.12 o                         
  -5   6   5          4.21          4.25         2.46 o                         
  -4   6   5        564.77        735.18        51.83 o                         
  -3   6   5         86.55         77.37        10.93 o                         
  -2   6   5        155.96        138.83        17.06 o                         
  -1   6   5       2048.74       1941.17       152.12 o                         
   0   6   5       1864.14       1436.25       104.09 o                         
   1   6   5        243.54        196.85        44.88 o                         
   2   6   5       1743.94       1709.90       232.82 o                         
   3   6   5        411.15        343.56        19.42 o                         
   4   6   5       5060.09       4520.14       207.76 o                         
   5   6   5         46.48         52.66         8.01 o                         
   6   6   5        458.84        419.56        42.45 o                         
   7   6   5        108.02         69.52        11.53 o                         
   8   6   5         11.37         10.48         6.50 o                         
 -10   7   5         37.27         37.16         8.65 o                         
  -9   7   5        191.57        196.35        16.67 o                         
  -8   7   5        101.54         91.54        10.06 o                         
  -7   7   5        532.36        650.88        57.49 o                         
  -6   7   5        959.56       1146.75        58.19 o                         
  -5   7   5       1676.08       1956.26       154.44 o                         
  -4   7   5        359.02        449.46        25.86 o                         
  -3   7   5       3963.94       3614.43       301.95 o                         
  -2   7   5          4.72          5.62         4.55 o                         
  -1   7   5       1940.49       1742.69       171.50 o                         
   0   7   5         17.10          5.00         6.61 o                         
   1   7   5        896.42        944.41        95.45 o                         
   2   7   5       1149.08       1088.20        80.74 o                         
   3   7   5         41.12         38.25         5.38 o                         
   4   7   5        660.73        591.24        48.70 o                         
   5   7   5          1.97          1.90         5.02 o                         
   6   7   5        581.15        501.60        37.28 o                         
   7   7   5        416.17        349.27        45.63 o                         
   8   7   5        775.72        694.39        60.44 o                         
  -9   8   5        865.81        836.65        51.94 o                         
  -8   8   5       1166.84       1230.06        66.47 o                         
  -7   8   5         89.91         82.69        10.82 o                         
  -6   8   5        720.42        867.45        57.87 o                         
  -5   8   5       2295.96       2728.79       190.92 o                         
  -4   8   5         70.34         83.09         5.92 o                         
  -3   8   5         44.73         69.72         4.49 o                         
  -2   8   5        137.53        158.62        26.47 o                         
  -1   8   5       3536.86       2853.17       209.10 o                         
   0   8   5          3.61          1.34         6.60 o                         
   1   8   5          3.23          3.41         4.42 o                         
   2   8   5         53.42         34.26         4.95 o                         
   3   8   5          7.55         11.13         3.70 o                         
   4   8   5       2030.00       2054.07        88.58 o                         
   5   8   5        207.17        155.03        22.70 o                         
   6   8   5        591.31        464.86        38.68 o                         
   7   8   5        110.52        106.89        12.70 o                         
   8   8   5         18.43         13.50         5.59 o                         
  -9   9   5        105.71        110.30        18.81 o                         
  -8   9   5        123.27        122.28        11.43 o                         
  -7   9   5        482.36        463.24        33.27 o                         
  -6   9   5        688.61        761.99        64.20 o                         
  -5   9   5        791.68        948.19        65.48 o                         
  -4   9   5       2137.17       2152.98       119.08 o                         
  -3   9   5        730.81        604.38        19.84 o                         
  -2   9   5        918.74        785.34        38.76 o                         
  -1   9   5        388.82        264.63        16.27 o                         
   0   9   5       1554.51       1112.19        69.67 o                         
   1   9   5       1374.97       1033.84       108.56 o                         
   2   9   5         87.34        129.35        13.88 o                         
   3   9   5         83.57         87.00         9.37 o                         
   4   9   5        137.90        166.49        13.57 o                         
   5   9   5         34.49         24.02         8.40 o                         
   6   9   5        376.30        382.11        30.06 o                         
   7   9   5        489.70        555.76        43.49 o                         
  -9  10   5         27.35         24.85         4.46 o                         
  -8  10   5        137.60        130.82        12.23 o                         
  -7  10   5        154.09        168.65        15.77 o                         
  -6  10   5        226.78        240.34        17.53 o                         
  -5  10   5        494.92        510.47        35.43 o                         
  -4  10   5         26.25         29.04         3.48 o                         
  -3  10   5         32.12         36.58         3.56 o                         
  -2  10   5       3533.10       3289.59       157.52 o                         
  -1  10   5        628.15        569.41        28.01 o                         
   0  10   5        862.09        605.27        36.00 o                         
   1  10   5         22.16         13.89         4.35 o                         
   2  10   5         39.73         32.45         7.65 o                         
   3  10   5        333.56        345.37        26.06 o                         
   4  10   5         60.64         76.78        14.14 o                         
   5  10   5        396.98        398.58        41.01 o                         
   6  10   5        401.69        433.12        40.11 o                         
   7  10   5        406.87        459.23        34.67 o                         
  -9  11   5        857.42        764.30        97.04 o                         
  -8  11   5        340.73        349.39        23.27 o                         
  -7  11   5        264.99        286.97        23.47 o                         
  -6  11   5       2820.40       3018.59       166.80 o                         
  -5  11   5        329.52        334.53        20.99 o                         
  -4  11   5         45.79         33.89         4.27 o                         
  -3  11   5          5.64          3.17         3.07 o                         
  -2  11   5        797.76        806.89        50.94 o                         
  -1  11   5        165.81        138.72        11.26 o                         
   0  11   5        564.15        538.65        36.57 o                         
   1  11   5         42.42         35.40         6.41 o                         
   2  11   5       1444.90       1129.15       123.84 o                         
   3  11   5       3066.50       3150.02       157.14 o                         
   4  11   5         69.03         63.08        17.54 o                         
   5  11   5        312.63        321.68        29.01 o                         
   6  11   5         20.23         28.04         8.08 o                         
   7  11   5         45.73         35.59         6.75 o                         
  -8  12   5       1483.06       1453.56       135.09 o                         
  -7  12   5        155.11        176.58        21.63 o                         
  -6  12   5        672.19        705.56        47.40 o                         
  -5  12   5        809.32        845.92        49.03 o                         
  -4  12   5        260.60        250.89        16.52 o                         
  -3  12   5          2.63          6.31         2.32 o                         
  -2  12   5        536.19        490.32        34.39 o                         
  -1  12   5       3976.56       3784.01       269.08 o                         
   0  12   5          0.65          2.37         3.64 o                         
   1  12   5         62.78         49.03         6.88 o                         
   2  12   5       3356.33       2503.02       149.28 o                         
   3  12   5        115.88        132.61        15.00 o                         
   4  12   5          9.79          8.52         5.11 o                         
   5  12   5          3.13         10.97         8.02 o                         
   6  12   5          4.16          3.80         5.15 o                         
   7  12   5        228.48        188.46        35.49 o                         
  -8  13   5        130.27        105.28        12.78 o                         
  -7  13   5          2.09          4.22         3.52 o                         
  -6  13   5         63.35         71.60         7.81 o                         
  -5  13   5        798.79        775.29        45.70 o                         
  -4  13   5       2084.87       2071.54        83.90 o                         
  -3  13   5       2113.58       1712.24        70.43 o                         
  -2  13   5        713.00        685.88        38.85 o                         
  -1  13   5         80.56         74.38        12.83 o                         
   0  13   5        212.29        145.94        13.53 o                         
   1  13   5          0.09          0.07         4.41 o                         
   2  13   5        932.97        707.50        58.68 o                         
   3  13   5         91.87         76.22        16.71 o                         
   4  13   5         27.10         33.83         8.27 o                         
   5  13   5        247.89        284.14        27.46 o                         
   6  13   5          0.60          3.87         4.85 o                         
  -8  14   5          3.78          3.20         2.99 o                         
  -7  14   5        249.17        238.11        18.39 o                         
  -6  14   5        726.55        694.22        78.85 o                         
  -5  14   5         18.32         22.44         4.76 o                         
  -4  14   5        216.82        207.58        14.51 o                         
  -3  14   5          0.53          2.97         2.52 o                         
  -2  14   5        543.41        461.33        26.84 o                         
  -1  14   5          4.59          7.51         5.48 o                         
   0  14   5         38.75         27.32         5.67 o                         
   1  14   5         20.63         12.88         5.92 o                         
   2  14   5        640.09        519.38        50.72 o                         
   3  14   5        126.89        115.10        16.23 o                         
   4  14   5        792.19        812.82        96.69 o                         
   5  14   5          4.65          3.03         6.34 o                         
   6  14   5        323.27        301.04        63.10 o                         
  -7  15   5        299.18        287.73        20.35 o                         
  -6  15   5          0.51          2.19         3.01 o                         
  -5  15   5        664.24        643.40        39.47 o                         
  -4  15   5         18.44         14.39         3.23 o                         
  -3  15   5         60.80         60.73         5.48 o                         
  -2  15   5        193.38        184.79        15.84 o                         
  -1  15   5        312.88        328.00        43.01 o                         
   0  15   5        329.70        285.03        29.39 o                         
   1  15   5        156.12        137.54        16.82 o                         
   2  15   5        489.32        412.15        28.70 o                         
   3  15   5        711.59        733.51        82.39 o                         
   4  15   5        528.54        502.50        56.30 o                         
   5  15   5        411.77        558.87        60.37 o                         
   6  15   5        403.58        453.15       218.53 o                         
  -7  16   5        141.63        155.97        12.36 o                         
  -6  16   5        186.17        177.03        21.12 o                         
  -5  16   5        350.15        359.40        26.59 o                         
  -4  16   5         11.41         12.33         3.20 o                         
  -3  16   5        261.31        227.57        18.20 o                         
  -2  16   5         51.74         33.24         4.29 o                         
  -1  16   5         59.98         55.42         7.92 o                         
   0  16   5          0.07         -1.68         7.01 o                         
   1  16   5        375.28        371.95        21.37 o                         
   2  16   5        185.76        183.85        14.93 o                         
   3  16   5         34.66         34.61         6.39 o                         
   4  16   5        436.07        547.66        60.85 o                         
   5  16   5       1378.19       2036.55       115.40 o                         
  -6  17   5        540.81        574.41        66.34 o                         
  -5  17   5        160.06        167.61        14.24 o                         
  -4  17   5        219.15        197.51        21.96 o                         
  -3  17   5         58.75         64.79         5.35 o                         
  -2  17   5        566.99        543.39        33.52 o                         
  -1  17   5       1293.39       1064.90        73.16 o                         
   0  17   5          2.30          1.21         3.54 o                         
   1  17   5       1144.42       1476.52       213.19 o                         
   2  17   5         19.52         17.86         5.31 o                         
   3  17   5        490.80        534.53        76.00 o                         
   4  17   5         37.31         42.34         9.65 o                         
  -6  18   5         57.00         48.36         7.50 o                         
  -5  18   5        116.98        115.75         9.26 o                         
  -4  18   5         56.99         69.35         7.60 o                         
  -3  18   5          6.98          9.29         2.64 o                         
  -2  18   5        446.23        490.14        25.38 o                         
  -1  18   5         84.98         77.84         7.14 o                         
   0  18   5       1455.83       1216.03        79.67 o                         
   1  18   5         26.23         20.66         6.84 o                         
   2  18   5          8.37          9.48         4.54 o                         
   3  18   5        446.90        618.54        52.45 o                         
   4  18   5          5.03          3.70         2.48 o                         
  -5  19   5         18.05         18.26         3.16 o                         
  -4  19   5         60.94         72.78         6.26 o                         
  -3  19   5         94.73        101.79         8.70 o                         
  -2  19   5         87.42         80.99         6.75 o                         
  -1  19   5          9.82          3.48         2.28 o                         
   0  19   5        105.52        102.96         7.98 o                         
   1  19   5        179.75        144.06        11.96 o                         
   2  19   5        155.61        108.83        10.61 o                         
   3  19   5        608.04        705.75        62.71 o                         
  -4  20   5         38.97         31.77         8.75 o                         
  -3  20   5         26.64         30.64         6.71 o                         
  -2  20   5         49.28         41.14         4.75 o                         
  -1  20   5        264.71        282.22        18.74 o                         
   0  20   5         57.30         52.35         5.70 o                         
   1  20   5          1.92          0.97         1.87 o                         
   2  20   5         70.68         51.67         5.70 o                         
  -2  21   5        148.12        135.27        18.24 o                         
  -1  21   5         20.17         23.68         3.01 o                         
   0  21   5         63.20         70.10         6.61 o                         
 -10   0   6         68.63         64.28        32.11 o                         
  -8   0   6         57.44         68.07         9.76 o                         
  -6   0   6          7.67          5.47         3.72 o                         
  -4   0   6       4316.17       3518.68       470.23 o                         
  -2   0   6        203.59        244.93        40.98 o                         
   0   0   6       1650.00       1611.69       113.37 o                         
   2   0   6         26.21         25.97         9.34 o                         
   4   0   6       1709.83       1334.60       105.15 o                         
   6   0   6      12321.79       9119.89       784.72 o                         
   8   0   6         35.97         21.54        11.29 o                         
 -10   1   6        432.59        319.61        47.24 o                         
  -9   1   6          0.13          6.35         5.14 o                         
  -8   1   6        153.42        134.65         9.54 o                         
  -7   1   6        192.74        191.49         9.61 o                         
  -6   1   6        202.31        214.68        16.33 o                         
  -5   1   6          9.39         12.12         2.70 o                         
  -4   1   6          9.19         11.32         4.62 o                         
  -3   1   6       2672.89       2496.80       218.27 o                         
  -2   1   6        311.01        218.64        26.84 o                         
  -1   1   6        721.98        563.54        58.55 o                         
   0   1   6       2563.48       2353.21       128.19 o                         
   1   1   6        900.33       1093.93        62.26 o                         
   2   1   6       2132.24       1803.73        91.12 o                         
   3   1   6        308.35        289.17        15.63 o                         
   4   1   6       1601.70       1535.35        71.38 o                         
   5   1   6        580.56        527.12        34.28 o                         
   6   1   6          7.16          5.70         9.04 o                         
   7   1   6       1143.92        890.46        79.69 o                         
   8   1   6         56.56         30.98         9.22 o                         
 -10   2   6       1035.14        674.77        76.82 o                         
  -9   2   6        458.21        477.24        28.71 o                         
  -8   2   6        660.89        850.38        39.53 o                         
  -7   2   6         51.90         61.51         6.07 o                         
  -6   2   6       3147.71       3934.82       203.45 o                         
  -5   2   6        133.64        176.54        12.95 o                         
  -4   2   6       6119.31       5924.69       369.21 o                         
  -3   2   6        452.27        458.74        43.28 o                         
  -2   2   6       5058.77       4261.71       290.74 o                         
  -1   2   6        340.67        301.78        31.21 o                         
   0   2   6        477.56        422.28        24.24 o                         
   1   2   6       4204.78       4138.92       189.19 o                         
   2   2   6         18.06          8.75         5.00 o                         
   3   2   6        795.68        774.27        35.92 o                         
   4   2   6         38.29         49.65         5.61 o                         
   5   2   6        138.39        111.62        10.82 o                         
   6   2   6         48.76         28.20         9.78 o                         
   7   2   6        643.53        455.19        46.66 o                         
   8   2   6        290.88        179.91        15.40 o                         
 -10   3   6        156.55         96.80        26.26 o                         
  -9   3   6        170.45        214.37        17.33 o                         
  -8   3   6         98.43         90.68         9.27 o                         
  -7   3   6        636.43        781.07        36.55 o                         
  -6   3   6        303.37        383.27        17.72 o                         
  -5   3   6        381.95        472.95        37.01 o                         
  -4   3   6         16.24         19.75         6.69 o                         
  -3   3   6       1242.67       1165.72       109.41 o                         
  -2   3   6       4081.67       3264.90       235.27 o                         
  -1   3   6          9.09         10.37         4.59 o                         
   0   3   6        206.59        185.75        13.71 o                         
   1   3   6       5155.68       5074.94       295.48 o                         
   2   3   6       4941.24       5160.26       290.00 o                         
   3   3   6       3827.69       3975.37       232.41 o                         
   4   3   6         33.76         33.97         4.56 o                         
   5   3   6        645.99        581.08        46.01 o                         
   6   3   6         72.97         52.65        10.95 o                         
   7   3   6        425.68        330.47        36.80 o                         
   8   3   6          5.73          3.79         4.12 o                         
 -10   4   6        234.68        242.91        32.20 o                         
  -9   4   6         66.70         44.40         7.59 o                         
  -8   4   6        613.98        686.02        36.47 o                         
  -7   4   6        133.81        135.93        11.83 o                         
  -6   4   6        297.85        350.26        33.17 o                         
  -5   4   6          6.04          3.42         2.43 o                         
  -4   4   6       2574.10       2806.12       199.22 o                         
  -3   4   6        163.64        188.57        17.81 o                         
  -2   4   6        857.51        724.52        55.96 o                         
  -1   4   6        432.59        538.08        39.81 o                         
   0   4   6       5614.31       5266.17       295.40 o                         
   1   4   6       1647.93       1885.21       212.32 o                         
   2   4   6       1878.27       1624.02       122.26 o                         
   3   4   6       1374.28       1377.29        76.79 o                         
   4   4   6        734.46        791.51        56.81 o                         
   5   4   6        146.76        145.84        15.71 o                         
   6   4   6          1.40         -0.67         7.09 o                         
   7   4   6        144.41        125.23        17.59 o                         
   8   4   6         21.78         15.53         5.40 o                         
 -10   5   6         13.62         16.93         6.00 o                         
  -9   5   6       1225.14       1362.56        81.78 o                         
  -8   5   6         54.28         54.25         7.81 o                         
  -7   5   6         51.92         62.92         8.31 o                         
  -6   5   6        426.42        549.95        47.77 o                         
  -5   5   6        238.65        397.45        49.76 o                         
  -4   5   6       1005.62       1190.47        98.34 o                         
  -3   5   6        307.50        371.68        61.82 o                         
  -2   5   6       5282.16       5106.49       301.15 o                         
  -1   5   6         11.16         14.98         9.93 o                         
   0   5   6       4834.94       3890.46       377.78 o                         
   1   5   6        983.40        742.89        87.03 o                         
   2   5   6        300.48        205.35        17.10 o                         
   3   5   6       1598.02       1250.84        79.18 o                         
   4   5   6        177.22        158.82        12.82 o                         
   5   5   6         11.35         10.84         6.28 o                         
   6   5   6        684.29        444.48        43.10 o                         
   7   5   6         20.12          8.29         6.99 o                         
   8   5   6         13.95         12.92         6.21 o                         
 -10   6   6       1267.13       1031.54        88.80 o                         
  -9   6   6        137.25        165.25        15.81 o                         
  -8   6   6       1371.62       1552.78        82.15 o                         
  -7   6   6       4126.34       5269.97       476.37 o                         
  -6   6   6       2397.60       3137.62       347.16 o                         
  -5   6   6       2711.89       3588.08       420.30 o                         
  -4   6   6       1220.42       1350.89       126.65 o                         
  -3   6   6       3053.07       2530.47       170.25 o                         
  -2   6   6        550.76        430.54        52.95 o                         
  -1   6   6         12.53          0.39        10.27 o                         
   0   6   6       2245.54       1825.21       236.65 o                         
   1   6   6       7121.28       5967.43       470.88 o                         
   2   6   6         39.53         33.71         5.71 o                         
   3   6   6         45.27         39.69         5.61 o                         
   4   6   6        541.07        386.04        30.28 o                         
   5   6   6         82.68         85.29        11.08 o                         
   6   6   6          0.17         -5.04         5.66 o                         
   7   6   6          8.63          4.19         6.07 o                         
   8   6   6        399.41        339.83        62.09 o                         
  -9   7   6         69.39         53.03         8.10 o                         
  -8   7   6         51.87         57.06         9.36 o                         
  -7   7   6        640.53        764.12        65.61 o                         
  -6   7   6        869.79       1049.64        74.54 o                         
  -5   7   6         71.08         83.08         7.07 o                         
  -4   7   6         45.26         48.04         5.39 o                         
  -3   7   6       3469.47       3236.95       210.05 o                         
  -2   7   6         56.22         50.02        14.42 o                         
  -1   7   6        524.42        285.80        57.70 o                         
   0   7   6       3857.82       3342.15       249.77 o                         
   1   7   6       6157.65       5663.96       388.97 o                         
   2   7   6        870.48        813.62        54.92 o                         
   3   7   6        287.88        261.63        18.20 o                         
   4   7   6        209.52        163.62        14.33 o                         
   5   7   6         60.55         53.56         9.05 o                         
   6   7   6        118.64        108.12        13.63 o                         
   7   7   6        338.10        293.27        40.06 o                         
  -9   8   6        111.56        128.38        12.89 o                         
  -8   8   6          4.16          0.64         4.57 o                         
  -7   8   6        189.87        251.59        26.19 o                         
  -6   8   6        302.27        346.35        35.98 o                         
  -5   8   6        942.73       1065.59        71.29 o                         
  -4   8   6       4688.84       5103.30       353.16 o                         
  -3   8   6        211.95        185.34         9.59 o                         
  -2   8   6          1.75          1.51         2.36 o                         
  -1   8   6        490.84        463.07        25.18 o                         
   0   8   6         12.95         20.10         4.33 o                         
   1   8   6       3023.64       2881.14       239.24 o                         
   2   8   6         14.60         12.39         4.99 o                         
   3   8   6          4.59          5.75         3.73 o                         
   4   8   6          6.40          8.48         4.34 o                         
   5   8   6        622.07        613.61        66.03 o                         
   6   8   6        922.44        865.82        51.71 o                         
   7   8   6        579.64        651.71        85.78 o                         
  -9   9   6         22.91         21.97         5.36 o                         
  -8   9   6         28.59         25.11         6.57 o                         
  -7   9   6         20.70         23.95         6.93 o                         
  -6   9   6       2682.90       3345.80       426.14 o                         
  -5   9   6       3342.16       3629.66       255.01 o                         
  -4   9   6        978.71        966.46        57.93 o                         
  -3   9   6          0.60          1.89         2.13 o                         
  -2   9   6         19.21         19.06         2.90 o                         
  -1   9   6          4.12          2.57         3.93 o                         
   0   9   6        299.21        221.84        17.26 o                         
   1   9   6        292.85        255.70        34.87 o                         
   2   9   6       2118.96       2029.58       175.32 o                         
   3   9   6       1426.29       1567.01        64.98 o                         
   4   9   6        486.66        566.04        34.01 o                         
   5   9   6        159.83        131.60        17.12 o                         
   6   9   6        304.01        283.45        25.67 o                         
   7   9   6        675.33        663.47       106.24 o                         
  -9  10   6        763.36        775.44        62.57 o                         
  -8  10   6        183.84        150.66        23.49 o                         
  -7  10   6         53.40         42.43        13.95 o                         
  -6  10   6       1489.15       1266.62       101.84 o                         
  -5  10   6       2389.88       2558.38       170.31 o                         
  -4  10   6        197.41        222.51        12.20 o                         
  -3  10   6         99.47         69.22         5.78 o                         
  -2  10   6         77.58         74.09         6.76 o                         
  -1  10   6       1145.82        944.06        61.52 o                         
   0  10   6        363.69        244.87        19.01 o                         
   1  10   6       3990.33       3228.66       314.77 o                         
   2  10   6        196.49        162.07        22.22 o                         
   3  10   6        127.09        104.41        14.79 o                         
   4  10   6          4.67          3.73         5.03 o                         
   5  10   6       1098.58       1207.30        79.04 o                         
   6  10   6        417.88        407.15        55.24 o                         
   7  10   6        252.89        191.98        32.89 o                         
  -9  11   6          5.65          8.09         4.83 o                         
  -8  11   6        869.75        792.82        75.14 o                         
  -7  11   6       2043.34       1995.90       132.87 o                         
  -6  11   6        134.78         89.93        11.40 o                         
  -5  11   6        464.49        569.74        51.32 o                         
  -4  11   6        376.86        394.40        32.53 o                         
  -3  11   6        230.82        193.99        11.64 o                         
  -2  11   6          7.25          6.58         2.78 o                         
  -1  11   6        346.29        303.67        26.56 o                         
   0  11   6         59.82         53.68         9.29 o                         
   1  11   6       2796.62       2189.48       196.04 o                         
   2  11   6        364.57        224.20        27.07 o                         
   3  11   6       1796.82        878.10       103.20 o                         
   4  11   6        889.43        773.82       155.23 o                         
   5  11   6       1671.93       1716.35       267.76 o                         
   6  11   6        331.31        372.01        29.40 o                         
   7  11   6        111.01         94.95        15.46 o                         
  -8  12   6        315.80        307.90        41.19 o                         
  -7  12   6        311.06        263.03        24.35 o                         
  -6  12   6        941.01        785.91        78.51 o                         
  -5  12   6        808.60        857.95        52.49 o                         
  -4  12   6       1498.81       1557.29        93.01 o                         
  -3  12   6          3.60          3.83         2.34 o                         
  -2  12   6        282.73        250.92        22.27 o                         
  -1  12   6          8.73          4.94         4.03 o                         
   0  12   6        683.65        542.19        40.74 o                         
   1  12   6       1685.41       1351.50        88.03 o                         
   2  12   6        469.61        270.95        41.98 o                         
   3  12   6         55.62         40.10         7.31 o                         
   4  12   6         20.64         12.25         7.06 o                         
   5  12   6        641.77        624.29       131.77 o                         
   6  12   6        269.81        307.21        64.95 o                         
  -8  13   6         26.66         28.30         7.52 o                         
  -7  13   6         11.42         19.12         6.38 o                         
  -6  13   6         17.02         10.11         4.63 o                         
  -5  13   6        266.65        301.83        24.01 o                         
  -4  13   6        185.93        188.73        18.01 o                         
  -3  13   6        664.86        731.66        42.96 o                         
  -2  13   6        608.61        542.57        35.98 o                         
  -1  13   6         13.07         11.64         5.01 o                         
   0  13   6        100.23         76.92         9.17 o                         
   1  13   6         89.51         70.23         8.46 o                         
   2  13   6        123.23        100.39        18.00 o                         
   3  13   6         32.18         43.73         9.40 o                         
   4  13   6         99.31         69.90        13.24 o                         
   5  13   6          4.53          7.13         5.05 o                         
   6  13   6        200.51        159.78        31.48 o                         
  -8  14   6         76.29         73.28        11.15 o                         
  -7  14   6        986.05        706.45        81.50 o                         
  -6  14   6          5.47          3.88         3.77 o                         
  -5  14   6       2244.69       2042.98       179.74 o                         
  -4  14   6        545.92        471.25        38.23 o                         
  -3  14   6       1771.95       1534.04        97.75 o                         
  -2  14   6        535.24        486.65        39.68 o                         
  -1  14   6         63.16         48.79         6.04 o                         
   0  14   6        596.92        536.52        45.84 o                         
   1  14   6          2.51          2.06         4.37 o                         
   2  14   6         22.01         22.95         6.75 o                         
   3  14   6       1013.42        901.31       118.20 o                         
   4  14   6        355.95        394.05        43.02 o                         
   5  14   6         25.13         24.61         7.21 o                         
   6  14   6        204.83        259.71        51.35 o                         
  -7  15   6        122.48         87.22        24.24 o                         
  -6  15   6          8.66          8.13         4.28 o                         
  -5  15   6          0.14          1.73         4.54 o                         
  -4  15   6         49.91         40.79         5.35 o                         
  -3  15   6        430.01        390.01        23.61 o                         
  -2  15   6        290.56        257.62        16.47 o                         
  -1  15   6       2577.54       2558.84       266.18 o                         
   0  15   6        441.27        423.53        35.11 o                         
   1  15   6        763.87        841.11        49.41 o                         
   2  15   6       1185.99       1109.11        92.84 o                         
   3  15   6         28.81         29.89         6.18 o                         
   4  15   6        153.86        146.71        17.81 o                         
   5  15   6         16.07         16.51         4.76 o                         
  -7  16   6         11.82         16.98         5.91 o                         
  -6  16   6        510.55        422.91        50.43 o                         
  -5  16   6         33.30         26.94         5.77 o                         
  -4  16   6       2148.31       2080.58       262.10 o                         
  -3  16   6        241.07        193.83        12.56 o                         
  -2  16   6         30.16         28.17         4.50 o                         
  -1  16   6        315.68        314.90        21.50 o                         
   0  16   6        598.13        684.16        74.23 o                         
   1  16   6        417.50        444.65        36.48 o                         
   2  16   6         10.56          6.81         4.72 o                         
   3  16   6        237.67        242.78        28.76 o                         
   4  16   6        580.20        611.64        81.66 o                         
   5  16   6        153.79        102.85        17.23 o                         
  -6  17   6         46.01         44.37         5.97 o                         
  -5  17   6         27.67         23.26         5.61 o                         
  -4  17   6          9.08          2.38         3.09 o                         
  -3  17   6        236.50        182.18        18.22 o                         
  -2  17   6        128.90        129.62        16.81 o                         
  -1  17   6         27.41         21.50         3.76 o                         
   0  17   6        146.76        104.74        10.15 o                         
   1  17   6        177.63        207.77        30.02 o                         
   2  17   6         53.88         43.77         6.61 o                         
   3  17   6        923.54        961.14       111.03 o                         
   4  17   6        848.65        976.78        96.36 o                         
  -5  18   6         22.79         21.66         4.40 o                         
  -4  18   6          1.36          4.30         3.28 o                         
  -3  18   6        452.13        421.08        46.69 o                         
  -2  18   6        121.81        103.08         8.85 o                         
  -1  18   6        598.50        531.17        47.44 o                         
   0  18   6          4.63          4.98         2.95 o                         
   1  18   6        465.77        352.09        27.99 o                         
   2  18   6        143.92        151.92        15.76 o                         
   3  18   6         53.46         43.10         5.57 o                         
  -4  19   6        125.02        125.28        19.71 o                         
  -3  19   6         31.80         34.36         8.76 o                         
  -2  19   6         63.55         54.21         7.49 o                         
  -1  19   6        512.86        493.51        48.14 o                         
   0  19   6        917.95        890.84        72.81 o                         
   1  19   6         37.10         35.28         4.62 o                         
   2  19   6        315.00        261.38        20.73 o                         
  -3  20   6         44.71         43.60        15.79 o                         
  -2  20   6         14.08         13.98         3.87 o                         
  -1  20   6        632.67        566.15        66.57 o                         
   0  20   6        765.81        745.03        61.42 o                         
   1  20   6         62.95         59.85         6.14 o                         
  -9   0   7       1100.26       1038.08       159.17 o                         
  -7   0   7       1326.55       1374.97        97.99 o                         
  -5   0   7       1150.47       1482.97       119.92 o                         
  -3   0   7       4597.07       2863.90       274.05 o                         
  -1   0   7      14439.41      15052.15      1147.35 o                         
   1   0   7       1667.07       1783.53       199.10 o                         
   3   0   7          7.06          8.35         6.73 o                         
   5   0   7        847.97        727.13        57.42 o                         
   7   0   7        589.74        385.15        64.17 o                         
 -10   1   7         92.09        115.84        27.45 o                         
  -9   1   7        128.80        161.32        16.22 o                         
  -8   1   7        139.27        113.95         9.71 o                         
  -7   1   7       2135.99       2660.54       133.16 o                         
  -6   1   7        345.91        476.86        34.49 o                         
  -5   1   7       1550.72       1869.67        99.94 o                         
  -4   1   7        618.05        703.41        37.45 o                         
  -3   1   7        261.23        153.39        31.12 o                         
  -2   1   7        614.40        481.58        44.94 o                         
  -1   1   7       2792.45       2931.23       161.41 o                         
   0   1   7       1510.00       1309.17        62.04 o                         
   1   1   7       1007.27        816.73        51.05 o                         
   2   1   7        570.17        496.65        25.14 o                         
   3   1   7        337.14        318.80        20.71 o                         
   4   1   7        411.54        406.18        20.59 o                         
   5   1   7        102.89         63.57         9.35 o                         
   6   1   7          1.73         -0.22         6.61 o                         
   7   1   7        279.71        180.58        15.18 o                         
   8   1   7          2.77         -0.74         3.68 o                         
 -10   2   7        217.73        168.13        26.08 o                         
  -9   2   7        325.92        320.37        33.67 o                         
  -8   2   7         42.05         64.33         8.94 o                         
  -7   2   7        110.80        126.20         9.25 o                         
  -6   2   7         82.52         98.87         8.64 o                         
  -5   2   7         66.96        113.24         8.82 o                         
  -4   2   7        459.47        448.33        24.44 o                         
  -3   2   7        362.79        271.14        40.49 o                         
  -2   2   7       1382.55       1194.06        97.28 o                         
  -1   2   7       1168.36       1220.80        96.06 o                         
   0   2   7        424.61        390.27        29.83 o                         
   1   2   7       2265.34       1912.01       120.81 o                         
   2   2   7        566.60        482.24        26.23 o                         
   3   2   7         89.44         77.82         8.11 o                         
   4   2   7         11.95          6.95         3.26 o                         
   5   2   7        162.05        124.97        13.15 o                         
   6   2   7          0.33          5.33         6.74 o                         
   7   2   7        637.84        375.14        24.66 o                         
   8   2   7        258.43        196.46        23.72 o                         
 -10   3   7       1405.60        796.56        67.77 o                         
  -9   3   7        936.32        969.87        75.92 o                         
  -8   3   7        101.82        129.98        11.41 o                         
  -7   3   7         77.41         97.29         9.10 o                         
  -6   3   7        105.15        117.39        10.69 o                         
  -5   3   7         53.33         60.93         5.13 o                         
  -4   3   7         19.84         15.58         2.56 o                         
  -3   3   7         29.20         15.91         6.12 o                         
  -2   3   7       1205.42       1045.37        87.67 o                         
  -1   3   7        472.43        536.79        38.68 o                         
   0   3   7        470.51        461.36        33.46 o                         
   1   3   7         56.84         65.81        11.37 o                         
   2   3   7       1471.15       1314.92       103.21 o                         
   3   3   7       1570.72       1491.51       101.49 o                         
   4   3   7         17.46         17.50         3.91 o                         
   5   3   7       2176.38       1924.78       193.21 o                         
   6   3   7          1.61          2.65         6.46 o                         
   7   3   7        788.09        508.68        32.72 o                         
 -10   4   7        258.76        214.39        68.94 o                         
  -9   4   7        446.46        455.58        39.64 o                         
  -8   4   7        105.97        111.46        13.32 o                         
  -7   4   7       2748.43       3352.09       312.17 o                         
  -6   4   7        489.13        635.81        44.78 o                         
  -5   4   7       5186.68       5676.54       419.30 o                         
  -4   4   7       1645.37       1715.66       131.38 o                         
  -3   4   7          2.98          1.18         2.86 o                         
  -2   4   7        481.96        417.91        40.50 o                         
  -1   4   7       1089.98        966.66        69.43 o                         
   0   4   7       6760.09       6920.03       444.86 o                         
   1   4   7       6598.02       5554.27       400.18 o                         
   2   4   7        151.53        145.55        10.85 o                         
   3   4   7       1351.05       1213.80        79.01 o                         
   4   4   7        130.09        118.81         9.22 o                         
   5   4   7        640.32        607.50        76.10 o                         
   6   4   7         34.48         29.37         8.80 o                         
   7   4   7         51.87         36.78         6.81 o                         
 -10   5   7        802.12        559.13        91.81 o                         
  -9   5   7        170.87        172.67        16.42 o                         
  -8   5   7         33.14         35.42         6.42 o                         
  -7   5   7        178.75        220.31        30.81 o                         
  -6   5   7          1.63          3.74         5.09 o                         
  -5   5   7        963.65       1234.75       163.75 o                         
  -4   5   7       1126.16       1385.35       136.78 o                         
  -3   5   7         32.77         32.68         5.71 o                         
  -2   5   7        953.03        792.50       104.67 o                         
  -1   5   7        755.44        480.22        73.04 o                         
   0   5   7       1846.61       2161.87       208.64 o                         
   1   5   7         85.91         88.06         8.87 o                         
   2   5   7         37.37         28.48         6.21 o                         
   3   5   7         40.13         42.41         6.95 o                         
   4   5   7       1743.82       1491.61       121.65 o                         
   5   5   7       3158.01       2353.90       172.82 o                         
   6   5   7       1685.85       1338.64        92.01 o                         
   7   5   7        329.32        239.70        30.74 o                         
 -10   6   7         34.66          3.15        15.01 o                         
  -9   6   7          1.84          2.78         4.23 o                         
  -8   6   7         20.45         19.79         5.29 o                         
  -7   6   7        104.76        135.23        16.34 o                         
  -6   6   7        365.61        436.78        51.27 o                         
  -5   6   7       4034.49       5333.60       613.15 o                         
  -4   6   7        550.53        610.76        59.71 o                         
  -3   6   7        241.57        276.78        24.04 o                         
  -2   6   7       1008.86        981.81        81.53 o                         
  -1   6   7        843.62        778.80        97.01 o                         
   0   6   7        103.15         75.77         8.45 o                         
   1   6   7        490.20        449.13        32.04 o                         
   2   6   7        686.17        549.08        35.66 o                         
   3   6   7         69.04         55.82         7.61 o                         
   4   6   7         76.32         68.35         9.17 o                         
   5   6   7       1996.92       1662.75       169.41 o                         
   6   6   7       1911.18       1433.57       194.02 o                         
   7   6   7        492.83        339.46        30.15 o                         
  -9   7   7         44.26         37.14         6.54 o                         
  -8   7   7        149.76        168.17        14.35 o                         
  -7   7   7        702.39        889.23       100.55 o                         
  -6   7   7        712.07        821.86       130.33 o                         
  -5   7   7       1949.39       2298.21       400.80 o                         
  -4   7   7        696.79        737.03       101.33 o                         
  -3   7   7        649.03        709.66        55.22 o                         
  -2   7   7        280.58        358.58        22.36 o                         
  -1   7   7        483.04        559.17        33.54 o                         
   0   7   7        180.11        120.10         9.32 o                         
   1   7   7       3349.72       3312.28       168.29 o                         
   2   7   7         66.20         56.06         6.62 o                         
   3   7   7        255.75        187.07        26.70 o                         
   4   7   7        765.45        634.66        48.67 o                         
   5   7   7         16.02         17.94         5.67 o                         
   6   7   7         55.45         49.01        11.23 o                         
   7   7   7          0.99         -0.24         4.74 o                         
  -9   8   7         54.71         54.32         7.59 o                         
  -8   8   7        311.22        323.36        23.69 o                         
  -7   8   7         15.48         19.76         5.21 o                         
  -6   8   7       1961.57       2572.35       334.62 o                         
  -5   8   7        692.32        757.80       109.59 o                         
  -4   8   7       2625.77       2570.22       248.23 o                         
  -3   8   7       5934.55       6016.22       477.64 o                         
  -2   8   7       2096.97       2242.69       115.16 o                         
  -1   8   7       1881.71       1426.83        65.35 o                         
   0   8   7        444.71        406.00        25.89 o                         
   1   8   7       1640.50       1740.91       134.99 o                         
   2   8   7        388.59        301.29        21.63 o                         
   3   8   7          0.18         -0.82         3.94 o                         
   4   8   7        990.46        930.41        81.49 o                         
   5   8   7        131.75        113.78        15.48 o                         
   6   8   7        183.60        156.50        23.35 o                         
   7   8   7          9.38          9.35         4.94 o                         
  -9   9   7        204.66        213.13        17.68 o                         
  -8   9   7       1723.90       1812.31       114.55 o                         
  -7   9   7        503.06        591.57        90.61 o                         
  -6   9   7       4046.45       4836.71       602.89 o                         
  -5   9   7       2804.64       3087.33       316.15 o                         
  -4   9   7          4.50          4.27         3.03 o                         
  -3   9   7        215.87        222.93        19.37 o                         
  -2   9   7         76.58         47.88         6.48 o                         
  -1   9   7        459.93        400.83        20.60 o                         
   0   9   7       1483.10       1272.58        64.37 o                         
   1   9   7         16.40         14.22         4.30 o                         
   2   9   7       1276.94       1305.88        83.82 o                         
   3   9   7          0.10         -2.01         3.51 o                         
   4   9   7         62.00         50.81         8.72 o                         
   5   9   7          4.54          6.16         4.75 o                         
   6   9   7        249.76        252.55        34.56 o                         
   7   9   7        287.60        216.28        20.75 o                         
  -9  10   7        658.43        593.22        76.48 o                         
  -8  10   7        336.10        321.96        41.85 o                         
  -7  10   7        985.69       1100.88       142.19 o                         
  -6  10   7         11.33         11.04         7.06 o                         
  -5  10   7        474.33        469.19        48.85 o                         
  -4  10   7        266.15        310.90        23.44 o                         
  -3  10   7          3.01          6.18         3.62 o                         
  -2  10   7        378.85        310.72        20.43 o                         
  -1  10   7        483.74        461.16        25.10 o                         
   0  10   7        199.94        169.47        11.58 o                         
   1  10   7       1876.49       1717.73       175.22 o                         
   2  10   7       1203.71       1269.94       163.05 o                         
   3  10   7        655.85        709.42       114.25 o                         
   4  10   7       1442.36       1576.65       183.40 o                         
   5  10   7        111.35        123.61        24.49 o                         
   6  10   7          7.89          4.33         4.23 o                         
  -8  11   7        317.60        299.07        26.71 o                         
  -7  11   7        338.10        319.22        30.14 o                         
  -6  11   7         16.20         20.99         6.67 o                         
  -5  11   7        249.78        256.05        41.15 o                         
  -4  11   7         33.25         48.12         6.39 o                         
  -3  11   7         75.86         88.83         8.19 o                         
  -2  11   7        785.73        717.61        61.27 o                         
  -1  11   7        251.28        236.07        28.02 o                         
   0  11   7       3899.90       3114.89       131.48 o                         
   1  11   7        515.68        429.23        38.42 o                         
   2  11   7         22.59         19.67         6.53 o                         
   3  11   7        304.11        163.54        26.14 o                         
   4  11   7         54.22         30.27         9.66 o                         
   5  11   7        891.44        959.71       138.45 o                         
   6  11   7          6.56          8.05         4.46 o                         
  -8  12   7        188.26        210.82        20.96 o                         
  -7  12   7        425.94        372.05        44.44 o                         
  -6  12   7        453.21        417.10        30.88 o                         
  -5  12   7         45.98         47.06         6.63 o                         
  -4  12   7        410.84        492.56        37.19 o                         
  -3  12   7         34.10         29.29         4.52 o                         
  -2  12   7       3460.73       3302.72       238.35 o                         
  -1  12   7        101.95         90.39        10.72 o                         
   0  12   7       1428.78       1101.05        61.75 o                         
   1  12   7       1173.61        768.50        51.01 o                         
   2  12   7        636.61        424.50        50.82 o                         
   3  12   7        693.72        394.47        48.51 o                         
   4  12   7          7.15          5.53         5.74 o                         
   5  12   7        407.22        398.64        65.68 o                         
   6  12   7        326.66        300.30        43.88 o                         
  -8  13   7          1.48          5.20         4.81 o                         
  -7  13   7         21.36         21.21         5.90 o                         
  -6  13   7         71.78         60.05         8.99 o                         
  -5  13   7        687.81        782.22        69.56 o                         
  -4  13   7         33.47         20.07         4.94 o                         
  -3  13   7        238.42        231.41        22.71 o                         
  -2  13   7         48.33         35.61         6.72 o                         
  -1  13   7        142.47        106.68        10.65 o                         
   0  13   7        109.98         88.13        11.03 o                         
   1  13   7        157.60        167.22        22.11 o                         
   2  13   7       1155.92        709.97        70.13 o                         
   3  13   7        668.03        403.68        55.00 o                         
   4  13   7       1290.03        881.58       110.09 o                         
   5  13   7        146.55        147.44        22.72 o                         
  -7  14   7          7.30         15.93         6.01 o                         
  -6  14   7          8.66          6.75         3.84 o                         
  -5  14   7        313.51        289.59        28.29 o                         
  -4  14   7        485.70        619.95        74.43 o                         
  -3  14   7        627.00        593.31        46.16 o                         
  -2  14   7        855.09        850.31        74.51 o                         
  -1  14   7        455.63        415.99        35.77 o                         
   0  14   7        466.90        461.88        38.40 o                         
   1  14   7          1.45          2.37         4.70 o                         
   2  14   7        345.71        257.29        23.35 o                         
   3  14   7          8.04         -0.18         3.32 o                         
   4  14   7         25.16         26.92         7.29 o                         
   5  14   7        106.41        111.02        24.92 o                         
  -7  15   7         25.56         29.11         6.85 o                         
  -6  15   7          2.74          3.79         3.45 o                         
  -5  15   7          2.72          6.92         4.23 o                         
  -4  15   7          7.19          8.36         3.48 o                         
  -3  15   7          5.95          7.62         3.42 o                         
  -2  15   7         49.70         38.19         6.93 o                         
  -1  15   7        146.47        177.02        22.10 o                         
   0  15   7         10.38          5.06         3.30 o                         
   1  15   7         53.33         61.04         7.26 o                         
   2  15   7         27.52         28.68         5.84 o                         
   3  15   7         23.53         13.44         3.98 o                         
   4  15   7        661.46        553.90        43.82 o                         
   5  15   7        453.77        396.70        78.53 o                         
  -6  16   7        973.09        632.46        67.49 o                         
  -5  16   7         37.55         42.19         9.39 o                         
  -4  16   7        175.14        195.74        27.71 o                         
  -3  16   7        852.37        775.97        93.71 o                         
  -2  16   7        420.60        451.00        57.39 o                         
  -1  16   7          2.97          0.73         2.84 o                         
   0  16   7        723.29        700.86        74.40 o                         
   1  16   7        280.10        280.99        29.62 o                         
   2  16   7        370.68        362.08        41.10 o                         
   3  16   7        179.68        131.04        11.30 o                         
   4  16   7        108.36        107.94        11.92 o                         
  -6  17   7        141.35         70.48        15.96 o                         
  -5  17   7          5.89          6.62         3.17 o                         
  -4  17   7          1.32          2.45         2.59 o                         
  -3  17   7          2.27          6.67         3.66 o                         
  -2  17   7          9.00          4.24         3.00 o                         
  -1  17   7        117.12        110.79        13.28 o                         
   0  17   7        179.74        188.54        16.08 o                         
   1  17   7         77.82         65.15         6.58 o                         
   2  17   7        172.85        192.60        17.26 o                         
   3  17   7         73.66         75.24         7.91 o                         
  -5  18   7         59.94         50.76        10.66 o                         
  -4  18   7        109.22         90.10         9.96 o                         
  -3  18   7        104.55         95.55        15.55 o                         
  -2  18   7        205.01        185.53        16.79 o                         
  -1  18   7        172.08        169.30        22.84 o                         
   0  18   7         66.78         62.69         9.13 o                         
   1  18   7         59.27         59.60         5.40 o                         
   2  18   7        463.03        514.68        38.07 o                         
   3  18   7         13.02         26.29         6.72 o                         
  -4  19   7         55.34         47.28         8.61 o                         
  -3  19   7          1.32          3.87         9.01 o                         
  -2  19   7         25.92         27.29         5.79 o                         
  -1  19   7        496.55        531.31        43.59 o                         
   0  19   7        313.11        281.13        21.45 o                         
   1  19   7         40.69         38.81         4.61 o                         
  -2  20   7         32.02         46.46        28.16 o                         
  -1  20   7         69.56         54.33         6.65 o                         
   0  20   7        425.14        419.92        48.19 o                         
 -10   0   8         81.05          9.75        23.27 o                         
  -8   0   8          2.62         22.56        14.14 o                         
  -6   0   8         13.73         11.90         4.33 o                         
  -4   0   8        512.73        477.41        37.50 o                         
  -2   0   8       2333.31       2096.03       254.19 o                         
   0   0   8        571.95        561.43        60.05 o                         
   2   0   8          0.90          0.12         4.71 o                         
   4   0   8       1932.24       1373.89        80.46 o                         
   6   0   8        187.11        137.94        17.89 o                         
 -10   1   8        309.13        173.45        40.90 o                         
  -9   1   8        273.44        112.60        22.28 o                         
  -8   1   8       1710.71       1670.64       180.80 o                         
  -7   1   8        559.53        619.76        45.23 o                         
  -6   1   8        300.96        380.11        26.04 o                         
  -5   1   8        974.18       1163.98        95.65 o                         
  -4   1   8         22.97         29.29         3.71 o                         
  -3   1   8         42.65         31.21         4.95 o                         
  -2   1   8        453.81        430.21        47.25 o                         
  -1   1   8       1997.49       2079.61       112.52 o                         
   0   1   8         30.62         28.88         4.73 o                         
   1   1   8        325.93        304.09        14.87 o                         
   2   1   8        454.57        358.26        21.02 o                         
   3   1   8       1259.35        935.99        60.00 o                         
   4   1   8         19.33         28.18         5.59 o                         
   5   1   8        399.30        266.06        20.39 o                         
   6   1   8        718.56        418.22        26.02 o                         
   7   1   8          2.24          0.79         4.16 o                         
 -10   2   8         93.43         28.55        14.29 o                         
  -9   2   8         14.44         10.44         5.69 o                         
  -8   2   8         46.18         35.46         8.00 o                         
  -7   2   8          5.05         12.78         4.67 o                         
  -6   2   8        181.27        223.14        19.34 o                         
  -5   2   8         58.89         54.25         5.05 o                         
  -4   2   8       6282.65       6250.72       378.06 o                         
  -3   2   8          1.51          4.02         3.20 o                         
  -2   2   8       1101.62       1059.63        68.50 o                         
  -1   2   8       2848.56       3208.43       168.17 o                         
   0   2   8       2578.55       2633.34       174.62 o                         
   1   2   8        367.78        339.57        18.81 o                         
   2   2   8       2681.77       2148.37       115.96 o                         
   3   2   8       1686.09       1387.24        81.51 o                         
   4   2   8       1781.31       1392.97        89.31 o                         
   5   2   8         10.46          7.84         4.33 o                         
   6   2   8        458.27        314.37        21.06 o                         
   7   2   8        249.89        183.92        14.28 o                         
 -10   3   8         75.68         56.05        13.17 o                         
  -9   3   8       1893.68       1628.61       194.37 o                         
  -8   3   8          3.37          2.03         4.64 o                         
  -7   3   8        571.01        644.21        51.97 o                         
  -6   3   8          3.50          2.98         4.53 o                         
  -5   3   8         92.78         97.39         7.88 o                         
  -4   3   8       1587.19       1768.80       118.94 o                         
  -3   3   8        137.73        147.69        14.13 o                         
  -2   3   8       1084.47       1111.60        59.71 o                         
  -1   3   8        308.86        367.89        22.13 o                         
   0   3   8        111.13        176.66        13.10 o                         
   1   3   8        233.20        190.72        10.44 o                         
   2   3   8        322.68        313.94        30.95 o                         
   3   3   8         90.30         92.45        11.17 o                         
   4   3   8       3064.23       2496.90       228.13 o                         
   5   3   8        110.85         93.26        11.25 o                         
   6   3   8          0.56          3.89         4.26 o                         
   7   3   8        849.31        587.47        34.89 o                         
 -10   4   8       1503.11        594.55        76.10 o                         
  -9   4   8        365.68        310.01        58.83 o                         
  -8   4   8         88.37         92.02        14.69 o                         
  -7   4   8        627.65        761.90        75.56 o                         
  -6   4   8       3235.55       3884.49       516.70 o                         
  -5   4   8         24.84         30.10         3.83 o                         
  -4   4   8        389.52        460.98        30.74 o                         
  -3   4   8        485.12        493.07        38.43 o                         
  -2   4   8       2195.07       2167.07       136.29 o                         
  -1   4   8        832.91        955.15        41.16 o                         
   0   4   8       1584.82       1528.22        68.67 o                         
   1   4   8          3.73          3.40         2.64 o                         
   2   4   8         17.96         14.58         3.70 o                         
   3   4   8         98.35         74.71         7.61 o                         
   4   4   8        410.84        290.43        35.82 o                         
   5   4   8          2.91          2.94         3.62 o                         
   6   4   8        168.56        143.02        11.54 o                         
   7   4   8         55.26         46.16         7.04 o                         
  -9   5   8        506.24        528.47        45.06 o                         
  -8   5   8         16.79         13.90         5.70 o                         
  -7   5   8         74.26         98.89        13.59 o                         
  -6   5   8        258.35        372.65        58.40 o                         
  -5   5   8        494.84        542.25        52.73 o                         
  -4   5   8       1129.87       1061.36        93.03 o                         
  -3   5   8        645.57        729.18        54.98 o                         
  -2   5   8        389.45        381.18        26.46 o                         
  -1   5   8        241.38        234.35        17.06 o                         
   0   5   8         35.48         36.88         6.57 o                         
   1   5   8        868.18        820.31        73.03 o                         
   2   5   8        132.87         97.76        11.53 o                         
   3   5   8        761.79        621.47        58.30 o                         
   4   5   8       1745.99       1219.07       132.85 o                         
   5   5   8         87.53         54.78         8.75 o                         
   6   5   8          0.21          2.19         5.09 o                         
   7   5   8        199.09        160.88        16.83 o                         
  -9   6   8         59.16         79.60         9.67 o                         
  -8   6   8        950.43       1202.38        89.23 o                         
  -7   6   8         21.54         42.52        11.12 o                         
  -6   6   8        740.91        922.33       186.81 o                         
  -5   6   8        187.92        196.88        24.27 o                         
  -4   6   8       1840.35       1767.10       183.81 o                         
  -3   6   8         37.37         31.24         5.07 o                         
  -2   6   8        898.20        883.31        77.77 o                         
  -1   6   8       5951.25       6090.97       452.10 o                         
   0   6   8       1198.95       1152.42        66.75 o                         
   1   6   8       1180.90       1178.54        62.54 o                         
   2   6   8        704.60        666.91        46.95 o                         
   3   6   8        800.61        685.42        56.58 o                         
   4   6   8        326.31        205.43        27.25 o                         
   5   6   8        205.40        138.98        19.61 o                         
   6   6   8        355.06        303.01        29.31 o                         
   7   6   8         16.70         10.70         6.64 o                         
  -9   7   8         22.23         17.21         4.96 o                         
  -8   7   8        802.95        845.43        72.76 o                         
  -7   7   8        170.21        233.26        34.79 o                         
  -6   7   8        580.77        817.20       146.73 o                         
  -5   7   8       1310.23       1507.38       199.34 o                         
  -4   7   8        125.90        134.60        14.10 o                         
  -3   7   8       1422.65       1395.05       124.37 o                         
  -2   7   8        683.46        822.98        65.24 o                         
  -1   7   8       1004.16       1064.51        82.92 o                         
   0   7   8        993.78       1074.75        50.71 o                         
   1   7   8        147.27        144.66        11.85 o                         
   2   7   8        206.12        167.82        14.18 o                         
   3   7   8        269.35        235.10        28.12 o                         
   4   7   8          7.10          4.48         5.01 o                         
   5   7   8          8.60         10.87         5.14 o                         
   6   7   8          5.51          5.51         4.56 o                         
  -9   8   8         14.18         13.10         5.44 o                         
  -8   8   8        602.53        717.27        66.63 o                         
  -7   8   8        372.02        411.23        76.02 o                         
  -6   8   8       1303.36       1716.00       329.62 o                         
  -5   8   8        259.23        264.21        38.51 o                         
  -4   8   8        131.97        124.72        18.84 o                         
  -3   8   8         61.29         83.34        12.53 o                         
  -2   8   8       1776.76       1786.94       148.04 o                         
  -1   8   8        125.43        116.11        12.71 o                         
   0   8   8        162.32        205.76        15.24 o                         
   1   8   8        776.33        762.01        63.58 o                         
   2   8   8        326.15        338.81        23.28 o                         
   3   8   8        101.88        102.90        16.28 o                         
   4   8   8        819.27        700.12        78.01 o                         
   5   8   8        315.76        320.75        34.47 o                         
   6   8   8         77.46         69.88        10.50 o                         
  -9   9   8        273.31        230.39        35.69 o                         
  -8   9   8         90.55        106.54        10.25 o                         
  -7   9   8        716.66        770.90       133.17 o                         
  -6   9   8         23.82         19.46         6.05 o                         
  -5   9   8        822.66        905.97       143.25 o                         
  -4   9   8         81.17         64.09         9.85 o                         
  -3   9   8        103.58        103.14        13.41 o                         
  -2   9   8          5.70          5.33         3.20 o                         
  -1   9   8         29.31         26.25         5.14 o                         
   0   9   8        418.10        375.79        21.07 o                         
   1   9   8       1172.42       1251.50       103.82 o                         
   2   9   8       1005.87        971.09        82.90 o                         
   3   9   8         11.49         15.46         6.45 o                         
   4   9   8          0.54          2.33         4.83 o                         
   5   9   8        641.31        643.73        87.06 o                         
   6   9   8         22.72         19.76         6.17 o                         
  -8  10   8        111.92        128.69        12.20 o                         
  -7  10   8        674.20        540.91        62.03 o                         
  -6  10   8        202.66        236.33        46.39 o                         
  -5  10   8        295.95        326.10        50.18 o                         
  -4  10   8        855.33        954.67       122.96 o                         
  -3  10   8        459.50        437.90        50.30 o                         
  -2  10   8         12.26         13.83         4.80 o                         
  -1  10   8         58.12         63.79         7.15 o                         
   0  10   8       1061.08       1024.87        52.88 o                         
   1  10   8        518.28        528.02        39.14 o                         
   2  10   8        127.23        121.14        23.22 o                         
   3  10   8       1697.05       1577.72       275.24 o                         
   4  10   8        250.99        220.21        46.72 o                         
   5  10   8       1268.72       1401.07       165.26 o                         
   6  10   8         68.66         69.82         7.33 o                         
  -8  11   8         26.33         29.81         8.07 o                         
  -7  11   8        297.78        216.33        36.58 o                         
  -6  11   8        266.12        275.20        45.29 o                         
  -5  11   8        105.28        125.98        16.64 o                         
  -4  11   8        354.90        350.59        30.17 o                         
  -3  11   8          6.38          5.85         4.73 o                         
  -2  11   8        520.80        454.80        44.40 o                         
  -1  11   8        136.18        141.00        12.39 o                         
   0  11   8        349.36        364.71        20.54 o                         
   1  11   8       1158.52       1244.57       143.46 o                         
   2  11   8        167.75        180.48        28.98 o                         
   3  11   8         95.05         93.59        16.95 o                         
   4  11   8          0.14         -0.55         4.34 o                         
   5  11   8        495.60        572.63        62.93 o                         
   6  11   8          4.04          0.97         4.46 o                         
  -8  12   8         79.51         72.73        12.15 o                         
  -7  12   8        252.88        200.18        24.76 o                         
  -6  12   8        653.76        535.27        64.26 o                         
  -5  12   8         81.67         65.87        12.54 o                         
  -4  12   8        109.48        111.61        10.91 o                         
  -3  12   8       1023.10       1014.72       114.04 o                         
  -2  12   8        413.37        408.29        34.17 o                         
  -1  12   8        544.35        527.07        37.48 o                         
   0  12   8        241.56        198.43        17.40 o                         
   1  12   8          4.63          5.53         4.31 o                         
   2  12   8        154.17        122.32        15.58 o                         
   3  12   8        488.35        349.62        35.23 o                         
   4  12   8        102.48         73.27        10.89 o                         
   5  12   8         32.27         42.53         7.26 o                         
  -7  13   8        236.13        133.06        20.11 o                         
  -6  13   8        222.68        169.99        18.37 o                         
  -5  13   8         41.36         58.96         8.50 o                         
  -4  13   8        305.61        345.90        51.40 o                         
  -3  13   8       1772.47       1723.09       163.20 o                         
  -2  13   8          8.45          7.00         3.75 o                         
  -1  13   8          0.77          1.69         3.47 o                         
   0  13   8        406.03        379.20        31.56 o                         
   1  13   8        903.09        915.08        75.03 o                         
   2  13   8        277.04        265.17        25.43 o                         
   3  13   8        851.48        716.00        45.99 o                         
   4  13   8          3.63          0.96         3.83 o                         
   5  13   8        112.10         77.15         9.80 o                         
  -7  14   8        628.95        353.78        34.50 o                         
  -6  14   8        147.04        121.71        25.76 o                         
  -5  14   8         96.95        127.92        14.25 o                         
  -4  14   8        158.60        159.92        20.79 o                         
  -3  14   8       1566.75       1721.69       211.45 o                         
  -2  14   8        104.46        101.76        16.14 o                         
  -1  14   8       3190.55       3125.66       254.75 o                         
   0  14   8        111.62        105.24        11.85 o                         
   1  14   8       1180.15       1040.22        79.77 o                         
   2  14   8         52.05         55.09         9.25 o                         
   3  14   8         45.80         48.01         8.27 o                         
   4  14   8         92.06         71.34        12.76 o                         
  -6  15   8        547.70        307.09        31.61 o                         
  -5  15   8        697.44        427.87        46.54 o                         
  -4  15   8        191.12        206.87        33.43 o                         
  -3  15   8        112.91        125.07        15.48 o                         
  -2  15   8       1423.05       1615.24       152.34 o                         
  -1  15   8        398.35        436.23        36.89 o                         
   0  15   8         10.97          7.29         3.03 o                         
   1  15   8         81.09         74.54         8.86 o                         
   2  15   8        535.53        507.64        32.48 o                         
   3  15   8        398.34        360.81        29.04 o                         
   4  15   8         41.84         50.13         7.79 o                         
  -6  16   8         88.65         49.10        12.34 o                         
  -5  16   8        171.84        128.46        20.96 o                         
  -4  16   8          4.23          5.06         3.98 o                         
  -3  16   8         70.37         77.23        10.66 o                         
  -2  16   8        116.22        147.50        15.46 o                         
  -1  16   8        281.73        345.78        24.08 o                         
   0  16   8        746.00        960.26        45.44 o                         
   1  16   8         15.08         15.30         3.95 o                         
   2  16   8        582.19        631.96        53.25 o                         
   3  16   8          0.20          2.00         2.85 o                         
  -5  17   8        110.49         62.26        10.77 o                         
  -4  17   8        453.59        278.15        35.68 o                         
  -3  17   8          5.41          4.86         3.85 o                         
  -2  17   8         58.86         56.85         6.97 o                         
  -1  17   8        176.58        197.14        28.34 o                         
   0  17   8        216.29        290.99        27.74 o                         
   1  17   8          7.38          7.44         2.52 o                         
   2  17   8        225.29        213.85        19.10 o                         
   3  17   8        125.70        121.41        11.53 o                         
  -4  18   8         20.67         12.65         4.89 o                         
  -3  18   8        195.01        297.26        79.21 o                         
  -2  18   8        118.46        106.53        26.28 o                         
  -1  18   8          1.40          0.15         2.45 o                         
   0  18   8          7.15         14.64         4.02 o                         
   1  18   8         89.54         88.14         9.09 o                         
   2  18   8          4.85          5.70         3.00 o                         
  -3  19   8         97.28        100.89        15.69 o                         
  -2  19   8         16.88         17.56         9.90 o                         
  -1  19   8         53.54         66.33        11.89 o                         
   0  19   8        103.23        123.80       103.19 o                         
  -9   0   9         81.88        103.84        19.48 o                         
  -7   0   9       1615.69       1665.38       256.50 o                         
  -5   0   9       1171.21       1242.58       121.16 o                         
  -3   0   9        104.57        102.02        15.24 o                         
  -1   0   9       1814.71       1563.80       171.10 o                         
   1   0   9       5991.97       5886.03       500.51 o                         
   3   0   9       3558.71       2630.10       260.30 o                         
   5   0   9       1359.82        914.11        72.58 o                         
   7   0   9        948.54       1039.06       119.14 o                         
  -9   1   9         37.60         30.02         8.74 o                         
  -8   1   9          4.67          6.18         5.11 o                         
  -7   1   9        316.44        333.19        35.77 o                         
  -6   1   9       1724.26       2090.62       165.99 o                         
  -5   1   9        638.60        604.77        43.37 o                         
  -4   1   9        567.00        585.29        33.63 o                         
  -3   1   9       1198.38       1038.99        64.94 o                         
  -2   1   9        582.05        587.67        35.96 o                         
  -1   1   9       2383.16       2422.28       149.50 o                         
   0   1   9          9.86         12.43         3.54 o                         
   1   1   9       1512.95       1541.02        75.73 o                         
   2   1   9        449.24        407.81        26.69 o                         
   3   1   9         38.19         41.20         6.46 o                         
   4   1   9        391.98        324.34        40.15 o                         
   5   1   9        248.55        180.73        17.65 o                         
   6   1   9         39.85         30.16         5.92 o                         
   7   1   9          6.54          7.63         4.83 o                         
  -9   2   9       1192.41       1156.79       449.95 o                         
  -8   2   9         20.13         23.19         6.66 o                         
  -7   2   9        173.00        235.01        26.80 o                         
  -6   2   9        873.49       1015.24        94.46 o                         
  -5   2   9        650.20        716.83        51.64 o                         
  -4   2   9       4284.19       4138.98       260.21 o                         
  -3   2   9       1226.79       1122.22        64.66 o                         
  -2   2   9        368.69        432.78        24.27 o                         
  -1   2   9        361.40        398.08        19.97 o                         
   0   2   9       1148.52       1348.16       114.93 o                         
   1   2   9       1025.25       1044.07        61.12 o                         
   2   2   9        852.15        730.97        48.83 o                         
   3   2   9          0.68         -1.45         3.64 o                         
   4   2   9         56.94         25.51         6.39 o                         
   5   2   9          0.97          1.31         4.18 o                         
   6   2   9        165.06        109.82         9.91 o                         
  -9   3   9         47.75         36.92        12.89 o                         
  -8   3   9       1246.11       1367.86       185.79 o                         
  -7   3   9       1445.55       1649.29       182.41 o                         
  -6   3   9        145.06        153.51        17.78 o                         
  -5   3   9       1535.73       1697.48       141.26 o                         
  -4   3   9        419.57        451.25        29.31 o                         
  -3   3   9        127.63        131.95        12.30 o                         
  -2   3   9        937.29        950.94        58.25 o                         
  -1   3   9        566.19        623.45        26.46 o                         
   0   3   9        804.19        964.83        72.18 o                         
   1   3   9        323.15        328.52        18.28 o                         
   2   3   9        310.38        281.37        27.49 o                         
   3   3   9        853.64        826.35        47.94 o                         
   4   3   9        273.92        221.25        21.18 o                         
   5   3   9        243.02        170.97        15.55 o                         
   6   3   9        230.74        181.18        13.30 o                         
  -9   4   9        117.37         53.46        20.03 o                         
  -8   4   9         88.83         70.99        13.75 o                         
  -7   4   9        280.64        332.70        32.75 o                         
  -6   4   9         32.58         43.74         8.95 o                         
  -5   4   9        577.58        648.09        66.27 o                         
  -4   4   9        239.35        271.49        15.71 o                         
  -3   4   9       1275.51       1163.23        59.79 o                         
  -2   4   9        809.44        882.56        55.98 o                         
  -1   4   9        521.91        504.45        25.67 o                         
   0   4   9          2.96          2.18         3.63 o                         
   1   4   9        213.94        220.04        12.23 o                         
   2   4   9         67.92         54.10         6.11 o                         
   3   4   9        935.77       1019.42        87.92 o                         
   4   4   9        352.13        401.32        38.73 o                         
   5   4   9        715.43        614.38        51.10 o                         
   6   4   9        193.69        138.89        13.11 o                         
  -9   5   9         34.94         44.24        18.78 o                         
  -8   5   9         33.85         31.71        11.16 o                         
  -7   5   9        784.25       1126.12        84.42 o                         
  -6   5   9       2094.26       2496.52       424.70 o                         
  -5   5   9         85.24         83.82         9.83 o                         
  -4   5   9        486.68        554.92        49.95 o                         
  -3   5   9          1.02          1.61         4.60 o                         
  -2   5   9         23.79         20.49         5.52 o                         
  -1   5   9         32.96         38.60         6.26 o                         
   0   5   9        850.50        886.43        57.61 o                         
   1   5   9         20.23         12.08         5.28 o                         
   2   5   9       1510.92       1536.24       166.47 o                         
   3   5   9        669.70        420.76        54.49 o                         
   4   5   9         31.22         23.25         8.13 o                         
   5   5   9        124.43         77.42        16.03 o                         
   6   5   9          7.10          6.47         4.54 o                         
  -9   6   9        414.72        361.69        59.08 o                         
  -8   6   9         86.03         99.02        12.98 o                         
  -7   6   9       1251.72       1901.31       119.65 o                         
  -6   6   9         60.48         51.84         8.88 o                         
  -5   6   9          8.10          6.58         4.43 o                         
  -4   6   9         31.61         15.47         4.84 o                         
  -3   6   9        896.41        960.23        77.45 o                         
  -2   6   9        153.35        126.96        10.78 o                         
  -1   6   9        102.03         98.75        10.19 o                         
   0   6   9       2172.16       2304.07       118.28 o                         
   1   6   9       3441.65       3538.21       231.42 o                         
   2   6   9         47.07         48.50         7.85 o                         
   3   6   9        919.98        891.19       152.52 o                         
   4   6   9         83.42         58.68        12.17 o                         
   5   6   9        132.52        110.19        14.62 o                         
   6   6   9        563.82        471.43        38.71 o                         
  -9   7   9        447.30        383.33        59.18 o                         
  -8   7   9         21.03         19.63         6.69 o                         
  -7   7   9          0.27          0.72         5.11 o                         
  -6   7   9         32.17         31.50         8.17 o                         
  -5   7   9       1102.31       1064.71       145.89 o                         
  -4   7   9         88.93         60.92         8.67 o                         
  -3   7   9       1356.07       1591.89       159.96 o                         
  -2   7   9         59.12         53.01         7.47 o                         
  -1   7   9        348.24        383.08        28.12 o                         
   0   7   9       1238.75       1353.82        73.90 o                         
   1   7   9          9.05         11.61         4.68 o                         
   2   7   9       2534.89       2822.27       184.94 o                         
   3   7   9          0.76          0.89         5.75 o                         
   4   7   9        229.80        240.01        43.10 o                         
   5   7   9          0.69         -1.55         4.50 o                         
   6   7   9          9.16         14.72         9.43 o                         
  -9   8   9        581.73        586.33        53.13 o                         
  -8   8   9          2.34          1.24         4.45 o                         
  -7   8   9        102.25         86.80        21.28 o                         
  -6   8   9        223.60        259.21        40.53 o                         
  -5   8   9        166.58        190.88        18.60 o                         
  -4   8   9        444.66        501.25        48.73 o                         
  -3   8   9        104.27         96.25         9.58 o                         
  -2   8   9          6.96          9.95         4.48 o                         
  -1   8   9       1492.28       1706.98       108.31 o                         
   0   8   9       1100.11       1254.69        61.48 o                         
   1   8   9       2469.92       2712.76       117.79 o                         
   2   8   9       5144.73       6179.02       333.64 o                         
   3   8   9       1437.64       1727.21       119.41 o                         
   4   8   9        743.02        777.98        96.98 o                         
   5   8   9         77.00         88.45        13.11 o                         
   6   8   9        149.92        117.45        13.66 o                         
  -8   9   9          1.18          5.49         3.43 o                         
  -7   9   9       1374.44       1031.64       125.44 o                         
  -6   9   9        803.64       1031.29       206.16 o                         
  -5   9   9        267.54        345.44        51.13 o                         
  -4   9   9       1638.31       2020.77       269.28 o                         
  -3   9   9          6.09          7.97         4.67 o                         
  -2   9   9       1878.53       2080.17       212.65 o                         
  -1   9   9         86.70        115.58        12.28 o                         
   0   9   9       2087.41       2226.96       133.61 o                         
   1   9   9       1456.78       1546.89       100.10 o                         
   2   9   9        831.47       1051.40        78.42 o                         
   3   9   9        201.49        237.25        31.43 o                         
   4   9   9         17.70         11.56         5.72 o                         
   5   9   9         64.35         57.75        21.54 o                         
  -8  10   9         66.58         80.04         8.47 o                         
  -7  10   9        172.61        153.30        30.23 o                         
  -6  10   9        659.37        901.07       174.63 o                         
  -5  10   9        180.05        184.34        35.91 o                         
  -4  10   9       4290.14       4857.46       543.02 o                         
  -3  10   9        741.54        723.11       114.72 o                         
  -2  10   9        161.76        175.09        22.24 o                         
  -1  10   9        612.98        677.76        46.88 o                         
   0  10   9       1021.16       1079.58        59.38 o                         
   1  10   9        643.87        725.31        56.38 o                         
   2  10   9        191.67        202.20        30.24 o                         
   3  10   9          5.53          4.73         5.70 o                         
   4  10   9        123.95        125.64        20.58 o                         
   5  10   9        303.10        280.22        25.67 o                         
  -8  11   9        675.08        503.49        78.56 o                         
  -7  11   9         26.01         27.72         6.66 o                         
  -6  11   9          3.89         10.34         5.96 o                         
  -5  11   9        231.59        260.28        34.35 o                         
  -4  11   9          0.80          0.85         4.41 o                         
  -3  11   9         71.90         52.92        10.24 o                         
  -2  11   9       1121.17       1282.57       113.25 o                         
  -1  11   9         11.55          7.88         3.87 o                         
   0  11   9       1736.28       1845.86        96.52 o                         
   1  11   9         48.66         61.02         8.27 o                         
   2  11   9         13.77          9.10         5.04 o                         
   3  11   9        136.74        128.10        17.64 o                         
   4  11   9        160.54        162.17        25.48 o                         
   5  11   9        230.13        215.26        21.36 o                         
  -7  12   9         20.43         17.75         5.39 o                         
  -6  12   9        252.74        252.70        41.37 o                         
  -5  12   9       1921.45       2310.39       317.69 o                         
  -4  12   9         23.04         14.44         5.48 o                         
  -3  12   9        669.95        762.90       120.12 o                         
  -2  12   9         27.02         18.46         7.84 o                         
  -1  12   9          3.65          8.37         5.00 o                         
   0  12   9        215.11        261.31        24.33 o                         
   1  12   9          1.47          1.44         3.98 o                         
   2  12   9       1030.60        970.19        74.47 o                         
   3  12   9         23.64         17.76         4.03 o                         
   4  12   9        261.16        314.55        28.19 o                         
   5  12   9         16.16         14.37         6.17 o                         
  -7  13   9         10.56         11.24         4.81 o                         
  -6  13   9        333.33        252.54        73.81 o                         
  -5  13   9         16.34         16.32         6.52 o                         
  -4  13   9        460.52        513.74        87.72 o                         
  -3  13   9        724.39        960.19        79.61 o                         
  -2  13   9         99.86        171.13        31.01 o                         
  -1  13   9        147.00        152.04        18.84 o                         
   0  13   9         45.53         46.19         7.79 o                         
   1  13   9        487.86        594.30        59.75 o                         
   2  13   9        160.41        186.75        20.39 o                         
   3  13   9         64.33         65.07         8.00 o                         
   4  13   9        510.16        467.77        36.71 o                         
  -7  14   9         76.23         37.67         8.07 o                         
  -6  14   9         32.72         25.95        11.42 o                         
  -5  14   9         34.24         52.48        12.09 o                         
  -4  14   9         33.49         33.35         7.58 o                         
  -3  14   9        733.67        973.24        74.83 o                         
  -2  14   9        277.99        284.63        47.77 o                         
  -1  14   9        164.90        209.33        20.56 o                         
   0  14   9        152.22        144.93        14.03 o                         
   1  14   9        441.35        396.40        43.20 o                         
   2  14   9         45.96         47.71         7.90 o                         
   3  14   9        120.17        141.72        11.79 o                         
   4  14   9         24.23         26.79         4.43 o                         
  -6  15   9        453.71        241.05        30.78 o                         
  -5  15   9         21.16         31.48        10.55 o                         
  -4  15   9        249.67        289.67        61.15 o                         
  -3  15   9         47.80         45.31         6.55 o                         
  -2  15   9        285.84        365.26        34.43 o                         
  -1  15   9         25.24         40.66         8.86 o                         
   0  15   9         17.00         29.93         6.26 o                         
   1  15   9         96.56         92.85         9.34 o                         
   2  15   9        154.67        129.07        14.53 o                         
   3  15   9         80.45         77.65         9.65 o                         
  -5  16   9         24.97         31.72         7.87 o                         
  -4  16   9          4.87         11.96         3.33 o                         
  -3  16   9         18.05         24.45         6.83 o                         
  -2  16   9        482.09        657.28        73.96 o                         
  -1  16   9         62.76        102.04        13.39 o                         
   0  16   9        397.05        495.51        36.49 o                         
   1  16   9          1.77          6.48         3.01 o                         
   2  16   9        286.28        323.92        25.31 o                         
  -4  17   9        542.60        987.62       374.04 o                         
  -3  17   9         45.66         62.04         8.36 o                         
  -2  17   9        209.87        355.46        68.37 o                         
  -1  17   9         24.89         32.30         6.88 o                         
   0  17   9        269.13        350.16        37.22 o                         
   1  17   9        159.34        180.13        16.01 o                         
   2  17   9         11.71         15.03         6.01 o                         
  -3  18   9          0.14         -0.05         3.87 o                         
  -2  18   9        129.16        180.49        33.88 o                         
  -1  18   9         92.46        179.97        47.86 o                         
   0  18   9        118.13        194.18        47.43 o                         
  -8   0  10        897.32       1052.40       376.83 o                         
  -6   0  10       4708.05       5794.57       561.95 o                         
  -4   0  10        191.15        156.51        14.02 o                         
  -2   0  10        559.58        498.62        65.79 o                         
   0   0  10        113.75        105.89        13.53 o                         
   2   0  10         50.65         72.23        11.40 o                         
   4   0  10         25.81         12.05         7.32 o                         
   6   0  10        354.02        375.26       129.26 o                         
  -9   1  10       1012.22        908.03       170.77 o                         
  -8   1  10         67.38         48.48         8.86 o                         
  -7   1  10        215.34        238.37        25.96 o                         
  -6   1  10          1.56          6.40         4.58 o                         
  -5   1  10        503.77        475.85        37.90 o                         
  -4   1  10        817.63        768.34        41.92 o                         
  -3   1  10        331.31        313.78        22.75 o                         
  -2   1  10        569.21        568.56        39.83 o                         
  -1   1  10       1186.82       1131.04       127.47 o                         
   0   1  10        427.31        437.62        30.60 o                         
   1   1  10       1433.34       1573.38        82.01 o                         
   2   1  10        144.79        130.32        11.32 o                         
   3   1  10        127.85        131.60        14.17 o                         
   4   1  10        425.19        457.84        39.69 o                         
   5   1  10         90.92         66.47         9.64 o                         
   6   1  10        678.61        630.32        87.77 o                         
  -9   2  10         33.28         34.89        11.16 o                         
  -8   2  10        222.81        251.65        39.65 o                         
  -7   2  10        188.42        238.66        36.25 o                         
  -6   2  10        719.06        811.07        63.94 o                         
  -5   2  10        407.93        427.42        34.56 o                         
  -4   2  10         93.91         91.37         9.23 o                         
  -3   2  10        555.93        566.32        28.70 o                         
  -2   2  10         36.53         30.17         5.57 o                         
  -1   2  10         73.53         83.42        11.29 o                         
   0   2  10         63.39         57.04         7.85 o                         
   1   2  10       1301.12       1581.80        92.47 o                         
   2   2  10        282.15        293.38        17.41 o                         
   3   2  10         28.17         27.39         5.20 o                         
   4   2  10        183.42        184.63        24.02 o                         
   5   2  10          0.75          4.37         4.02 o                         
   6   2  10        334.76        360.66        63.54 o                         
  -9   3  10        381.09        345.38        87.58 o                         
  -8   3  10        381.17        390.77        50.66 o                         
  -7   3  10       2282.91       2635.33       295.42 o                         
  -6   3  10         78.18         73.92         7.87 o                         
  -5   3  10       1066.57       1086.60        96.07 o                         
  -4   3  10        466.49        474.45        34.99 o                         
  -3   3  10       1162.31       1109.54        55.10 o                         
  -2   3  10        451.87        481.53        30.86 o                         
  -1   3  10        682.62        737.59        58.12 o                         
   0   3  10        539.23        507.98        26.00 o                         
   1   3  10          2.16          3.40         2.76 o                         
   2   3  10        833.13        968.23        68.61 o                         
   3   3  10        317.70        323.33        26.28 o                         
   4   3  10         18.54         17.36         4.83 o                         
   5   3  10       1807.25       1706.95       274.99 o                         
   6   3  10        519.85        576.86        96.34 o                         
  -9   4  10        263.52        249.87       100.52 o                         
  -8   4  10          0.78          3.92         5.20 o                         
  -7   4  10        275.36        329.49        34.08 o                         
  -6   4  10        152.05        157.64        17.71 o                         
  -5   4  10        362.75        411.69        33.55 o                         
  -4   4  10       3401.10       3535.33       264.92 o                         
  -3   4  10        761.57        709.77        60.29 o                         
  -2   4  10        408.13        391.52        22.25 o                         
  -1   4  10         39.12         42.83         6.65 o                         
   0   4  10        919.82        994.19        70.71 o                         
   1   4  10        343.54        394.71        30.45 o                         
   2   4  10        183.50        202.96        14.02 o                         
   3   4  10         34.72         66.41         8.59 o                         
   4   4  10        374.16        368.51        36.11 o                         
   5   4  10         40.07         31.11         6.75 o                         
   6   4  10        195.61        200.86        23.64 o                         
  -9   5  10        262.02        122.81        25.69 o                         
  -8   5  10         32.99         22.80        10.37 o                         
  -7   5  10       1203.17       1414.76       176.07 o                         
  -6   5  10         18.45         17.13         5.49 o                         
  -5   5  10       2390.68       2157.68       224.78 o                         
  -4   5  10          3.16          8.99         5.21 o                         
  -3   5  10       1554.75       1562.09       171.61 o                         
  -2   5  10        499.04        548.99        62.78 o                         
  -1   5  10        850.52        981.20        56.73 o                         
   0   5  10       4536.66       4939.11       241.53 o                         
   1   5  10       1349.60       1465.40        91.75 o                         
   2   5  10       2073.39       2361.71       125.27 o                         
   3   5  10        117.61        116.17        10.81 o                         
   4   5  10          7.48          4.68         8.40 o                         
   5   5  10        132.23        135.74        30.35 o                         
   6   5  10          3.36          1.17         7.41 o                         
  -9   6  10          0.11          0.63         7.14 o                         
  -8   6  10        469.16        212.22        42.51 o                         
  -7   6  10         10.26          7.27         4.91 o                         
  -6   6  10          8.12          5.33         6.10 o                         
  -5   6  10        850.36        912.64        91.78 o                         
  -4   6  10        399.61        456.76        38.39 o                         
  -3   6  10       1264.34       1326.85       103.14 o                         
  -2   6  10        162.68        177.93        23.38 o                         
  -1   6  10        184.01        228.56        18.16 o                         
   0   6  10        140.92        165.36        14.65 o                         
   1   6  10        966.14       1048.12        90.94 o                         
   2   6  10        784.97        921.52       105.41 o                         
   3   6  10        399.22        417.93        64.66 o                         
   4   6  10          3.14         -1.13         5.48 o                         
   5   6  10        557.20        434.02        55.15 o                         
  -9   7  10        253.39        237.52        37.05 o                         
  -8   7  10         51.94         64.86         9.16 o                         
  -7   7  10         49.02         38.45         9.42 o                         
  -6   7  10        135.72        144.16        35.65 o                         
  -5   7  10        300.55        287.43        34.18 o                         
  -4   7  10        394.03        477.80        29.66 o                         
  -3   7  10        707.81        715.23       102.23 o                         
  -2   7  10          7.44         10.63         4.77 o                         
  -1   7  10       1404.83       1482.45        91.05 o                         
   0   7  10        608.44        668.00        36.09 o                         
   1   7  10       5301.03       6318.09       304.69 o                         
   2   7  10          3.03          1.85         5.53 o                         
   3   7  10        615.52        718.87        74.87 o                         
   4   7  10        111.71        126.21        16.08 o                         
   5   7  10         13.34          6.49         3.69 o                         
  -8   8  10        309.03        273.13        42.09 o                         
  -7   8  10         36.28         30.75         7.91 o                         
  -6   8  10        104.45        108.86        23.37 o                         
  -5   8  10          2.46          4.00         4.46 o                         
  -4   8  10          0.51          1.53         3.72 o                         
  -3   8  10        350.82        414.75        73.46 o                         
  -2   8  10        105.22        113.99        18.22 o                         
  -1   8  10        170.65        171.73        16.70 o                         
   0   8  10        113.77        145.85        13.04 o                         
   1   8  10        306.32        302.39        22.44 o                         
   2   8  10        149.76        171.64        21.00 o                         
   3   8  10         33.38         26.52         7.19 o                         
   4   8  10        617.65        629.81        68.65 o                         
   5   8  10          7.05          6.63         3.75 o                         
  -8   9  10        127.03         87.85        15.70 o                         
  -7   9  10         41.71         41.21        12.22 o                         
  -6   9  10       1353.43       1037.18       141.32 o                         
  -5   9  10         89.82         67.66        10.44 o                         
  -4   9  10         27.83         27.16         6.27 o                         
  -3   9  10          0.08          0.62         4.57 o                         
  -2   9  10        605.25        667.39        71.72 o                         
  -1   9  10          3.24         10.00         4.75 o                         
   0   9  10        286.11        311.75        21.55 o                         
   1   9  10       1628.05       2066.51       116.18 o                         
   2   9  10         36.70         58.38        10.71 o                         
   3   9  10         92.28        111.61        16.11 o                         
   4   9  10        280.66        289.36        64.48 o                         
   5   9  10         17.13         14.67         4.74 o                         
  -8  10  10          7.82          2.40         3.85 o                         
  -7  10  10        926.09        858.38        85.64 o                         
  -6  10  10        253.06        187.39        30.54 o                         
  -5  10  10       1044.32        995.55       131.22 o                         
  -4  10  10        172.96        186.98        36.73 o                         
  -3  10  10        202.02        232.19        31.43 o                         
  -2  10  10        352.87        430.20        33.88 o                         
  -1  10  10       1096.56       1300.30        84.59 o                         
   0  10  10        319.18        334.09        23.07 o                         
   1  10  10       1172.36       1392.91        85.97 o                         
   2  10  10        306.03        375.89        27.71 o                         
   3  10  10          4.40          3.21         4.21 o                         
   4  10  10         21.14         21.32        14.55 o                         
   5  10  10        279.58        218.39        19.14 o                         
  -7  11  10          1.29          1.59         3.54 o                         
  -6  11  10       1548.96       1247.11       184.00 o                         
  -5  11  10       1230.31       1537.44       292.63 o                         
  -4  11  10         94.57        111.56        22.26 o                         
  -3  11  10        250.53        273.27        43.84 o                         
  -2  11  10          9.76         16.77         5.54 o                         
  -1  11  10       1557.83       1931.39        99.76 o                         
   0  11  10        158.22        164.72        14.21 o                         
   1  11  10       1118.96       1383.88        75.20 o                         
   2  11  10          0.01          0.55         4.46 o                         
   3  11  10        301.74        340.51        25.35 o                         
   4  11  10        258.47        286.74        32.01 o                         
  -7  12  10        558.56        280.46        44.05 o                         
  -6  12  10        354.04        205.28        34.78 o                         
  -5  12  10       1731.44       2256.59       413.36 o                         
  -4  12  10          6.47          9.99         5.66 o                         
  -3  12  10         14.32         22.24         7.54 o                         
  -2  12  10        435.65        532.26        42.82 o                         
  -1  12  10         81.61         84.79         9.47 o                         
   0  12  10        158.28        190.35        15.25 o                         
   1  12  10         97.80        108.95        10.38 o                         
   2  12  10          4.04          5.99         4.10 o                         
   3  12  10          1.62          0.92         3.34 o                         
   4  12  10          3.48          0.29         2.82 o                         
  -7  13  10        222.59         94.57        16.69 o                         
  -6  13  10        593.41        543.53       127.33 o                         
  -5  13  10        381.61        484.39        86.37 o                         
  -4  13  10         46.51         56.86         8.48 o                         
  -3  13  10          0.16          1.04         5.73 o                         
  -2  13  10        649.11        801.34        73.77 o                         
  -1  13  10        472.54        576.07        39.32 o                         
   0  13  10        118.57        140.02        14.17 o                         
   1  13  10        102.61        117.76        12.65 o                         
   2  13  10        327.20        329.51        22.51 o                         
   3  13  10        627.97        685.62        71.90 o                         
  -6  14  10        421.96        171.66        27.24 o                         
  -5  14  10         18.49         15.10         5.89 o                         
  -4  14  10         59.15         43.36         7.89 o                         
  -3  14  10        824.91       1166.63       139.06 o                         
  -2  14  10          7.67         11.39         6.38 o                         
  -1  14  10        540.01        644.64        60.32 o                         
   0  14  10         67.98        101.46        13.43 o                         
   1  14  10        144.06        175.75        35.76 o                         
   2  14  10          5.88          3.66         2.76 o                         
   3  14  10        286.32        297.70        23.01 o                         
  -6  15  10         50.28         31.16        18.70 o                         
  -5  15  10         12.20         15.49         3.75 o                         
  -4  15  10         75.60        107.23        14.53 o                         
  -3  15  10         39.31         43.94         6.58 o                         
  -2  15  10        246.94        291.38        35.41 o                         
  -1  15  10        454.06        547.02        48.72 o                         
   0  15  10        593.13        767.91        55.88 o                         
   1  15  10       1116.42       1137.27       104.10 o                         
   2  15  10        558.24        657.28        56.68 o                         
  -5  16  10         31.91         21.29         9.15 o                         
  -4  16  10        619.60        512.13        52.65 o                         
  -3  16  10         29.41         34.73         5.34 o                         
  -2  16  10         54.81         81.79        10.93 o                         
  -1  16  10        131.43        165.57        16.87 o                         
   0  16  10         72.64         68.62         9.81 o                         
   1  16  10        120.79        155.08        16.23 o                         
  -3  17  10         67.35        102.70        11.32 o                         
  -2  17  10          0.63         -0.59         2.58 o                         
  -1  17  10        319.08        506.37        46.35 o                         
   0  17  10        342.91        341.46        41.44 o                         
  -9   0  11        132.24        130.21        25.27 o                         
  -7   0  11       1092.54       1143.60       345.13 o                         
  -5   0  11        732.68        490.09       117.78 o                         
  -3   0  11       3404.49       2951.19       286.02 o                         
  -1   0  11       2674.53       2468.08       270.34 o                         
   1   0  11        218.82        295.51        31.63 o                         
   3   0  11        282.81        373.66        33.51 o                         
   5   0  11        533.76        638.10       238.14 o                         
  -9   1  11        108.09        120.03        13.57 o                         
  -8   1  11        164.05        206.82        38.80 o                         
  -7   1  11         60.57         50.15        11.83 o                         
  -6   1  11          7.36          5.57         4.93 o                         
  -5   1  11        274.21        298.16        34.93 o                         
  -4   1  11        302.86        277.63        14.34 o                         
  -3   1  11         23.65         19.25         5.05 o                         
  -2   1  11        114.34        113.49        15.04 o                         
  -1   1  11        481.22        489.71        62.74 o                         
   0   1  11       2621.73       2768.76       159.48 o                         
   1   1  11        142.86        144.89        19.26 o                         
   2   1  11       1104.66       1471.62        76.61 o                         
   3   1  11       1526.74       1772.83       212.53 o                         
   4   1  11        169.56        189.63        15.39 o                         
   5   1  11        412.85        460.62        90.78 o                         
  -9   2  11         11.33          4.97         5.04 o                         
  -8   2  11        279.31        274.49        35.82 o                         
  -7   2  11         25.49         19.92         7.24 o                         
  -6   2  11        177.85        207.20        20.21 o                         
  -5   2  11        350.77        404.10        48.61 o                         
  -4   2  11         16.22         15.77         3.67 o                         
  -3   2  11       1551.16       1517.59       110.66 o                         
  -2   2  11       1768.40       1880.26       144.05 o                         
  -1   2  11         39.92         43.61         8.46 o                         
   0   2  11       1640.74       1724.78       106.00 o                         
   1   2  11        366.90        451.20        51.60 o                         
   2   2  11          1.99          3.59         4.22 o                         
   3   2  11        257.20        329.76        29.62 o                         
   4   2  11        174.67        169.81        20.75 o                         
   5   2  11         45.99         72.59        14.90 o                         
  -9   3  11        747.48        833.92        62.14 o                         
  -8   3  11        238.85        267.81        37.17 o                         
  -7   3  11        116.64        121.05        13.28 o                         
  -6   3  11        816.77        921.26       104.54 o                         
  -5   3  11         57.13         41.45         7.71 o                         
  -4   3  11         19.09         16.45         4.22 o                         
  -3   3  11          2.21          5.77         3.64 o                         
  -2   3  11       2016.11       1930.62       115.65 o                         
  -1   3  11        739.66        790.96        53.07 o                         
   0   3  11         44.37         43.21         6.64 o                         
   1   3  11        540.04        633.60        40.33 o                         
   2   3  11        238.55        253.38        24.40 o                         
   3   3  11         69.63         73.96         7.73 o                         
   4   3  11        285.76        329.59        37.99 o                         
   5   3  11       1053.96       1262.35       235.32 o                         
  -9   4  11         52.51         36.78        10.99 o                         
  -8   4  11         23.12         15.65         5.28 o                         
  -7   4  11        651.93        698.71        76.23 o                         
  -6   4  11        261.75        289.44        33.75 o                         
  -5   4  11       2456.04       2833.35       191.66 o                         
  -4   4  11        787.12        911.49        88.74 o                         
  -3   4  11          3.39          0.85         3.65 o                         
  -2   4  11        269.90        262.59        19.94 o                         
  -1   4  11        243.51        280.73        24.71 o                         
   0   4  11         92.34        106.97        10.93 o                         
   1   4  11        402.42        436.79        28.21 o                         
   2   4  11          0.42          4.55         4.21 o                         
   3   4  11         11.72         20.02         4.48 o                         
   4   4  11         15.73         18.42         4.08 o                         
   5   4  11        132.04        112.49        59.02 o                         
  -9   5  11        177.56        168.69        44.44 o                         
  -8   5  11         14.90         10.71         4.72 o                         
  -7   5  11       1038.92       1196.42       139.61 o                         
  -6   5  11        164.70        164.96        22.12 o                         
  -5   5  11          0.83          1.22         6.48 o                         
  -4   5  11       1415.14       1390.69       218.44 o                         
  -3   5  11        363.60        335.44        33.03 o                         
  -2   5  11        513.77        514.52        48.41 o                         
  -1   5  11        494.62        584.53        38.86 o                         
   0   5  11        285.57        296.71        23.22 o                         
   1   5  11        308.74        407.96        25.73 o                         
   2   5  11          1.44          4.05         3.85 o                         
   3   5  11        288.74        365.35        26.84 o                         
   4   5  11        257.00        215.64        28.05 o                         
   5   5  11       1132.43        871.97       167.45 o                         
  -8   6  11         59.41         55.95        12.38 o                         
  -7   6  11         58.42         60.98         9.15 o                         
  -6   6  11       1828.77       1508.00       134.38 o                         
  -5   6  11          5.66          9.30         4.96 o                         
  -4   6  11        773.38        792.72       140.69 o                         
  -3   6  11        837.95        620.06        61.35 o                         
  -2   6  11        349.95        364.89        31.76 o                         
  -1   6  11       1316.40       1503.54       110.07 o                         
   0   6  11         55.18         62.03         9.82 o                         
   1   6  11         44.69         44.45         7.74 o                         
   2   6  11        143.45        134.15        14.75 o                         
   3   6  11        108.53        115.91        12.58 o                         
   4   6  11         63.23         61.00         9.45 o                         
   5   6  11        177.40        156.64        54.29 o                         
  -8   7  11        516.41        477.29        69.25 o                         
  -7   7  11        145.65        150.87        18.50 o                         
  -6   7  11       1048.56        933.29       138.57 o                         
  -5   7  11        137.98        158.84        18.73 o                         
  -4   7  11        106.80        121.52        17.33 o                         
  -3   7  11        802.64        594.03        66.96 o                         
  -2   7  11        244.78        272.07        25.43 o                         
  -1   7  11        870.12        966.82        58.26 o                         
   0   7  11        204.82        265.00        20.94 o                         
   1   7  11        219.32        246.73        19.77 o                         
   2   7  11         39.53         34.56         6.55 o                         
   3   7  11        780.69        745.97        63.50 o                         
   4   7  11         91.96         79.93         9.41 o                         
   5   7  11        137.08        122.54        23.31 o                         
  -8   8  11        146.42        125.61        20.40 o                         
  -7   8  11        243.57        187.37        40.98 o                         
  -6   8  11          9.78          6.72         4.68 o                         
  -5   8  11         31.93         41.21         6.35 o                         
  -4   8  11         70.71         83.66         9.14 o                         
  -3   8  11         68.22         67.68         9.75 o                         
  -2   8  11        697.27        841.65        93.97 o                         
  -1   8  11        516.51        532.92        44.89 o                         
   0   8  11        109.57        133.54        12.22 o                         
   1   8  11        248.31        311.43        26.13 o                         
   2   8  11        128.91        130.35        12.81 o                         
   3   8  11         14.70         34.36         6.24 o                         
   4   8  11          0.05          1.66         3.76 o                         
  -8   9  11         27.57         12.39         7.99 o                         
  -7   9  11         28.74         20.55         5.33 o                         
  -6   9  11        159.58        127.58        20.65 o                         
  -5   9  11       1738.88       1519.40       217.12 o                         
  -4   9  11          2.61          6.44         3.87 o                         
  -3   9  11         76.57         93.35        11.41 o                         
  -2   9  11          8.29          2.57         4.40 o                         
  -1   9  11         65.88         68.66         9.59 o                         
   0   9  11         18.20         17.75         5.57 o                         
   1   9  11        144.67        160.33        13.13 o                         
   2   9  11        987.40       1393.26       102.66 o                         
   3   9  11        322.32        449.47        39.61 o                         
   4   9  11        617.79        622.86        54.22 o                         
  -7  10  11          6.13          4.92         3.51 o                         
  -6  10  11         90.18         67.68        11.47 o                         
  -5  10  11          8.03          7.43         4.59 o                         
  -4  10  11         37.02         29.76         5.62 o                         
  -3  10  11         48.51         49.65         9.54 o                         
  -2  10  11       1765.54       2000.59       130.83 o                         
  -1  10  11          6.98         12.45         4.74 o                         
   0  10  11       1538.13       1905.51       108.30 o                         
   1  10  11         12.91         11.17         4.48 o                         
   2  10  11         72.16         99.82        10.14 o                         
   3  10  11          1.44          3.69         3.40 o                         
   4  10  11        218.68        201.20        16.40 o                         
  -7  11  11        133.18         90.11        23.39 o                         
  -6  11  11         12.67          8.11         4.68 o                         
  -5  11  11        251.84        227.50        33.32 o                         
  -4  11  11        310.84        417.42        75.78 o                         
  -3  11  11        654.28        806.73        78.70 o                         
  -2  11  11        211.98        228.43        17.05 o                         
  -1  11  11         24.53         20.92         5.29 o                         
   0  11  11        449.18        517.66        33.53 o                         
   1  11  11         33.17         33.22         8.29 o                         
   2  11  11        269.31        273.84        24.42 o                         
   3  11  11          1.98          5.09         3.52 o                         
  -7  12  11        108.19         94.36        20.15 o                         
  -6  12  11        470.60        286.67        42.61 o                         
  -5  12  11         59.22         77.73        11.50 o                         
  -4  12  11        136.26         95.99        17.15 o                         
  -3  12  11         16.99         15.66         7.03 o                         
  -2  12  11        907.15        927.27        71.40 o                         
  -1  12  11        204.62        255.32        19.47 o                         
   0  12  11         40.15         52.62         8.35 o                         
   1  12  11        402.60        537.02        40.75 o                         
   2  12  11         70.20         76.65         8.75 o                         
   3  12  11        177.90        157.57        15.64 o                         
  -6  13  11         66.72         69.42        11.23 o                         
  -5  13  11        158.39        122.84        20.17 o                         
  -4  13  11        308.66        346.55        31.07 o                         
  -3  13  11         12.94         14.92         4.25 o                         
  -2  13  11        171.25        236.71        19.31 o                         
  -1  13  11        116.33        125.96        12.63 o                         
   0  13  11         58.34         83.48         8.15 o                         
   1  13  11        605.75        776.23        60.32 o                         
   2  13  11         99.65        105.94         9.49 o                         
  -5  14  11         77.31         51.78         8.46 o                         
  -4  14  11        439.94        401.61        69.51 o                         
  -3  14  11         51.85         59.89         7.91 o                         
  -2  14  11         72.41         72.28        20.92 o                         
  -1  14  11        174.44        232.11        25.47 o                         
   0  14  11         31.42         36.96         8.72 o                         
   1  14  11         47.83         61.95         9.58 o                         
   2  14  11         49.94         41.99         5.85 o                         
  -5  15  11        336.34        433.11       102.80 o                         
  -4  15  11         62.93         78.39        17.83 o                         
  -3  15  11          0.68          0.50         2.84 o                         
  -2  15  11        853.79        854.05        74.31 o                         
  -1  15  11        358.54        414.03        38.65 o                         
   0  15  11         21.84         32.36         8.29 o                         
   1  15  11         20.69         24.46         4.39 o                         
  -3  16  11         17.46         16.54         3.59 o                         
  -2  16  11        515.71        594.33        52.70 o                         
  -1  16  11         82.80        127.02        15.98 o                         
   0  16  11        261.24        408.38        77.70 o                         
  -8   0  12        871.89        931.53       236.84 o                         
  -6   0  12         30.78         47.11        10.68 o                         
  -4   0  12        378.15        334.77        49.38 o                         
  -2   0  12        662.74        725.48        64.23 o                         
   0   0  12       1082.94       1293.95       137.38 o                         
   2   0  12         33.03         16.33        12.65 o                         
   4   0  12        195.62        219.20        80.29 o                         
  -8   1  12        183.23        173.10        35.04 o                         
  -7   1  12        676.48        791.14       127.61 o                         
  -6   1  12        363.43        440.65        27.31 o                         
  -5   1  12        573.88        657.83        72.83 o                         
  -4   1  12        587.29        636.69        50.15 o                         
  -3   1  12         63.79         43.27         8.94 o                         
  -2   1  12         30.77         32.97         7.41 o                         
  -1   1  12        270.59        259.88        25.02 o                         
   0   1  12         62.94         57.97        10.14 o                         
   1   1  12          2.23          6.87         5.84 o                         
   2   1  12         58.20         68.17        10.88 o                         
   3   1  12       1501.99       2202.22       138.93 o                         
   4   1  12          0.68          3.29         4.73 o                         
  -8   2  12         29.32         32.37         8.16 o                         
  -7   2  12         14.69         15.13         7.78 o                         
  -6   2  12         97.13        120.30        15.86 o                         
  -5   2  12       1150.18       1223.88        69.50 o                         
  -4   2  12        860.07        931.84        77.75 o                         
  -3   2  12       1235.99       1232.89       145.98 o                         
  -2   2  12          5.42          8.21         6.24 o                         
  -1   2  12        115.21        150.81        20.35 o                         
   0   2  12        489.22        558.29        34.98 o                         
   1   2  12        217.87        271.99        22.11 o                         
   2   2  12        982.87       1256.05        74.14 o                         
   3   2  12        144.62        186.90        24.99 o                         
   4   2  12        337.49        327.17        52.78 o                         
  -8   3  12          4.31         -0.59         5.31 o                         
  -7   3  12          8.91         11.10         7.22 o                         
  -6   3  12        191.50        198.85        22.44 o                         
  -5   3  12         72.36         79.51         9.60 o                         
  -4   3  12       1654.36       2142.64       116.04 o                         
  -3   3  12        256.90        238.72        25.12 o                         
  -2   3  12        966.52        944.64        74.34 o                         
  -1   3  12       1016.48       1049.85        99.73 o                         
   0   3  12         67.65         75.60        10.03 o                         
   1   3  12        704.47        948.11        57.58 o                         
   2   3  12         32.76         46.36         8.19 o                         
   3   3  12          3.41          1.49         5.00 o                         
   4   3  12        832.44        937.95       158.75 o                         
  -8   4  12        122.75        105.27        10.09 o                         
  -7   4  12        393.66        337.42        48.11 o                         
  -6   4  12         80.87         85.30        14.77 o                         
  -5   4  12         25.78         20.34         5.21 o                         
  -4   4  12         22.71         24.87         5.49 o                         
  -3   4  12          5.68          9.30         4.86 o                         
  -2   4  12          4.34          5.65         4.02 o                         
  -1   4  12        337.32        373.34        23.14 o                         
   0   4  12        273.95        342.15        21.84 o                         
   1   4  12          8.67          7.07         4.40 o                         
   2   4  12       1182.14       1638.98        86.98 o                         
   3   4  12        828.30       1072.63        58.86 o                         
   4   4  12        502.08        654.70       160.45 o                         
  -8   5  12         14.84         25.33         5.11 o                         
  -7   5  12          3.52          4.61         4.15 o                         
  -6   5  12         10.12          4.31         8.43 o                         
  -5   5  12        929.61        808.11       155.85 o                         
  -4   5  12        369.09        293.23        46.37 o                         
  -3   5  12       1640.78       1255.23        95.17 o                         
  -2   5  12         43.89         52.09         7.30 o                         
  -1   5  12        338.06        472.23        30.82 o                         
   0   5  12          0.90          0.71         3.70 o                         
   1   5  12        822.41       1095.48        61.84 o                         
   2   5  12        580.96        745.10        47.74 o                         
   3   5  12         99.25         91.17        10.54 o                         
   4   5  12        588.93        643.73        68.25 o                         
  -8   6  12         11.88          7.45         5.05 o                         
  -7   6  12        526.95        524.08        77.15 o                         
  -6   6  12         58.19         54.48        18.68 o                         
  -5   6  12         73.97         61.27        11.59 o                         
  -4   6  12        515.92        434.95        53.06 o                         
  -3   6  12       1191.73       1054.05        93.08 o                         
  -2   6  12        546.67        585.59        52.84 o                         
  -1   6  12       1727.03       1881.00       106.39 o                         
   0   6  12        176.90        176.12        15.22 o                         
   1   6  12        618.13        760.02        46.38 o                         
   2   6  12          6.47          8.40         4.23 o                         
   3   6  12        242.91        322.65        27.83 o                         
   4   6  12        292.73        303.87        28.95 o                         
  -8   7  12        515.10        385.76       110.37 o                         
  -7   7  12         38.23         51.69         9.74 o                         
  -6   7  12        378.39        227.05        39.58 o                         
  -5   7  12          2.88          4.81         4.88 o                         
  -4   7  12          5.77          0.12         4.73 o                         
  -3   7  12         90.85         91.74        14.90 o                         
  -2   7  12        691.95        806.24        59.55 o                         
  -1   7  12        748.24        832.67        50.98 o                         
   0   7  12         40.90         50.90         7.87 o                         
   1   7  12        510.88        670.78        41.62 o                         
   2   7  12        295.36        383.18        25.76 o                         
   3   7  12        638.33        684.93        50.89 o                         
   4   7  12        188.22        216.12        42.47 o                         
  -7   8  12         51.06         43.58         8.92 o                         
  -6   8  12         14.60         10.74         4.81 o                         
  -5   8  12         23.69         18.42         9.36 o                         
  -4   8  12        228.24        260.13        40.64 o                         
  -3   8  12        640.42        644.70        44.37 o                         
  -2   8  12        165.67        189.76        19.43 o                         
  -1   8  12         61.75         69.15        10.64 o                         
   0   8  12         44.10         54.74        10.52 o                         
   1   8  12         30.01         33.05         6.23 o                         
   2   8  12         22.43         12.72         4.47 o                         
   3   8  12        816.41        913.15        89.52 o                         
  -7   9  12        342.76        188.04        30.58 o                         
  -6   9  12         18.94         23.04         6.84 o                         
  -5   9  12        879.41        766.24        84.43 o                         
  -4   9  12        166.57        163.31        18.13 o                         
  -3   9  12       1138.68       1246.79       108.32 o                         
  -2   9  12         61.84         61.52        10.32 o                         
  -1   9  12        310.05        342.66        25.29 o                         
   0   9  12       1855.29       2178.70       117.60 o                         
   1   9  12        333.40        373.21        29.91 o                         
   2   9  12        322.81        365.39        31.95 o                         
   3   9  12          6.02          0.66         3.51 o                         
  -7  10  12         31.27         26.93         4.70 o                         
  -6  10  12        607.44        344.10        50.72 o                         
  -5  10  12        568.28        520.28        39.30 o                         
  -4  10  12        217.29        218.24        35.83 o                         
  -3  10  12       1062.50       1197.89       124.48 o                         
  -2  10  12        113.92         78.54        10.88 o                         
  -1  10  12         65.96         79.69        10.68 o                         
   0  10  12         57.27         85.23         9.78 o                         
   1  10  12         66.09         75.30         8.42 o                         
   2  10  12        415.43        549.43        36.62 o                         
   3  10  12          5.74          5.12         3.60 o                         
  -6  11  12         12.91         11.05         3.74 o                         
  -5  11  12        338.45        291.62        29.55 o                         
  -4  11  12        335.25        309.59        40.64 o                         
  -3  11  12        231.06        250.71        23.45 o                         
  -2  11  12        705.09        743.14        46.15 o                         
  -1  11  12        268.36        285.44        24.02 o                         
   0  11  12        350.52        477.72        35.36 o                         
   1  11  12        592.59        809.37        54.74 o                         
   2  11  12         14.85         20.05         3.88 o                         
  -6  12  12        834.99        482.47        77.23 o                         
  -5  12  12          0.99          0.58         3.13 o                         
  -4  12  12        224.16        203.11        21.95 o                         
  -3  12  12          1.79          6.57         4.18 o                         
  -2  12  12          2.01          3.80         3.04 o                         
  -1  12  12          2.51          3.29         3.31 o                         
   0  12  12         11.14         17.63         7.31 o                         
   1  12  12       1394.13       1766.64       136.33 o                         
   2  12  12        525.64        607.15        49.17 o                         
  -5  13  12        260.15        222.30        21.22 o                         
  -4  13  12        355.10        380.78        37.07 o                         
  -3  13  12        682.16        746.81        85.81 o                         
  -2  13  12          8.93          8.40         4.11 o                         
  -1  13  12        667.67        855.64        49.84 o                         
   0  13  12          6.18          4.77         3.76 o                         
   1  13  12          3.67          3.93         2.31 o                         
  -4  14  12         37.86         57.58        13.01 o                         
  -3  14  12         22.74         27.00        10.12 o                         
  -2  14  12        327.06        383.47        55.88 o                         
  -1  14  12        130.11        167.79        18.21 o                         
   0  14  12        326.31        404.88       133.49 o                         
  -3  15  12          0.79          3.07         3.40 o                         
  -2  15  12         19.27         36.79         6.11 o                         
  -7   0  13        169.40        157.57        23.99 o                         
  -5   0  13        319.84        360.03        39.90 o                         
  -3   0  13        230.02        175.18        22.85 o                         
  -1   0  13       2856.81       3024.14       219.99 o                         
   1   0  13         19.20         39.47         9.87 o                         
   3   0  13        906.26       1177.75       136.96 o                         
  -8   1  13         41.19         36.04         7.32 o                         
  -7   1  13         22.53         27.71         8.09 o                         
  -6   1  13          5.46          7.27         4.05 o                         
  -5   1  13        157.71        174.99        15.01 o                         
  -4   1  13       3305.71       4290.87       227.15 o                         
  -3   1  13        372.53        313.35        35.16 o                         
  -2   1  13        173.78        160.24        15.81 o                         
  -1   1  13        456.76        436.84        50.43 o                         
   0   1  13        254.89        268.69        26.53 o                         
   1   1  13        941.07       1376.75       121.96 o                         
   2   1  13         16.01         28.18         8.97 o                         
   3   1  13        165.59        267.93        27.88 o                         
  -8   2  13         83.32         81.56        10.68 o                         
  -7   2  13       1125.41       1238.95       157.11 o                         
  -6   2  13          0.37         -0.84         3.99 o                         
  -5   2  13        956.34       1076.29        65.08 o                         
  -4   2  13        403.32        479.60        47.29 o                         
  -3   2  13        479.07        407.29        47.50 o                         
  -2   2  13        343.61        315.81        29.37 o                         
  -1   2  13         11.24          9.86         5.97 o                         
   0   2  13        158.16        183.61        14.83 o                         
   1   2  13         23.30         26.66         6.59 o                         
   2   2  13        264.12        370.41        36.57 o                         
   3   2  13        290.12        393.54        37.39 o                         
  -8   3  13        204.60        208.94        18.88 o                         
  -7   3  13         25.08         29.22        11.20 o                         
  -6   3  13         19.86         25.68         8.86 o                         
  -5   3  13       1007.79       1164.78        76.94 o                         
  -4   3  13         16.29         17.49         4.23 o                         
  -3   3  13        281.66        231.51        25.00 o                         
  -2   3  13        109.57        114.26        12.16 o                         
  -1   3  13        170.20        207.73        19.93 o                         
   0   3  13       2497.79       3249.97       218.98 o                         
   1   3  13          1.77          0.13         4.25 o                         
   2   3  13        266.87        390.39        27.52 o                         
   3   3  13         27.48         31.97         8.31 o                         
  -8   4  13        147.40        156.84        25.00 o                         
  -7   4  13        173.08        203.99        26.81 o                         
  -6   4  13          1.18          2.21        10.09 o                         
  -5   4  13        175.55        185.21        29.52 o                         
  -4   4  13         34.94         39.08         6.20 o                         
  -3   4  13        102.11         70.64        13.42 o                         
  -2   4  13         61.77         52.57         7.50 o                         
  -1   4  13        735.74        846.60        63.29 o                         
   0   4  13          1.16          4.29         4.83 o                         
   1   4  13        605.93        721.38        51.03 o                         
   2   4  13        963.13       1202.18        68.58 o                         
   3   4  13         24.23         31.29         6.28 o                         
  -7   5  13        277.80        354.91        48.68 o                         
  -6   5  13        241.01        335.46        34.59 o                         
  -5   5  13         87.88         66.43        10.58 o                         
  -4   5  13        983.51        740.21        66.12 o                         
  -3   5  13        115.24        111.96        14.49 o                         
  -2   5  13        259.33        273.77        21.63 o                         
  -1   5  13         35.38         40.58         5.98 o                         
   0   5  13         12.73         14.63         4.20 o                         
   1   5  13          2.70         10.45         4.52 o                         
   2   5  13        400.19        508.68        94.40 o                         
   3   5  13         54.44         55.20         9.43 o                         
  -7   6  13        834.84        446.32        53.89 o                         
  -6   6  13        160.20         98.64        20.52 o                         
  -5   6  13        253.01        188.27        19.25 o                         
  -4   6  13        333.18        220.33        26.95 o                         
  -3   6  13        565.57        486.21        46.94 o                         
  -2   6  13        342.82        379.94        31.11 o                         
  -1   6  13        132.88        114.91        11.33 o                         
   0   6  13         68.98         86.96         9.48 o                         
   1   6  13         36.11         35.48         6.46 o                         
   2   6  13        112.61        115.76        12.46 o                         
   3   6  13        182.69        240.10        34.24 o                         
  -7   7  13          1.55          7.43         4.45 o                         
  -6   7  13        301.95        220.20        32.19 o                         
  -5   7  13         13.16          5.56         4.81 o                         
  -4   7  13       1066.09        828.53        70.33 o                         
  -3   7  13         31.84         30.21         6.87 o                         
  -2   7  13        843.71        811.08        53.12 o                         
  -1   7  13          6.97          6.48         3.87 o                         
   0   7  13         10.98         12.40         4.42 o                         
   1   7  13        889.86       1183.11        66.13 o                         
   2   7  13        756.80        989.91        58.19 o                         
   3   7  13         13.02         22.87         6.95 o                         
  -7   8  13        487.04        257.43        33.47 o                         
  -6   8  13         47.14         33.56         8.10 o                         
  -5   8  13        139.67        114.29        17.96 o                         
  -4   8  13        236.88        184.80        23.97 o                         
  -3   8  13          8.70          2.86         4.49 o                         
  -2   8  13        266.06        259.54        21.42 o                         
  -1   8  13          1.41         -0.95         4.49 o                         
   0   8  13        602.24        730.56        42.31 o                         
   1   8  13       1041.67       1248.39        70.26 o                         
   2   8  13        736.47        826.30        46.69 o                         
  -6   9  13         31.34         35.33         8.89 o                         
  -5   9  13         10.70          8.88         7.69 o                         
  -4   9  13         70.02         57.68         9.47 o                         
  -3   9  13          0.69          0.64         4.71 o                         
  -2   9  13         56.40         43.46         7.49 o                         
  -1   9  13         36.37         43.71         7.52 o                         
   0   9  13       1200.21       1289.00        81.50 o                         
   1   9  13       2437.45       2926.53       186.54 o                         
   2   9  13        138.62        159.77        12.05 o                         
  -6  10  13        191.63        194.57        23.52 o                         
  -5  10  13          0.33          4.07         4.26 o                         
  -4  10  13        555.43        522.71        41.63 o                         
  -3  10  13        276.92        251.16        19.75 o                         
  -2  10  13       1050.03       1162.69        93.71 o                         
  -1  10  13         64.17         67.72        10.20 o                         
   0  10  13        258.76        380.64        28.05 o                         
   1  10  13        570.03        648.33        40.52 o                         
   2  10  13          3.09          5.94         2.94 o                         
  -5  11  13          4.78          4.79         3.58 o                         
  -4  11  13         45.31         47.24         7.04 o                         
  -3  11  13         13.05          8.32         3.66 o                         
  -2  11  13        184.49        216.66        18.35 o                         
  -1  11  13         16.19         27.17         5.38 o                         
   0  11  13        137.38        148.79        19.09 o                         
   1  11  13        463.07        564.42        46.55 o                         
  -5  12  13        119.54         83.04        10.43 o                         
  -4  12  13          0.20         -1.00         3.19 o                         
  -3  12  13        755.79        686.52        66.31 o                         
  -2  12  13         29.00         28.55         4.98 o                         
  -1  12  13        132.89        153.31        15.29 o                         
   0  12  13        414.30        452.86        36.14 o                         
  -4  13  13        103.86         72.25        14.48 o                         
  -3  13  13          7.86          4.62         2.95 o                         
  -2  13  13        246.54        223.98        26.67 o                         
  -1  13  13          7.77         11.50         4.42 o                         
  -6   0  14        939.78       1041.62       136.95 o                         
  -4   0  14         35.47         36.10        10.22 o                         
  -2   0  14        110.99        109.42        18.78 o                         
   0   0  14        223.80        202.75        32.44 o                         
   2   0  14          9.09         35.02        11.82 o                         
  -7   1  14          3.75          6.52         5.76 o                         
  -6   1  14         23.75         29.72         9.76 o                         
  -5   1  14        630.41        710.61        45.91 o                         
  -4   1  14          5.09          3.07         3.98 o                         
  -3   1  14        178.06        157.67        14.33 o                         
  -2   1  14       1261.62       1053.27       121.65 o                         
  -1   1  14         69.94         85.18         8.85 o                         
   0   1  14        143.62        170.85        13.82 o                         
   1   1  14          6.12          2.14         4.48 o                         
   2   1  14        280.98        447.78        40.90 o                         
  -7   2  14          4.02          5.73         6.27 o                         
  -6   2  14        103.11         96.18        14.70 o                         
  -5   2  14       3905.55       4963.41       411.67 o                         
  -4   2  14        203.58        213.94        23.91 o                         
  -3   2  14         10.57          6.54         4.81 o                         
  -2   2  14         77.96         77.43        10.61 o                         
  -1   2  14        366.62        400.87        25.53 o                         
   0   2  14         45.92         38.43         6.63 o                         
   1   2  14        107.54        153.75        23.85 o                         
   2   2  14        432.59        588.53        51.09 o                         
  -7   3  14        227.83        213.99        77.35 o                         
  -6   3  14        278.59        350.82        48.65 o                         
  -5   3  14          4.05          7.12         3.93 o                         
  -4   3  14          1.13         -1.44         3.39 o                         
  -3   3  14       1016.98       1121.41       104.01 o                         
  -2   3  14         45.56         50.07         8.50 o                         
  -1   3  14        290.27        301.33        18.98 o                         
   0   3  14        254.16        331.76        28.19 o                         
   1   3  14         85.20         94.33         9.88 o                         
   2   3  14        636.78        864.51        79.13 o                         
  -7   4  14         27.51         15.47         9.60 o                         
  -6   4  14        127.69        134.42        50.52 o                         
  -5   4  14         27.81         22.76         5.39 o                         
  -4   4  14       1862.98       2186.47       130.04 o                         
  -3   4  14        260.46        338.48        35.94 o                         
  -2   4  14        131.62        142.59        15.16 o                         
  -1   4  14        466.39        531.43        41.80 o                         
   0   4  14       1674.72       2099.20       137.62 o                         
   1   4  14        121.73        146.59        14.51 o                         
   2   4  14         74.08         80.94         9.84 o                         
  -7   5  14         40.22         40.77        11.12 o                         
  -6   5  14        191.75        196.50        66.13 o                         
  -5   5  14         90.26         66.20        19.35 o                         
  -4   5  14         34.49         30.43        13.44 o                         
  -3   5  14        119.03        109.99        14.80 o                         
  -2   5  14        113.53        129.76        12.90 o                         
  -1   5  14         16.69         20.31         4.60 o                         
   0   5  14        145.74        126.05        18.93 o                         
   1   5  14        285.06        359.33        46.12 o                         
   2   5  14        276.12        325.63        54.74 o                         
  -6   6  14         44.45         38.10        12.30 o                         
  -5   6  14        180.98        125.78        15.78 o                         
  -4   6  14          0.61          0.73         3.51 o                         
  -3   6  14          4.81          5.27         4.12 o                         
  -2   6  14         17.62         14.16         4.17 o                         
  -1   6  14        494.49        526.00        31.14 o                         
   0   6  14        254.90        297.37        19.64 o                         
   1   6  14        182.11        174.59        29.29 o                         
   2   6  14        157.74        195.91        35.78 o                         
  -6   7  14         45.20         36.98        13.89 o                         
  -5   7  14         76.21         40.60        18.01 o                         
  -4   7  14         40.51         33.34         6.19 o                         
  -3   7  14        167.28        181.69        21.94 o                         
  -2   7  14        700.82        770.38        51.41 o                         
  -1   7  14        105.81        111.02        13.29 o                         
   0   7  14        379.88        433.54        29.61 o                         
   1   7  14        559.14        612.88        35.27 o                         
  -6   8  14        545.78        479.77        69.26 o                         
  -5   8  14        198.85        139.77        43.06 o                         
  -4   8  14        447.65        430.83        48.56 o                         
  -3   8  14         22.22         19.60         4.97 o                         
  -2   8  14          9.94          8.93         3.92 o                         
  -1   8  14         12.45          7.80         3.78 o                         
   0   8  14        308.67        345.65        27.14 o                         
   1   8  14         61.22         85.45         7.55 o                         
  -5   9  14         19.86         15.34         7.02 o                         
  -4   9  14         21.56         20.86         5.94 o                         
  -3   9  14        378.34        409.56        41.20 o                         
  -2   9  14         88.09         89.73        12.83 o                         
  -1   9  14        588.92        696.68        45.03 o                         
   0   9  14        239.65        318.41        27.41 o                         
   1   9  14         51.70         61.89         9.49 o                         
  -5  10  14        298.73        207.91        42.14 o                         
  -4  10  14          3.21          6.82         3.94 o                         
  -3  10  14          5.36          3.22         3.39 o                         
  -2  10  14         13.05         11.35         4.30 o                         
  -1  10  14        215.19        240.41        25.99 o                         
   0  10  14         42.74         61.96         8.71 o                         
  -4  11  14         72.59         72.07        13.71 o                         
  -3  11  14        352.44        369.35        30.00 o                         
  -2  11  14         13.61         23.20         4.72 o                         
  -1  11  14        187.85        190.92        17.32 o                         
  -5   0  15         13.44         11.61         6.97 o                         
  -3   0  15         96.96        128.79        40.50 o                         
  -1   0  15        200.58        249.61        60.37 o                         
   1   0  15         44.51         45.06        12.11 o                         
  -6   1  15         98.33         51.53        10.55 o                         
  -5   1  15        852.58        812.05       100.19 o                         
  -4   1  15          7.92         11.60         4.00 o                         
  -3   1  15          0.48          0.99         3.46 o                         
  -2   1  15        217.33        240.70        24.15 o                         
  -1   1  15        210.61        267.29        28.13 o                         
   0   1  15         19.10         37.25         6.37 o                         
   1   1  15        213.22        308.24        29.05 o                         
  -6   2  15        450.93        264.92        27.90 o                         
  -5   2  15        292.03        361.64        28.66 o                         
  -4   2  15        162.17        228.48        19.56 o                         
  -3   2  15       1401.61       1461.00       193.09 o                         
  -2   2  15         13.10         15.30         4.73 o                         
  -1   2  15        243.03        300.31        20.16 o                         
   0   2  15        221.22        265.89        23.95 o                         
   1   2  15        209.41        278.61        25.72 o                         
  -6   3  15        462.40        485.95       141.59 o                         
  -5   3  15         93.50         92.71         9.64 o                         
  -4   3  15        132.89        109.96        13.37 o                         
  -3   3  15         18.84         15.64         4.01 o                         
  -2   3  15         91.18         81.21         8.66 o                         
  -1   3  15         24.11         31.29         5.51 o                         
   0   3  15         16.45         22.12         4.65 o                         
   1   3  15        318.67        423.51        45.67 o                         
  -6   4  15         23.02         22.04         8.49 o                         
  -5   4  15        196.35        233.02        20.68 o                         
  -4   4  15         27.06         35.48         5.66 o                         
  -3   4  15        483.14        447.85        49.99 o                         
  -2   4  15         64.54         47.56         5.88 o                         
  -1   4  15        199.03        214.49        25.27 o                         
   0   4  15          0.74         -1.79         3.11 o                         
   1   4  15          0.72          0.29         3.39 o                         
  -5   5  15         48.15         30.16        11.31 o                         
  -4   5  15         18.31         10.69         4.80 o                         
  -3   5  15         39.55         37.16         7.05 o                         
  -2   5  15          3.99          5.70         4.26 o                         
  -1   5  15        269.29        270.31        31.67 o                         
   0   5  15        391.97        343.03        40.09 o                         
  -5   6  15        441.18        429.02       126.71 o                         
  -4   6  15        867.89        770.65       107.39 o                         
  -3   6  15        531.69        549.51        44.41 o                         
  -2   6  15        781.40        745.27        48.09 o                         
  -1   6  15        525.21        594.26        71.68 o                         
   0   6  15        101.84         88.36        10.51 o                         
  -5   7  15          0.46          5.08         5.62 o                         
  -4   7  15        141.45        107.36        19.32 o                         
  -3   7  15          6.48          4.46         3.92 o                         
  -2   7  15        165.21        120.10        12.89 o                         
  -1   7  15        134.69        141.19        13.15 o                         
   0   7  15         73.98         78.87        16.44 o                         
  -4   8  15         19.22         16.66         6.74 o                         
  -3   8  15        394.91        360.38        24.58 o                         
  -2   8  15        169.58        155.49        12.60 o                         
  -1   8  15          2.76          6.67         2.69 o                         
  -3   9  15          8.70          9.78         4.46 o                         
  -2   9  15        354.80        189.67        38.09 o                         
  -4   0  16       1110.96       1167.64        94.06 o                         
  -2   0  16        553.96        661.38        54.60 o                         
  -4   1  16        238.21        234.73        17.04 o                         
  -3   1  16         63.62         55.56         5.53 o                         
  -2   1  16        571.64        742.17        42.02 o                         
  -1   1  16          7.27          5.00         3.14 o                         
  -4   2  16         88.41         92.01         7.05 o                         
  -3   2  16        479.53        571.85        30.24 o                         
  -2   2  16         34.21         45.60         4.86 o                         
  -1   2  16         39.05         52.83         4.75 o                         
  -4   3  16          9.74          8.28         3.64 o                         
  -3   3  16        176.19        208.29        12.81 o                         
  -2   3  16        228.91        234.36        15.45 o                         
  -1   3  16        132.10        114.82        17.24 o                         
  -4   4  16        217.58        148.33        24.17 o                         
  -3   4  16        182.26        151.86        25.00 o                         
  -2   4  16         19.19         10.65         4.15 o                         
  -3   5  16        109.92         95.71        17.89 o                         
                                                                                
